# Supplementary material for: Real or fake? Measuring the impact of protein annotation errors on estimates of domain gain and loss events
Source: Front Bioinform. 2023 Apr 20;3:1178926. doi: 10.3389/fbinf.2023.1178926 (PMC10158824; doi:10.3389/fbinf.2023.1178926)
Supplement: Supplementary file 1 [file Table2.XLSX]

## Sheet: potential losses
S. cerevisiae	NSF_Uniprot	NSF_Ensembl	Pfam	Species	Group
P04801	A0A024RE44	VCUG_02845	PF02824	Vavraia culicis	Microsporidia
P54784	A0A0D1BVB2	UMAG_06087	PF01426	Ustilago maydis	Basidiomycota
P54784	A0A0D1BVB2	UMAG_06087	PF17872	Ustilago maydis	Basidiomycota
P09959	A0A0D1BWD8	UMAG_05338	PF18530	Ustilago maydis	Basidiomycota
P42840	A0A0D1BXI4	UMAG_10582	PF12146	Ustilago maydis	Basidiomycota
P23202	A0A0D1BXV0	UMAG_04801	PF14497	Ustilago maydis	Basidiomycota
P32785	A0A0D1BY07	UMAG_04844	PF02911	Ustilago maydis	Basidiomycota
P29366	A0A0D1BYL0	UMAG_10934	PF00564	Ustilago maydis	Basidiomycota
Q03868	A0A0D1BZH3	UMAG_04961	PF15407	Ustilago maydis	Basidiomycota
P49957	A0A0D1BZM4	UMAG_10709	PF08241	Ustilago maydis	Basidiomycota
P25386	A0A0D1C041	UMAG_04413	PF04871	Ustilago maydis	Basidiomycota
P12687	A0A0D1C0D8	UMAG_04488	PF18471	Ustilago maydis	Basidiomycota
P40340	A0A0D1C149	UMAG_04657	PF00439	Ustilago maydis	Basidiomycota
Q08641	A0A0D1C1G5	UMAG_04193	PF08242	Ustilago maydis	Basidiomycota
P04802	A0A0D1C1R2	UMAG_04270	PF01336	Ustilago maydis	Basidiomycota
Q12083	A0A0D1C3U8	UMAG_03481	PF01119	Ustilago maydis	Basidiomycota
P00958	A0A0D1C421	UMAG_11099	PF09635	Ustilago maydis	Basidiomycota
P53256	A0A0D1C4N8	UMAG_03145	PF03725	Ustilago maydis	Basidiomycota
P25087	A0A0D1C4Q9	UMAG_03182	PF08241	Ustilago maydis	Basidiomycota
P48415	A0A0D1C766	UMAG_02736	PF12935	Ustilago maydis	Basidiomycota
P32657	A0A0D1C9H1	UMAG_11779	PF18196	Ustilago maydis	Basidiomycota
P47061	A0A0D1C9Y1	UMAG_05199	PF16854	Ustilago maydis	Basidiomycota
P53944	A0A0D1CA47	UMAG_10768	PF05175	Ustilago maydis	Basidiomycota
Q08979	A0A0D1CAU0	UMAG_11691	PF07646	Ustilago maydis	Basidiomycota
P43583	A0A0D1CB29	UMAG_01652	PF16547	Ustilago maydis	Basidiomycota
Q99257	A0A0D1CBA5	UMAG_01688	PF13855	Ustilago maydis	Basidiomycota
Q99257	A0A0D1CBA5	UMAG_01688	PF18444	Ustilago maydis	Basidiomycota
P32916	A0A0D1CE44	UMAG_01242	PF09201	Ustilago maydis	Basidiomycota
P36519	A0A0D1CE51	UMAG_15035	PF00281	Ustilago maydis	Basidiomycota
Q07844	A0A0D1CEA6	UMAG_01296	PF09336	Ustilago maydis	Basidiomycota
P40965	A0A0D1CF39	UMAG_12336	PF05188	Ustilago maydis	Basidiomycota
Q03795	A0A0D1CFF6	UMAG_10046	PF06813	Ustilago maydis	Basidiomycota
P04397	A0A0D1CG32	UMAG_11600	PF01263	Ustilago maydis	Basidiomycota
P43558	A0A0D1CG55	UMAG_06072	PF00096	Ustilago maydis	Basidiomycota
P53334	A0A0D1CG62	UMAG_06078	PF00332	Ustilago maydis	Basidiomycota
P36051	A0A0D1CGF9	UMAG_00454	PF00884	Ustilago maydis	Basidiomycota
P36035	A0A0D1CGQ4	UMAG_00529	PF00083	Ustilago maydis	Basidiomycota
P53165	A0A0D1CGX2	UMAG_10925	PF18508	Ustilago maydis	Basidiomycota
Q12749	A0A0D1CH81	UMAG_00739	PF13476	Ustilago maydis	Basidiomycota
Q06833	A0A0D1CHA5	UMAG_00757	PF16457	Ustilago maydis	Basidiomycota
P53127	A0A0D1CI28	UMAG_05577	PF00249	Ustilago maydis	Basidiomycota
P20485	A0A0D1CJF7	UMAG_04901	PF04428	Ustilago maydis	Basidiomycota
P14736	A0A0D1CJM6	UMAG_11163	PF10404	Ustilago maydis	Basidiomycota
P14736	A0A0D1CJM6	UMAG_11163	PF10405	Ustilago maydis	Basidiomycota
Q02775	A0A0D1CJP9	UMAG_04951	PF00098	Ustilago maydis	Basidiomycota
P38217	A0A0D1CKD6	UMAG_04397	PF02985	Ustilago maydis	Basidiomycota
P16661	A0A0D1CLF4	UMAG_04649	PF00534	Ustilago maydis	Basidiomycota
P38792	A0A0D1CLK3	UMAG_11761	PF14382	Ustilago maydis	Basidiomycota
P53836	A0A0D1CME4	UMAG_03944	PF16457	Ustilago maydis	Basidiomycota
P21269	A0A0D1CMK0	UMAG_03984	PF12627	Ustilago maydis	Basidiomycota
P04386	A0A0D1CNA7	UMAG_03714	PF03902	Ustilago maydis	Basidiomycota
P12868	A0A0D1CNI8	UMAG_03820	PF12451	Ustilago maydis	Basidiomycota
P48445	A0A0D1CNK9	UMAG_03839	PF02237	Ustilago maydis	Basidiomycota
Q02799	A0A0D1CR28	UMAG_10343	PF18044	Ustilago maydis	Basidiomycota
P33313	A0A0D1CRB9	UMAG_03098	PF00515	Ustilago maydis	Basidiomycota
P15705	A0A0D1CSM5	UMAG_02057	PF00515	Ustilago maydis	Basidiomycota
Q04004	A0A0D1CSV2	UMAG_02128	PF02114	Ustilago maydis	Basidiomycota
P19735	A0A0D1CTB2	UMAG_02281	PF13174	Ustilago maydis	Basidiomycota
Q99271	A0A0D1CTB6	UMAG_02285	PF08619	Ustilago maydis	Basidiomycota
P25038	A0A0D1CTJ0	UMAG_02344	PF04760	Ustilago maydis	Basidiomycota
P32383	A0A0D1CWE1	UMAG_10263	PF13202	Ustilago maydis	Basidiomycota
P32383	A0A0D1CWE1	UMAG_10263	PF09279	Ustilago maydis	Basidiomycota
Q02516	A0A0D1CWI1	UMAG_01908	PF00125	Ustilago maydis	Basidiomycota
P42826	A0A0D1CWJ4	UMAG_12177	PF00370	Ustilago maydis	Basidiomycota
P43591	A0A0D1CWT6	UMAG_11388	PF07728	Ustilago maydis	Basidiomycota
P53258	A0A0D1CXE3	UMAG_00935	PF13202	Ustilago maydis	Basidiomycota
Q04066	A0A0D1CZJ5	UMAG_12082	PF07859	Ustilago maydis	Basidiomycota
P47104	A0A0D1D1V5	UMAG_00777	PF00400	Ustilago maydis	Basidiomycota
P53164	A0A0D1DMQ6	UMAG_06194	PF09297	Ustilago maydis	Basidiomycota
P36088	A0A0D1DNC2	UMAG_06048	PF13185	Ustilago maydis	Basidiomycota
P15179	A0A0D1DNS7	UMAG_06411	PF01336	Ustilago maydis	Basidiomycota
P07149	A0A0D1DNX1	UMAG_06460	PF13452	Ustilago maydis	Basidiomycota
P07149	A0A0D1DNX1	UMAG_06460	PF17828	Ustilago maydis	Basidiomycota
P41695	A0A0D1DQ09	UMAG_11215	PF08171	Ustilago maydis	Basidiomycota
P25655	A0A0D1DQ67	UMAG_05540	PF16419	Ustilago maydis	Basidiomycota
P25344	A0A0D1DQJ2	UMAG_05261	PF09235	Ustilago maydis	Basidiomycota
Q06677	A0A0D1DRB0	UMAG_05447	PF09145	Ustilago maydis	Basidiomycota
Q06677	A0A0D1DRB0	UMAG_05447	PF13174	Ustilago maydis	Basidiomycota
P50077	A0A0D1DRC6	UMAG_05458	PF13202	Ustilago maydis	Basidiomycota
Q12488	A0A0D1DS05	UMAG_04927	PF05916	Ustilago maydis	Basidiomycota
Q7LHG5	A0A0D1DSG3	UMAG_04367	PF13333	Ustilago maydis	Basidiomycota
Q7LHG5	A0A0D1DSG3	UMAG_04367	PF00098	Ustilago maydis	Basidiomycota
Q7LHG5	A0A0D1DSG3	UMAG_04367	PF12384	Ustilago maydis	Basidiomycota
Q7LHG5	A0A0D1DSG3	UMAG_04367	PF17919	Ustilago maydis	Basidiomycota
Q7LHG5	A0A0D1DSG3	UMAG_04367	PF17921	Ustilago maydis	Basidiomycota
Q7LHG5	A0A0D1DSG3	UMAG_04367	PF19259	Ustilago maydis	Basidiomycota
P48234	A0A0D1DSM9	UMAG_05651	PF00400	Ustilago maydis	Basidiomycota
Q12196	A0A0D1DST4	UMAG_05726	PF00069	Ustilago maydis	Basidiomycota
P34160	A0A0D1DTA6	UMAG_06211	PF02854	Ustilago maydis	Basidiomycota
Q04217	A0A0D1DTG6	UMAG_04665	PF00270	Ustilago maydis	Basidiomycota
P32521	A0A0D1DTJ9	UMAG_06013	PF08226	Ustilago maydis	Basidiomycota
Q06078	A0A0D1DTU8	UMAG_04232	PF12894	Ustilago maydis	Basidiomycota
P19736	A0A0D1DTY9	UMAG_06130	PF16958	Ustilago maydis	Basidiomycota
P39081	A0A0D1DUT5	UMAG_04055	PF11526	Ustilago maydis	Basidiomycota
P40582	A0A0D1DUX8	UMAG_04081	PF14497	Ustilago maydis	Basidiomycota
P32843	A0A0D1DVD9	UMAG_03816	PF16367	Ustilago maydis	Basidiomycota
Q99216	A0A0D1DVU3	UMAG_03495	PF17903	Ustilago maydis	Basidiomycota
P40850	A0A0D1DVW1	UMAG_11968	PF00867	Ustilago maydis	Basidiomycota
Q12491	A0A0D1DWA8	UMAG_12288	PF01021	Ustilago maydis	Basidiomycota
Q12491	A0A0D1DWA8	UMAG_12288	PF07727	Ustilago maydis	Basidiomycota
P53878	A0A0D1DWM0	UMAG_03132	PF00106	Ustilago maydis	Basidiomycota
Q08965	A0A0D1DWN9	UMAG_05722	PF13304	Ustilago maydis	Basidiomycota
P43556	A0A0D1DWP4	UMAG_10913	PF00610	Ustilago maydis	Basidiomycota
P43556	A0A0D1DWP4	UMAG_10913	PF00611	Ustilago maydis	Basidiomycota
P08964	A0A0D1DWW8	UMAG_03286	PF00612	Ustilago maydis	Basidiomycota
P36100	A0A0D1DX06	UMAG_03680	PF08271	Ustilago maydis	Basidiomycota
P39104	A0A0D1DX37	UMAG_04931	PF11522	Ustilago maydis	Basidiomycota
Q04311	A0A0D1DX55	UMAG_04964	PF00096	Ustilago maydis	Basidiomycota
Q03280	A0A0D1DXK6	UMAG_03442	PF06012	Ustilago maydis	Basidiomycota
Q03280	A0A0D1DXK6	UMAG_03442	PF06025	Ustilago maydis	Basidiomycota
Q03280	A0A0D1DXK6	UMAG_03442	PF14377	Ustilago maydis	Basidiomycota
Q12452	A0A0D1DXN0	UMAG_02895	PF00106	Ustilago maydis	Basidiomycota
P32528	A0A0D1DXP2	UMAG_04382	PF01425	Ustilago maydis	Basidiomycota
P32528	A0A0D1DXP2	UMAG_04382	PF02626	Ustilago maydis	Basidiomycota
P32528	A0A0D1DXP2	UMAG_04382	PF02682	Ustilago maydis	Basidiomycota
P39702	A0A0D1DXQ1	UMAG_15064	PF14634	Ustilago maydis	Basidiomycota
P32505	A0A0D1DXV5	UMAG_04447	PF11517	Ustilago maydis	Basidiomycota
P32505	A0A0D1DXV5	UMAG_04447	PF18260	Ustilago maydis	Basidiomycota
Q04869	A0A0D1DYB2	UMAG_10392	PF02894	Ustilago maydis	Basidiomycota
P53255	A0A0D1DYQ6	UMAG_15046	PF04676	Ustilago maydis	Basidiomycota
P28273	A0A0D1DZ67	UMAG_03902	PF02538	Ustilago maydis	Basidiomycota
P38129	A0A0D1DZT5	UMAG_03079	PF16045	Ustilago maydis	Basidiomycota
P36022	A0A0D1DZW2	UMAG_15045	PF03028	Ustilago maydis	Basidiomycota
P36022	A0A0D1DZW2	UMAG_15045	PF12777	Ustilago maydis	Basidiomycota
P36022	A0A0D1DZW2	UMAG_15045	PF12781	Ustilago maydis	Basidiomycota
P36022	A0A0D1DZW2	UMAG_15045	PF17857	Ustilago maydis	Basidiomycota
P36022	A0A0D1DZW2	UMAG_15045	PF18198	Ustilago maydis	Basidiomycota
Q12288	A0A0D1E0J5	UMAG_02720	PF00117	Ustilago maydis	Basidiomycota
P28519	A0A0D1E0L2	UMAG_11724	PF01286	Ustilago maydis	Basidiomycota
P32582	A0A0D1E0S7	UMAG_02792	PF00571	Ustilago maydis	Basidiomycota
P38042	A0A0D1E114	UMAG_02089	PF00515	Ustilago maydis	Basidiomycota
P09119	A0A0D1E143	UMAG_03496	PF09079	Ustilago maydis	Basidiomycota
P36029	A0A0D1E145	UMAG_02146	PF00324	Ustilago maydis	Basidiomycota
Q03942	A0A0D1E157	UMAG_02170	PF00856	Ustilago maydis	Basidiomycota
P46674	A0A0D1E159	UMAG_03505	PF12209	Ustilago maydis	Basidiomycota
P36102	A0A0D1E1J8	UMAG_02501	PF00069	Ustilago maydis	Basidiomycota
P46948	A0A0D1E248	UMAG_03227	PF03725	Ustilago maydis	Basidiomycota
P38889	A0A0D1E2D8	UMAG_03346	PF00447	Ustilago maydis	Basidiomycota
P38254	A0A0D1E2F4	UMAG_03366	PF01975	Ustilago maydis	Basidiomycota
Q07379	A0A0D1E2R3	UMAG_02862	PF12146	Ustilago maydis	Basidiomycota
Q03406	A0A0D1E318	UMAG_10318	PF05916	Ustilago maydis	Basidiomycota
Q04383	A0A0D1E362	UMAG_01694	PF00498	Ustilago maydis	Basidiomycota
Q01662	A0A0D1E3G9	UMAG_10253	PF15801	Ustilago maydis	Basidiomycota
P15625	A0A0D1E3H1	UMAG_01530	PF18554	Ustilago maydis	Basidiomycota
P34909	A0A0D1E4H5	UMAG_02696	PF00642	Ustilago maydis	Basidiomycota
P49960	A0A0D1E5T9	UMAG_02292	PF05391	Ustilago maydis	Basidiomycota
P49960	A0A0D1E5T9	UMAG_02292	PF16842	Ustilago maydis	Basidiomycota
P18759	A0A0D1E5V4	UMAG_01284	PF02359	Ustilago maydis	Basidiomycota
P38959	A0A0D1E607	UMAG_01312	PF00400	Ustilago maydis	Basidiomycota
P38810	A0A0D1E639	UMAG_02378	PF00626	Ustilago maydis	Basidiomycota
P25576	A0A0D1E677	UMAG_11310	PF01467	Ustilago maydis	Basidiomycota
P46669	A0A0D1E694	UMAG_01363	PF03876	Ustilago maydis	Basidiomycota
P25694	A0A0D1E6E7	UMAG_11271	PF09336	Ustilago maydis	Basidiomycota
P12753	A0A0D1E6G9	UMAG_01085	PF04423	Ustilago maydis	Basidiomycota
P39960	A0A0D1E6N8	UMAG_01161	PF16457	Ustilago maydis	Basidiomycota
P35208	A0A0D1E6Q6	UMAG_00020	PF09337	Ustilago maydis	Basidiomycota
P38222	A0A0D1E6V2	UMAG_10015	PF00856	Ustilago maydis	Basidiomycota
P53893	A0A0D1E717	UMAG_11867	PF03144	Ustilago maydis	Basidiomycota
Q08923	A0A0D1E7X9	UMAG_00399	PF16866	Ustilago maydis	Basidiomycota
P25371	A0A0D1E812	UMAG_01700	PF00053	Ustilago maydis	Basidiomycota
P17255	A0A0D1E8Q8	UMAG_10926	PF05203	Ustilago maydis	Basidiomycota
P17255	A0A0D1E8Q8	UMAG_10926	PF05204	Ustilago maydis	Basidiomycota
P35201	A0A0D1E8Y7	UMAG_00289	PF15624	Ustilago maydis	Basidiomycota
P46677	A0A0D1E907	UMAG_00741	PF15288	Ustilago maydis	Basidiomycota
P38873	A0A0D1E960	UMAG_00801	PF02985	Ustilago maydis	Basidiomycota
P24309	A0A0D1E9P4	UMAG_01011	PF00149	Ustilago maydis	Basidiomycota
P07285	A0A0D1E9Z5	UMAG_00518	PF02885	Ustilago maydis	Basidiomycota
Q06698	A0A0D1EA65	UMAG_00574	PF00627	Ustilago maydis	Basidiomycota
Q06698	A0A0D1EA65	UMAG_00574	PF05773	Ustilago maydis	Basidiomycota
P32609	A0A0D1EA98	UMAG_01215	PF00096	Ustilago maydis	Basidiomycota
P53323	A0A0D1EBI7	UMAG_00145	PF00069	Ustilago maydis	Basidiomycota
P47043	A0A0D1EBV4	UMAG_00264	PF18217	Ustilago maydis	Basidiomycota
P22353	A0A0D1EDX0	UMAG_00779	PF18502	Ustilago maydis	Basidiomycota
Q12196	A0A0L0H4M4	SPPG_08679	PF00069	Spizellomyces punctatus	Chytridiomycota
P32377	A0A0L0H537	SPPG_08239	PF00288	Spizellomyces punctatus	Chytridiomycota
Q04002	A0A0L0H5N1	SPPG_08618	PF12765	Spizellomyces punctatus	Chytridiomycota
P32528	A0A0L0H5T1	SPPG_08232	PF01425	Spizellomyces punctatus	Chytridiomycota
P32528	A0A0L0H5T1	SPPG_08232	PF02626	Spizellomyces punctatus	Chytridiomycota
P32528	A0A0L0H5T1	SPPG_08232	PF02682	Spizellomyces punctatus	Chytridiomycota
Q03124	A0A0L0H5Y3	SPPG_07750	PF02257	Spizellomyces punctatus	Chytridiomycota
P12753	A0A0L0H6I0	SPPG_08109	PF04423	Spizellomyces punctatus	Chytridiomycota
P40161	A0A0L0H6V6	SPPG_08185	PF18215	Spizellomyces punctatus	Chytridiomycota
P40161	A0A0L0H6V6	SPPG_08185	PF18469	Spizellomyces punctatus	Chytridiomycota
Q07844	A0A0L0H741	SPPG_07899	PF09336	Spizellomyces punctatus	Chytridiomycota
P04397	A0A0L0H7B0	SPPG_07491	PF01263	Spizellomyces punctatus	Chytridiomycota
Q99257	A0A0L0H7C4	SPPG_08177	PF13855	Spizellomyces punctatus	Chytridiomycota
Q99257	A0A0L0H7C4	SPPG_08177	PF18444	Spizellomyces punctatus	Chytridiomycota
P39013	A0A0L0H7H5	SPPG_07851	PF12761	Spizellomyces punctatus	Chytridiomycota
P25655	A0A0L0H7T6	SPPG_07838	PF16419	Spizellomyces punctatus	Chytridiomycota
P32521	A0A0L0H805	SPPG_07456	PF08226	Spizellomyces punctatus	Chytridiomycota
P34909	A0A0L0H8C7	SPPG_07766	PF00642	Spizellomyces punctatus	Chytridiomycota
Q07457	A0A0L0H8I1	SPPG_09429	PF00096	Spizellomyces punctatus	Chytridiomycota
P32657	A0A0L0H8L0	SPPG_09431	PF13907	Spizellomyces punctatus	Chytridiomycota
P32657	A0A0L0H8L0	SPPG_09431	PF18196	Spizellomyces punctatus	Chytridiomycota
Q04311	A0A0L0H8L9	SPPG_06872	PF00096	Spizellomyces punctatus	Chytridiomycota
P40008	A0A0L0H8V3	SPPG_07354	PF08732	Spizellomyces punctatus	Chytridiomycota
P53120	A0A0L0H912	SPPG_07352	PF10337	Spizellomyces punctatus	Chytridiomycota
Q08281	A0A0L0H955	SPPG_07184	PF14634	Spizellomyces punctatus	Chytridiomycota
P32505	A0A0L0H9K6	SPPG_07051	PF11517	Spizellomyces punctatus	Chytridiomycota
P32505	A0A0L0H9K6	SPPG_07051	PF18260	Spizellomyces punctatus	Chytridiomycota
P36100	A0A0L0H9M8	SPPG_07183	PF08271	Spizellomyces punctatus	Chytridiomycota
P40468	A0A0L0HA18	SPPG_06446	PF14222	Spizellomyces punctatus	Chytridiomycota
P43558	A0A0L0HA62	SPPG_06149	PF00096	Spizellomyces punctatus	Chytridiomycota
Q03529	A0A0L0HAA3	SPPG_06489	PF00173	Spizellomyces punctatus	Chytridiomycota
P19097	A0A0L0HAM9	SPPG_06627	PF18314	Spizellomyces punctatus	Chytridiomycota
P48415	A0A0L0HAN4	SPPG_06291	PF12935	Spizellomyces punctatus	Chytridiomycota
P40483	A0A0L0HB04	SPPG_06515	PF01419	Spizellomyces punctatus	Chytridiomycota
P47043	A0A0L0HB17	SPPG_06111	PF18217	Spizellomyces punctatus	Chytridiomycota
P04386	A0A0L0HBB8	SPPG_09320	PF03902	Spizellomyces punctatus	Chytridiomycota
P43583	A0A0L0HBE3	SPPG_06655	PF16547	Spizellomyces punctatus	Chytridiomycota
P12687	A0A0L0HC81	SPPG_05398	PF18471	Spizellomyces punctatus	Chytridiomycota
P40555	A0A0L0HCG3	SPPG_06158	PF13180	Spizellomyces punctatus	Chytridiomycota
P16661	A0A0L0HCK0	SPPG_09284	PF00534	Spizellomyces punctatus	Chytridiomycota
Q06142	A0A0L0HD47	SPPG_06310	PF00514	Spizellomyces punctatus	Chytridiomycota
Q06833	A0A0L0HDE8	SPPG_05728	PF16457	Spizellomyces punctatus	Chytridiomycota
Q06833	A0A0L0HDE8	SPPG_05728	PF10296	Spizellomyces punctatus	Chytridiomycota
P19735	A0A0L0HDG3	SPPG_05749	PF13174	Spizellomyces punctatus	Chytridiomycota
P25576	A0A0L0HE72	SPPG_05529	PF01467	Spizellomyces punctatus	Chytridiomycota
P47139	A0A0L0HE89	SPPG_05663	PF02450	Spizellomyces punctatus	Chytridiomycota
P46677	A0A0L0HEA9	SPPG_05569	PF15288	Spizellomyces punctatus	Chytridiomycota
Q05471	A0A0L0HEG8	SPPG_05614	PF07529	Spizellomyces punctatus	Chytridiomycota
P36051	A0A0L0HEI5	SPPG_05410	PF00884	Spizellomyces punctatus	Chytridiomycota
P00958	A0A0L0HEM3	SPPG_05281	PF09635	Spizellomyces punctatus	Chytridiomycota
P25371	A0A0L0HET1	SPPG_05345	PF00053	Spizellomyces punctatus	Chytridiomycota
Q06698	A0A0L0HFI8	SPPG_04942	PF00627	Spizellomyces punctatus	Chytridiomycota
P53255	A0A0L0HFW7	SPPG_05293	PF04676	Spizellomyces punctatus	Chytridiomycota
P29029	A0A0L0HGM8	SPPG_04399	PF03427	Spizellomyces punctatus	Chytridiomycota
Q12280	A0A0L0HGY5	SPPG_03837	PF00307	Spizellomyces punctatus	Chytridiomycota
Q12280	A0A0L0HGY5	SPPG_03837	PF00612	Spizellomyces punctatus	Chytridiomycota
Q03795	A0A0L0HHB0	SPPG_04813	PF06813	Spizellomyces punctatus	Chytridiomycota
P36152	A0A0L0HHV0	SPPG_04759	PF16803	Spizellomyces punctatus	Chytridiomycota
Q12200	A0A0L0HI17	SPPG_04822	PF16414	Spizellomyces punctatus	Chytridiomycota
Q02207	A0A0L0HI21	SPPG_04173	PF01575	Spizellomyces punctatus	Chytridiomycota
P53165	A0A0L0HIA9	SPPG_03908	PF18508	Spizellomyces punctatus	Chytridiomycota
P36113	A0A0L0HIX6	SPPG_03892	PF14634	Spizellomyces punctatus	Chytridiomycota
P36113	A0A0L0HIX6	SPPG_03892	PF00097	Spizellomyces punctatus	Chytridiomycota
P36113	A0A0L0HIX6	SPPG_03892	PF01485	Spizellomyces punctatus	Chytridiomycota
Q12751	A0A0L0HJ16	SPPG_09177	PF10304	Spizellomyces punctatus	Chytridiomycota
P17255	A0A0L0HJ44	SPPG_03287	PF05203	Spizellomyces punctatus	Chytridiomycota
P17255	A0A0L0HJ44	SPPG_03287	PF05204	Spizellomyces punctatus	Chytridiomycota
P19736	A0A0L0HJG3	SPPG_03383	PF16958	Spizellomyces punctatus	Chytridiomycota
P08518	A0A0L0HJI2	SPPG_03408	PF04560	Spizellomyces punctatus	Chytridiomycota
P08518	A0A0L0HJI2	SPPG_03408	PF04567	Spizellomyces punctatus	Chytridiomycota
P36046	A0A0L0HJS4	SPPG_04221	PF06747	Spizellomyces punctatus	Chytridiomycota
Q12532	A0A0L0HJU4	SPPG_03203	PF05670	Spizellomyces punctatus	Chytridiomycota
Q12532	A0A0L0HJU4	SPPG_03203	PF11923	Spizellomyces punctatus	Chytridiomycota
Q08285	A0A0L0HJX6	SPPG_04275	PF18311	Spizellomyces punctatus	Chytridiomycota
P16120	A0A0L0HK37	SPPG_03208	PF00291	Spizellomyces punctatus	Chytridiomycota
P06782	A0A0L0HKE4	SPPG_03178	PF08587	Spizellomyces punctatus	Chytridiomycota
P33313	A0A0L0HKH4	SPPG_03339	PF00515	Spizellomyces punctatus	Chytridiomycota
Q08979	A0A0L0HKL3	SPPG_03186	PF07646	Spizellomyces punctatus	Chytridiomycota
Q08979	A0A0L0HKL3	SPPG_03186	PF13422	Spizellomyces punctatus	Chytridiomycota
P17883	A0A0L0HKV3	SPPG_03271	PF18833	Spizellomyces punctatus	Chytridiomycota
P35208	A0A0L0HL33	SPPG_03388	PF09337	Spizellomyces punctatus	Chytridiomycota
Q04199	A0A0L0HLM6	SPPG_09061	PF12894	Spizellomyces punctatus	Chytridiomycota
Q06078	A0A0L0HLN6	SPPG_02531	PF12894	Spizellomyces punctatus	Chytridiomycota
P13382	A0A0L0HLZ6	SPPG_02566	PF08996	Spizellomyces punctatus	Chytridiomycota
Q04217	A0A0L0HM38	SPPG_02613	PF00270	Spizellomyces punctatus	Chytridiomycota
Q06839	A0A0L0HMB1	SPPG_02685	PF00787	Spizellomyces punctatus	Chytridiomycota
P32916	A0A0L0HMC2	SPPG_02481	PF09201	Spizellomyces punctatus	Chytridiomycota
P21269	A0A0L0HMF6	SPPG_02586	PF01743	Spizellomyces punctatus	Chytridiomycota
P39714	A0A0L0HMH7	SPPG_01703	PF00107	Spizellomyces punctatus	Chytridiomycota
P36126	A0A0L0HMV3	SPPG_02618	PF16457	Spizellomyces punctatus	Chytridiomycota
P36126	A0A0L0HMV3	SPPG_02618	PF00787	Spizellomyces punctatus	Chytridiomycota
P54787	A0A0L0HMY2	SPPG_02656	PF02845	Spizellomyces punctatus	Chytridiomycota
P15625	A0A0L0HMY9	SPPG_02898	PF18554	Spizellomyces punctatus	Chytridiomycota
P32499	A0A0L0HN58	SPPG_09057	PF08911	Spizellomyces punctatus	Chytridiomycota
P53256	A0A0L0HN69	SPPG_02966	PF03725	Spizellomyces punctatus	Chytridiomycota
Q99271	A0A0L0HNP2	SPPG_09069	PF08619	Spizellomyces punctatus	Chytridiomycota
P15179	A0A0L0HNQ1	SPPG_01763	PF01336	Spizellomyces punctatus	Chytridiomycota
P36519	A0A0L0HNU8	SPPG_02958	PF00281	Spizellomyces punctatus	Chytridiomycota
P25299	A0A0L0HNZ8	SPPG_01899	PF14304	Spizellomyces punctatus	Chytridiomycota
P24814	A0A0L0HP10	SPPG_02199	PF12937	Spizellomyces punctatus	Chytridiomycota
P04802	A0A0L0HP51	SPPG_01958	PF01336	Spizellomyces punctatus	Chytridiomycota
Q12749	A0A0L0HP63	SPPG_01968	PF13476	Spizellomyces punctatus	Chytridiomycota
P28519	A0A0L0HPC3	SPPG_02021	PF01286	Spizellomyces punctatus	Chytridiomycota
P20049	A0A0L0HPG4	SPPG_02027	PF03446	Spizellomyces punctatus	Chytridiomycota
P53904	A0A0L0HPN1	SPPG_02084	PF14560	Spizellomyces punctatus	Chytridiomycota
P38873	A0A0L0HPN5	SPPG_01842	PF00400	Spizellomyces punctatus	Chytridiomycota
P38873	A0A0L0HPN5	SPPG_01842	PF02985	Spizellomyces punctatus	Chytridiomycota
P09959	A0A0L0HPN9	SPPG_08986	PF18530	Spizellomyces punctatus	Chytridiomycota
P48837	A0A0L0HPU9	SPPG_01914	PF13634	Spizellomyces punctatus	Chytridiomycota
Q06677	A0A0L0HPW1	SPPG_02188	PF09145	Spizellomyces punctatus	Chytridiomycota
P34163	A0A0L0HPX5	SPPG_01944	PF12697	Spizellomyces punctatus	Chytridiomycota
P47061	A0A0L0HQU6	SPPG_00945	PF16854	Spizellomyces punctatus	Chytridiomycota
P18759	A0A0L0HQU7	SPPG_02261	PF02933	Spizellomyces punctatus	Chytridiomycota
P38768	A0A0L0HQV5	SPPG_02270	PF18482	Spizellomyces punctatus	Chytridiomycota
P53730	A0A0L0HQY2	SPPG_09019	PF03901	Spizellomyces punctatus	Chytridiomycota
P08678	A0A0L0HR20	SPPG_00994	PF08509	Spizellomyces punctatus	Chytridiomycota
P46674	A0A0L0HRP8	SPPG_01240	PF12209	Spizellomyces punctatus	Chytridiomycota
P21734	A0A0L0HRS6	SPPG_01248	PF09288	Spizellomyces punctatus	Chytridiomycota
P08566	A0A0L0HRV1	SPPG_01278	PF18317	Spizellomyces punctatus	Chytridiomycota
P39081	A0A0L0HRY4	SPPG_01555	PF11526	Spizellomyces punctatus	Chytridiomycota
Q12019	A0A0L0HSS7	SPPG_08934	PF13768	Spizellomyces punctatus	Chytridiomycota
P36124	A0A0L0HSU9	SPPG_01611	PF00856	Spizellomyces punctatus	Chytridiomycota
P22082	A0A0L0HSV2	SPPG_01617	PF02178	Spizellomyces punctatus	Chytridiomycota
P42840	A0A0L0HSV9	SPPG_01592	PF12146	Spizellomyces punctatus	Chytridiomycota
P39928	A0A0L0HSY2	SPPG_01650	PF18947	Spizellomyces punctatus	Chytridiomycota
P07276	A0A0L0HTE6	SPPG_08818	PF00752	Spizellomyces punctatus	Chytridiomycota
Q02890	A0A0L0HTI5	SPPG_08820	PF03835	Spizellomyces punctatus	Chytridiomycota
Q06554	A0A0L0HTJ3	SPPG_01618	PF00271	Spizellomyces punctatus	Chytridiomycota
P53971	A0A0L0HTN7	SPPG_01660	PF14634	Spizellomyces punctatus	Chytridiomycota
Q04869	A0A0L0HTT0	SPPG_00456	PF02894	Spizellomyces punctatus	Chytridiomycota
P38968	A0A0L0HTU5	SPPG_00469	PF11549	Spizellomyces punctatus	Chytridiomycota
P38968	A0A0L0HTU5	SPPG_00469	PF12931	Spizellomyces punctatus	Chytridiomycota
P38217	A0A0L0HUI0	SPPG_00445	PF02985	Spizellomyces punctatus	Chytridiomycota
Q08641	A0A0L0HUM1	SPPG_00732	PF08242	Spizellomyces punctatus	Chytridiomycota
P25038	A0A0L0HUS9	SPPG_00765	PF04760	Spizellomyces punctatus	Chytridiomycota
P43591	A0A0L0HV08	SPPG_08849	PF07728	Spizellomyces punctatus	Chytridiomycota
Q12296	A0A0L0HV25	SPPG_00632	PF00571	Spizellomyces punctatus	Chytridiomycota
P54784	A0A0L0HV52	SPPG_00654	PF01426	Spizellomyces punctatus	Chytridiomycota
Q01217	A0A0L0HVC2	SPPG_00734	PF02774	Spizellomyces punctatus	Chytridiomycota
P40962	A0A0L0HVE2	SPPG_00733	PF00096	Spizellomyces punctatus	Chytridiomycota
P40962	A0A0L0HVE2	SPPG_00733	PF12171	Spizellomyces punctatus	Chytridiomycota
P11325	A0A0L0HVQ6	SPPG_00669	PF09334	Spizellomyces punctatus	Chytridiomycota
P22353	A0A0L0HVT0	SPPG_00668	PF18502	Spizellomyces punctatus	Chytridiomycota
P43609	A0A0L0HVU8	SPPG_00704	PF00569	Spizellomyces punctatus	Chytridiomycota
P38110	A0A0L0RVP9	AMAG_17666	PF11640	Allomyces macrogynus	Blastocladiomycota
Q06156	A0A0L0RVQ5	AMAG_00166	PF12717	Allomyces macrogynus	Blastocladiomycota
Q04991	A0A0L0RW66	AMAG_17664	PF07690	Allomyces macrogynus	Blastocladiomycota
P23615	A0A0L0RWB1	AMAG_00640	PF14639	Allomyces macrogynus	Blastocladiomycota
P38042	A0A0L0RWE4	AMAG_00400	PF00515	Allomyces macrogynus	Blastocladiomycota
P02994	A0A0L0RWP7	AMAG_17705	PF03144	Allomyces macrogynus	Blastocladiomycota
Q03707	A0A0L0RWR6	AMAG_00542	PF12949	Allomyces macrogynus	Blastocladiomycota
P38111	A0A0L0RWR9	AMAG_00751	PF08064	Allomyces macrogynus	Blastocladiomycota
Q08281	A0A0L0RX83	AMAG_00708	PF14634	Allomyces macrogynus	Blastocladiomycota
P24309	A0A0L0RXA0	AMAG_00729	PF00149	Allomyces macrogynus	Blastocladiomycota
Q06078	A0A0L0RXD0	AMAG_00911	PF12894	Allomyces macrogynus	Blastocladiomycota
P36152	A0A0L0RXR8	AMAG_00800	PF16803	Allomyces macrogynus	Blastocladiomycota
P34216	A0A0L0RXU3	AMAG_17749	PF00627	Allomyces macrogynus	Blastocladiomycota
Q06677	A0A0L0RY51	AMAG_00901	PF09145	Allomyces macrogynus	Blastocladiomycota
Q08979	A0A0L0RYJ4	AMAG_01077	PF07646	Allomyces macrogynus	Blastocladiomycota
P26188	A0A0L0RYJ6	AMAG_17741	PF02870	Allomyces macrogynus	Blastocladiomycota
Q02799	A0A0L0RYL4	AMAG_01154	PF18044	Allomyces macrogynus	Blastocladiomycota
P25302	A0A0L0RZD3	AMAG_01319	PF12796	Allomyces macrogynus	Blastocladiomycota
Q99257	A0A0L0RZT3	AMAG_17844	PF13855	Allomyces macrogynus	Blastocladiomycota
Q99257	A0A0L0RZT3	AMAG_17844	PF03943	Allomyces macrogynus	Blastocladiomycota
Q99257	A0A0L0RZT3	AMAG_17844	PF18444	Allomyces macrogynus	Blastocladiomycota
P11433	A0A0L0RZW7	AMAG_01576	PF16457	Allomyces macrogynus	Blastocladiomycota
Q02516	A0A0L0S0U7	AMAG_01810	PF00125	Allomyces macrogynus	Blastocladiomycota
P48837	A0A0L0S0W2	AMAG_01830	PF13634	Allomyces macrogynus	Blastocladiomycota
Q99220	A0A0L0S145	AMAG_01962	PF17880	Allomyces macrogynus	Blastocladiomycota
P19736	A0A0L0S1N8	AMAG_02271	PF16958	Allomyces macrogynus	Blastocladiomycota
P15625	A0A0L0S1P4	AMAG_02145	PF18554	Allomyces macrogynus	Blastocladiomycota
P25270	A0A0L0S1Q1	AMAG_02123	PF08032	Allomyces macrogynus	Blastocladiomycota
P29366	A0A0L0S1Q9	AMAG_02161	PF00564	Allomyces macrogynus	Blastocladiomycota
Q02775	A0A0L0S269	AMAG_02470	PF00098	Allomyces macrogynus	Blastocladiomycota
P53165	A0A0L0S2D0	AMAG_02522	PF18508	Allomyces macrogynus	Blastocladiomycota
P40068	A0A0L0S2S3	AMAG_02448	PF16045	Allomyces macrogynus	Blastocladiomycota
P21734	A0A0L0S327	AMAG_02589	PF09288	Allomyces macrogynus	Blastocladiomycota
P23796	A0A0L0S359	AMAG_02733	PF04179	Allomyces macrogynus	Blastocladiomycota
P29056	A0A0L0S3K1	AMAG_02887	PF08271	Allomyces macrogynus	Blastocladiomycota
P15801	A0A0L0S4N6	AMAG_18053	PF18136	Allomyces macrogynus	Blastocladiomycota
Q12083	A0A0L0S4U1	AMAG_03125	PF01119	Allomyces macrogynus	Blastocladiomycota
Q04004	A0A0L0S543	AMAG_04507	PF02114	Allomyces macrogynus	Blastocladiomycota
P54784	A0A0L0S5A7	AMAG_03291	PF13304	Allomyces macrogynus	Blastocladiomycota
P54784	A0A0L0S5A7	AMAG_03291	PF01426	Allomyces macrogynus	Blastocladiomycota
P54784	A0A0L0S5A7	AMAG_03291	PF13401	Allomyces macrogynus	Blastocladiomycota
P40008	A0A0L0S5D1	AMAG_04527	PF08732	Allomyces macrogynus	Blastocladiomycota
Q02256	A0A0L0S5F4	AMAG_04621	PF00782	Allomyces macrogynus	Blastocladiomycota
Q08971	A0A0L0S5Z4	AMAG_04640	PF04669	Allomyces macrogynus	Blastocladiomycota
P25038	A0A0L0S5Z6	AMAG_04725	PF04760	Allomyces macrogynus	Blastocladiomycota
P43558	A0A0L0S6K2	AMAG_05043	PF00096	Allomyces macrogynus	Blastocladiomycota
P53091	A0A0L0S6U1	AMAG_05060	PF18263	Allomyces macrogynus	Blastocladiomycota
P20049	A0A0L0S6X2	AMAG_04952	PF03446	Allomyces macrogynus	Blastocladiomycota
P33313	A0A0L0S736	AMAG_05027	PF00515	Allomyces macrogynus	Blastocladiomycota
P54787	A0A0L0S754	AMAG_03935	PF02845	Allomyces macrogynus	Blastocladiomycota
Q06132	A0A0L0S790	AMAG_03966	PF02847	Allomyces macrogynus	Blastocladiomycota
Q12196	A0A0L0S7E3	AMAG_04068	PF00069	Allomyces macrogynus	Blastocladiomycota
Q02046	A0A0L0S7J0	AMAG_03976	PF00763	Allomyces macrogynus	Blastocladiomycota
P41903	A0A0L0S7J2	AMAG_03912	PF02551	Allomyces macrogynus	Blastocladiomycota
P25371	A0A0L0S7T2	AMAG_04118	PF00053	Allomyces macrogynus	Blastocladiomycota
P25655	A0A0L0S7U3	AMAG_18252	PF12842	Allomyces macrogynus	Blastocladiomycota
P25655	A0A0L0S7U3	AMAG_18252	PF16415	Allomyces macrogynus	Blastocladiomycota
P25655	A0A0L0S7U3	AMAG_18252	PF16417	Allomyces macrogynus	Blastocladiomycota
P25655	A0A0L0S7U3	AMAG_18252	PF16418	Allomyces macrogynus	Blastocladiomycota
P25655	A0A0L0S7U3	AMAG_18252	PF16419	Allomyces macrogynus	Blastocladiomycota
Q07844	A0A0L0S7V3	AMAG_04009	PF09336	Allomyces macrogynus	Blastocladiomycota
P40352	A0A0L0S7Y8	AMAG_04176	PF00271	Allomyces macrogynus	Blastocladiomycota
P32609	A0A0L0S845	AMAG_04224	PF00096	Allomyces macrogynus	Blastocladiomycota
P09119	A0A0L0S8B7	AMAG_04167	PF09079	Allomyces macrogynus	Blastocladiomycota
Q07468	A0A0L0S8F7	AMAG_04212	PF00637	Allomyces macrogynus	Blastocladiomycota
Q07468	A0A0L0S8F7	AMAG_04212	PF10367	Allomyces macrogynus	Blastocladiomycota
P24279	A0A0L0S8I3	AMAG_04343	PF17207	Allomyces macrogynus	Blastocladiomycota
P25386	A0A0L0S8I5	AMAG_18326	PF04871	Allomyces macrogynus	Blastocladiomycota
P43124	A0A0L0S8M3	AMAG_04304	PF15412	Allomyces macrogynus	Blastocladiomycota
P46677	A0A0L0S8Q6	AMAG_18309	PF15288	Allomyces macrogynus	Blastocladiomycota
P53388	A0A0L0S8W7	AMAG_04408	PF00324	Allomyces macrogynus	Blastocladiomycota
P07149	A0A0L0S928	AMAG_18327	PF00698	Allomyces macrogynus	Blastocladiomycota
P07149	A0A0L0S928	AMAG_18327	PF01575	Allomyces macrogynus	Blastocladiomycota
P07149	A0A0L0S928	AMAG_18327	PF13452	Allomyces macrogynus	Blastocladiomycota
P07149	A0A0L0S928	AMAG_18327	PF17828	Allomyces macrogynus	Blastocladiomycota
P07149	A0A0L0S928	AMAG_18327	PF17951	Allomyces macrogynus	Blastocladiomycota
P53904	A0A0L0S9C9	AMAG_18126	PF14560	Allomyces macrogynus	Blastocladiomycota
P04397	A0A0L0S9E1	AMAG_03361	PF01263	Allomyces macrogynus	Blastocladiomycota
P04397	A0A0L0S9E1	AMAG_03361	PF16363	Allomyces macrogynus	Blastocladiomycota
P29952	A0A0L0S9Q1	AMAG_03506	PF20511	Allomyces macrogynus	Blastocladiomycota
P33338	A0A0L0SA40	AMAG_18138	PF01608	Allomyces macrogynus	Blastocladiomycota
P34160	A0A0L0SA89	AMAG_03627	PF02854	Allomyces macrogynus	Blastocladiomycota
Q12149	A0A0L0SAK0	AMAG_03856	PF00570	Allomyces macrogynus	Blastocladiomycota
P15938	A0A0L0SBF4	AMAG_05228	PF00270	Allomyces macrogynus	Blastocladiomycota
P32521	A0A0L0SBJ8	AMAG_18424	PF08226	Allomyces macrogynus	Blastocladiomycota
Q12114	A0A0L0SBR2	AMAG_05312	PF16794	Allomyces macrogynus	Blastocladiomycota
Q12114	A0A0L0SBR2	AMAG_05312	PF12738	Allomyces macrogynus	Blastocladiomycota
Q12114	A0A0L0SBR2	AMAG_05312	PF16893	Allomyces macrogynus	Blastocladiomycota
P16120	A0A0L0SBU0	AMAG_05355	PF00291	Allomyces macrogynus	Blastocladiomycota
P38959	A0A0L0SC16	AMAG_05528	PF00400	Allomyces macrogynus	Blastocladiomycota
P32363	A0A0L0SC24	AMAG_05537	PF00534	Allomyces macrogynus	Blastocladiomycota
P53863	A0A0L0SCA2	AMAG_05602	PF00226	Allomyces macrogynus	Blastocladiomycota
Q08204	A0A0L0SCF2	AMAG_05524	PF02463	Allomyces macrogynus	Blastocladiomycota
P32843	A0A0L0SCG2	AMAG_05550	PF16367	Allomyces macrogynus	Blastocladiomycota
P07702	A0A0L0SCS5	AMAG_05636	PF00501	Allomyces macrogynus	Blastocladiomycota
P35208	A0A0L0SCU3	AMAG_05704	PF13718	Allomyces macrogynus	Blastocladiomycota
P35208	A0A0L0SCU3	AMAG_05704	PF09337	Allomyces macrogynus	Blastocladiomycota
P40161	A0A0L0SDK6	AMAG_05851	PF18215	Allomyces macrogynus	Blastocladiomycota
P40161	A0A0L0SDK6	AMAG_05851	PF18469	Allomyces macrogynus	Blastocladiomycota
P24004	A0A0L0SDL3	AMAG_05904	PF09262	Allomyces macrogynus	Blastocladiomycota
Q04225	A0A0L0SDT4	AMAG_18576	PF12265	Allomyces macrogynus	Blastocladiomycota
P53129	A0A0L0SDX6	AMAG_06013	PF19038	Allomyces macrogynus	Blastocladiomycota
P09880	A0A0L0SE33	AMAG_06103	PF08302	Allomyces macrogynus	Blastocladiomycota
P25336	A0A0L0SF07	AMAG_06782	PF05188	Allomyces macrogynus	Blastocladiomycota
P42945	A0A0L0SF41	AMAG_06872	PF12397	Allomyces macrogynus	Blastocladiomycota
P32598	A0A0L0SFE6	AMAG_06923	PF16891	Allomyces macrogynus	Blastocladiomycota
P00958	A0A0L0SFI2	AMAG_07024	PF09635	Allomyces macrogynus	Blastocladiomycota
P32873	A0A0L0SGI6	AMAG_06375	PF16457	Allomyces macrogynus	Blastocladiomycota
P32873	A0A0L0SGI6	AMAG_06375	PF00787	Allomyces macrogynus	Blastocladiomycota
Q12749	A0A0L0SGX0	AMAG_06499	PF13476	Allomyces macrogynus	Blastocladiomycota
Q04199	A0A0L0SH13	AMAG_06463	PF12894	Allomyces macrogynus	Blastocladiomycota
P22353	A0A0L0SHB0	AMAG_07167	PF18502	Allomyces macrogynus	Blastocladiomycota
P38737	A0A0L0SHC6	AMAG_18683	PF13001	Allomyces macrogynus	Blastocladiomycota
P08566	A0A0L0SHK3	AMAG_07238	PF01488	Allomyces macrogynus	Blastocladiomycota
P14922	A0A0L0SHN7	AMAG_18798	PF00515	Allomyces macrogynus	Blastocladiomycota
P19880	A0A0L0SHP8	AMAG_18789	PF08601	Allomyces macrogynus	Blastocladiomycota
P53273	A0A0L0SHQ4	AMAG_07301	PF00027	Allomyces macrogynus	Blastocladiomycota
P14736	A0A0L0SHR1	AMAG_07299	PF03835	Allomyces macrogynus	Blastocladiomycota
P40468	A0A0L0SHY0	AMAG_07363	PF14225	Allomyces macrogynus	Blastocladiomycota
P38129	A0A0L0SIA7	AMAG_07482	PF16045	Allomyces macrogynus	Blastocladiomycota
P32562	A0A0L0SIN7	AMAG_18860	PF00659	Allomyces macrogynus	Blastocladiomycota
P28519	A0A0L0SIP7	AMAG_07575	PF01286	Allomyces macrogynus	Blastocladiomycota
Q12341	A0A0L0SIZ1	AMAG_07636	PF13718	Allomyces macrogynus	Blastocladiomycota
P39928	A0A0L0SIZ8	AMAG_07677	PF18947	Allomyces macrogynus	Blastocladiomycota
Q04925	A0A0L0SJ02	AMAG_07680	PF08622	Allomyces macrogynus	Blastocladiomycota
P32527	A0A0L0SK58	AMAG_08054	PF16717	Allomyces macrogynus	Blastocladiomycota
P15705	A0A0L0SL20	AMAG_08296	PF00515	Allomyces macrogynus	Blastocladiomycota
P03965	A0A0L0SL58	AMAG_08399	PF02142	Allomyces macrogynus	Blastocladiomycota
P00175	A0A0L0SLB9	AMAG_08334	PF01070	Allomyces macrogynus	Blastocladiomycota
P22336	A0A0L0SLQ8	AMAG_08459	PF04057	Allomyces macrogynus	Blastocladiomycota
P53104	A0A0L0SN17	AMAG_08855	PF12063	Allomyces macrogynus	Blastocladiomycota
Q01217	A0A0L0SN76	AMAG_09028	PF02774	Allomyces macrogynus	Blastocladiomycota
P53164	A0A0L0SNG2	AMAG_09003	PF09297	Allomyces macrogynus	Blastocladiomycota
P39538	A0A0L0SNS6	AMAG_19123	PF06337	Allomyces macrogynus	Blastocladiomycota
Q03406	A0A0L0SP63	AMAG_09328	PF05916	Allomyces macrogynus	Blastocladiomycota
Q04600	A0A0L0SPB5	AMAG_09385	PF02201	Allomyces macrogynus	Blastocladiomycota
P40962	A0A0L0SPT2	AMAG_19244	PF00096	Allomyces macrogynus	Blastocladiomycota
P40962	A0A0L0SPT2	AMAG_19244	PF12171	Allomyces macrogynus	Blastocladiomycota
P53915	A0A0L0SQA3	AMAG_09535	PF00485	Allomyces macrogynus	Blastocladiomycota
P38889	A0A0L0SQL8	AMAG_10169	PF00447	Allomyces macrogynus	Blastocladiomycota
P38698	A0A0L0SQT6	AMAG_10569	PF01368	Allomyces macrogynus	Blastocladiomycota
P25368	A0A0L0SQX2	AMAG_10608	PF12923	Allomyces macrogynus	Blastocladiomycota
P53255	A0A0L0SR18	AMAG_10165	PF04676	Allomyces macrogynus	Blastocladiomycota
P53944	A0A0L0SR24	AMAG_10628	PF05175	Allomyces macrogynus	Blastocladiomycota
P39081	A0A0L0SRC5	AMAG_10587	PF11526	Allomyces macrogynus	Blastocladiomycota
P25637	A0A0L0SRM5	AMAG_10860	PF05773	Allomyces macrogynus	Blastocladiomycota
P08678	A0A0L0SRM9	AMAG_10866	PF08509	Allomyces macrogynus	Blastocladiomycota
P46674	A0A0L0SSK3	AMAG_19486	PF12209	Allomyces macrogynus	Blastocladiomycota
P32657	A0A0L0SSL4	AMAG_10981	PF18196	Allomyces macrogynus	Blastocladiomycota
P06782	A0A0L0SSU1	AMAG_09621	PF08587	Allomyces macrogynus	Blastocladiomycota
P33893	A0A0L0SSY6	AMAG_09680	PF02637	Allomyces macrogynus	Blastocladiomycota
Q06337	A0A0L0ST55	AMAG_19195	PF00249	Allomyces macrogynus	Blastocladiomycota
P43591	A0A0L0ST72	AMAG_09559	PF07728	Allomyces macrogynus	Blastocladiomycota
P16649	A0A0L0ST85	AMAG_09693	PF08581	Allomyces macrogynus	Blastocladiomycota
P06777	A0A0L0STW6	AMAG_09818	PF02732	Allomyces macrogynus	Blastocladiomycota
P38764	A0A0L0STX0	AMAG_19307	PF01851	Allomyces macrogynus	Blastocladiomycota
P38764	A0A0L0STX0	AMAG_19307	PF18051	Allomyces macrogynus	Blastocladiomycota
P04147	A0A0L0SU35	AMAG_19324	PF00658	Allomyces macrogynus	Blastocladiomycota
P38753	A0A0L0SU62	AMAG_10232	PF02809	Allomyces macrogynus	Blastocladiomycota
P53313	A0A0L0SUC6	AMAG_10370	PF08158	Allomyces macrogynus	Blastocladiomycota
P16661	A0A0L0SUJ2	AMAG_10386	PF00534	Allomyces macrogynus	Blastocladiomycota
P53236	A0A0L0SUQ6	AMAG_10542	PF01426	Allomyces macrogynus	Blastocladiomycota
P32807	A0A0L0SUT7	AMAG_19377	PF03730	Allomyces macrogynus	Blastocladiomycota
P32379	A0A0L0SV00	AMAG_10454	PF10584	Allomyces macrogynus	Blastocladiomycota
P38768	A0A0L0SV83	AMAG_11524	PF18482	Allomyces macrogynus	Blastocladiomycota
P53552	A0A0L0SV84	AMAG_11605	PF11262	Allomyces macrogynus	Blastocladiomycota
P46669	A0A0L0SVD6	AMAG_11574	PF03876	Allomyces macrogynus	Blastocladiomycota
Q99271	A0A0L0SVF6	AMAG_11519	PF08619	Allomyces macrogynus	Blastocladiomycota
P32337	A0A0L0SVL3	AMAG_11628	PF18816	Allomyces macrogynus	Blastocladiomycota
P38140	A0A0L0SVL5	AMAG_11531	PF13188	Allomyces macrogynus	Blastocladiomycota
P38140	A0A0L0SVL5	AMAG_11531	PF00989	Allomyces macrogynus	Blastocladiomycota
Q03654	A0A0L0SVR2	AMAG_19492	PF11831	Allomyces macrogynus	Blastocladiomycota
P53750	A0A0L0SW73	AMAG_11219	PF12697	Allomyces macrogynus	Blastocladiomycota
Q04489	A0A0L0SW78	AMAG_11224	PF13537	Allomyces macrogynus	Blastocladiomycota
P47061	A0A0L0SWI6	AMAG_19531	PF16854	Allomyces macrogynus	Blastocladiomycota
P53960	A0A0L0SWT2	AMAG_11464	PF07973	Allomyces macrogynus	Blastocladiomycota
Q06142	A0A0L0SX04	AMAG_12160	PF00514	Allomyces macrogynus	Blastocladiomycota
P38873	A0A0L0SX43	AMAG_12123	PF02985	Allomyces macrogynus	Blastocladiomycota
P38149	A0A0L0SXR8	AMAG_11826	PF00400	Allomyces macrogynus	Blastocladiomycota
P47043	A0A0L0SY23	AMAG_11867	PF18217	Allomyces macrogynus	Blastocladiomycota
Q04177	A0A0L0SY49	AMAG_11897	PF04003	Allomyces macrogynus	Blastocladiomycota
P07278	A0A0L0SY94	AMAG_11856	PF02197	Allomyces macrogynus	Blastocladiomycota
P38968	A0A0L0SYN3	AMAG_12059	PF11549	Allomyces macrogynus	Blastocladiomycota
P06839	A0A0L0SYR8	AMAG_19690	PF06733	Allomyces macrogynus	Blastocladiomycota
P06839	A0A0L0SYR8	AMAG_19690	PF06777	Allomyces macrogynus	Blastocladiomycota
P12687	A0A0L0SYZ2	AMAG_12456	PF18471	Allomyces macrogynus	Blastocladiomycota
P39104	A0A0L0SZ34	AMAG_12540	PF11522	Allomyces macrogynus	Blastocladiomycota
P33892	A0A0L0SZG7	AMAG_12619	PF12074	Allomyces macrogynus	Blastocladiomycota
P18759	A0A0L0SZN4	AMAG_13160	PF02933	Allomyces macrogynus	Blastocladiomycota
P36102	A0A0L0T090	AMAG_13329	PF00069	Allomyces macrogynus	Blastocladiomycota
P32479	A0A0L0T176	AMAG_19730	PF07569	Allomyces macrogynus	Blastocladiomycota
P32479	A0A0L0T176	AMAG_19730	PF09453	Allomyces macrogynus	Blastocladiomycota
P47058	A0A0L0T1I3	AMAG_12858	PF00383	Allomyces macrogynus	Blastocladiomycota
P14284	A0A0L0T1L7	AMAG_13375	PF03104	Allomyces macrogynus	Blastocladiomycota
Q06833	A0A0L0T1N8	AMAG_12819	PF16457	Allomyces macrogynus	Blastocladiomycota
Q06833	A0A0L0T1N8	AMAG_12819	PF10296	Allomyces macrogynus	Blastocladiomycota
P53040	A0A0L0T1S9	AMAG_19777	PF02969	Allomyces macrogynus	Blastocladiomycota
P32770	A0A0L0T1T0	AMAG_13443	PF16367	Allomyces macrogynus	Blastocladiomycota
P29029	A0A0L0T229	AMAG_12795	PF03427	Allomyces macrogynus	Blastocladiomycota
P53855	A0A0L0T293	AMAG_13338	PF13329	Allomyces macrogynus	Blastocladiomycota
P43621	A0A0L0T2J1	AMAG_13444	PF01217	Allomyces macrogynus	Blastocladiomycota
P12753	A0A0L0T2N0	AMAG_13970	PF04423	Allomyces macrogynus	Blastocladiomycota
P35207	A0A0L0T2Q4	AMAG_13573	PF00271	Allomyces macrogynus	Blastocladiomycota
P35207	A0A0L0T2Q4	AMAG_13573	PF08148	Allomyces macrogynus	Blastocladiomycota
P35207	A0A0L0T2Q4	AMAG_13573	PF13234	Allomyces macrogynus	Blastocladiomycota
P38827	A0A0L0T2W9	AMAG_13595	PF11764	Allomyces macrogynus	Blastocladiomycota
P38827	A0A0L0T2W9	AMAG_13595	PF11767	Allomyces macrogynus	Blastocladiomycota
Q07457	A0A0L0T371	AMAG_13888	PF00096	Allomyces macrogynus	Blastocladiomycota
P39678	A0A0L0T3G3	AMAG_19886	PF12796	Allomyces macrogynus	Blastocladiomycota
P50077	A0A0L0T422	AMAG_14046	PF13202	Allomyces macrogynus	Blastocladiomycota
P40850	A0A0L0T455	AMAG_14052	PF00752	Allomyces macrogynus	Blastocladiomycota
P40850	A0A0L0T455	AMAG_14052	PF00867	Allomyces macrogynus	Blastocladiomycota
Q06698	A0A0L0T4P2	AMAG_20045	PF00627	Allomyces macrogynus	Blastocladiomycota
Q06698	A0A0L0T4P2	AMAG_20045	PF04408	Allomyces macrogynus	Blastocladiomycota
Q06698	A0A0L0T4P2	AMAG_20045	PF05773	Allomyces macrogynus	Blastocladiomycota
Q06698	A0A0L0T4P2	AMAG_20045	PF07717	Allomyces macrogynus	Blastocladiomycota
P53916	A0A0L0T4U4	AMAG_14111	PF00782	Allomyces macrogynus	Blastocladiomycota
Q99216	A0A0L0T555	AMAG_14219	PF17903	Allomyces macrogynus	Blastocladiomycota
Q08641	A0A0L0T566	AMAG_14235	PF08242	Allomyces macrogynus	Blastocladiomycota
P46995	A0A0L0T5Q7	AMAG_20233	PF08236	Allomyces macrogynus	Blastocladiomycota
P46995	A0A0L0T5Q7	AMAG_20233	PF18507	Allomyces macrogynus	Blastocladiomycota
P16603	A0A0L0T5W5	AMAG_15116	PF00258	Allomyces macrogynus	Blastocladiomycota
P38138	A0A0L0T5Z3	AMAG_15187	PF13802	Allomyces macrogynus	Blastocladiomycota
P04802	A0A0L0T6D4	AMAG_14462	PF01336	Allomyces macrogynus	Blastocladiomycota
P38217	A0A0L0T6I4	AMAG_14442	PF02985	Allomyces macrogynus	Blastocladiomycota
Q08236	A0A0L0T701	AMAG_14703	PF16978	Allomyces macrogynus	Blastocladiomycota
P17555	A0A0L0T734	AMAG_14528	PF01213	Allomyces macrogynus	Blastocladiomycota
Q04066	A0A0L0T7E5	AMAG_15429	PF07859	Allomyces macrogynus	Blastocladiomycota
Q06892	A0A0L0T7Q1	AMAG_14879	PF01513	Allomyces macrogynus	Blastocladiomycota
P32849	A0A0L0T8A2	AMAG_20262	PF00271	Allomyces macrogynus	Blastocladiomycota
P32849	A0A0L0T8A2	AMAG_20262	PF08797	Allomyces macrogynus	Blastocladiomycota
P32849	A0A0L0T8A2	AMAG_20262	PF14634	Allomyces macrogynus	Blastocladiomycota
P39677	A0A0L0T8L9	AMAG_15315	PF03144	Allomyces macrogynus	Blastocladiomycota
P53971	A0A0L0T8P9	AMAG_15844	PF14634	Allomyces macrogynus	Blastocladiomycota
Q00416	A0A0L0T8U0	AMAG_15807	PF12726	Allomyces macrogynus	Blastocladiomycota
Q06836	A0A0L0T8Y1	AMAG_15838	PF16457	Allomyces macrogynus	Blastocladiomycota
P36126	A0A0L0T974	AMAG_15542	PF16457	Allomyces macrogynus	Blastocladiomycota
P36126	A0A0L0T974	AMAG_15542	PF00787	Allomyces macrogynus	Blastocladiomycota
Q12275	A0A0L0T9F1	AMAG_20334	PF06464	Allomyces macrogynus	Blastocladiomycota
P32916	A0A0L0T9G1	AMAG_15676	PF09201	Allomyces macrogynus	Blastocladiomycota
P19097	A0A0L0T9W2	AMAG_16160	PF18314	Allomyces macrogynus	Blastocladiomycota
P38090	A0A0L0TA42	AMAG_16153	PF00324	Allomyces macrogynus	Blastocladiomycota
P25576	A0A0L0TA44	AMAG_16173	PF01467	Allomyces macrogynus	Blastocladiomycota
P04817	A0A0L0TA91	AMAG_16204	PF00324	Allomyces macrogynus	Blastocladiomycota
P15179	A0A0L0TAF5	AMAG_16047	PF01336	Allomyces macrogynus	Blastocladiomycota
P17883	A0A0L0TAP0	AMAG_16074	PF18833	Allomyces macrogynus	Blastocladiomycota
P36100	A0A0L0TAW5	AMAG_16246	PF08271	Allomyces macrogynus	Blastocladiomycota
P32383	A0A0L0TB12	AMAG_16381	PF09279	Allomyces macrogynus	Blastocladiomycota
Q04638	A0A0L0TBG1	AMAG_15978	PF14634	Allomyces macrogynus	Blastocladiomycota
Q06685	A0A0L0TBW8	AMAG_16795	PF08443	Allomyces macrogynus	Blastocladiomycota
P17255	A0A0L0TBZ7	AMAG_16822	PF05203	Allomyces macrogynus	Blastocladiomycota
P17255	A0A0L0TBZ7	AMAG_16822	PF05204	Allomyces macrogynus	Blastocladiomycota
P25356	A0A0L0TC55	AMAG_16875	PF14844	Allomyces macrogynus	Blastocladiomycota
P40555	A0A0L0TC77	AMAG_16802	PF13180	Allomyces macrogynus	Blastocladiomycota
Q03262	A0A0L0TCB0	AMAG_16671	PF00408	Allomyces macrogynus	Blastocladiomycota
P32776	A0A0L0TCG1	AMAG_16551	PF08567	Allomyces macrogynus	Blastocladiomycota
P34909	A0A0L0TCX4	AMAG_17030	PF00642	Allomyces macrogynus	Blastocladiomycota
Q03795	A0A0L0TD11	AMAG_16897	PF06813	Allomyces macrogynus	Blastocladiomycota
Q12446	A0A0L0TDD4	AMAG_20633	PF02205	Allomyces macrogynus	Blastocladiomycota
P12868	A0A0L0TDJ6	AMAG_20490	PF00637	Allomyces macrogynus	Blastocladiomycota
P12868	A0A0L0TDJ6	AMAG_20490	PF12451	Allomyces macrogynus	Blastocladiomycota
P32580	A0A0L0TDV8	AMAG_17098	PF12513	Allomyces macrogynus	Blastocladiomycota
P38339	A0A0L0TDY0	AMAG_16979	PF00611	Allomyces macrogynus	Blastocladiomycota
P38339	A0A0L0TDY0	AMAG_16979	PF00620	Allomyces macrogynus	Blastocladiomycota
P24583	A0A0L0TE14	AMAG_17259	PF00168	Allomyces macrogynus	Blastocladiomycota
P43610	A0A0L0TEU3	AMAG_20710	PF00271	Allomyces macrogynus	Blastocladiomycota
Q12015	A0A0L0TEU7	AMAG_17540	PF10302	Allomyces macrogynus	Blastocladiomycota
P33399	A0A0L0TEU9	AMAG_17260	PF16367	Allomyces macrogynus	Blastocladiomycota
Q08237	A0A0L0TF13	AMAG_20726	PF00929	Allomyces macrogynus	Blastocladiomycota
P26754	A0A0L0TF56	AMAG_17583	PF01336	Allomyces macrogynus	Blastocladiomycota
P26754	A0A0L0TF56	AMAG_17583	PF08784	Allomyces macrogynus	Blastocladiomycota
Q04217	A0A0L0TF88	AMAG_17532	PF04408	Allomyces macrogynus	Blastocladiomycota
Q04217	A0A0L0TF88	AMAG_17532	PF07717	Allomyces macrogynus	Blastocladiomycota
P43591	A0A0S2LHW7	CNA02555	PF07728	Cryptococcus neoformans	Basidiomycota
P32769	A0A0S2LI87	CNB04740	PF08938	Cryptococcus neoformans	Basidiomycota
P04386	A0A0S2LIS7	CNM02605	PF00172	Cryptococcus neoformans	Basidiomycota
P04386	A0A0S2LIS7	CNM02605	PF03902	Cryptococcus neoformans	Basidiomycota
Q02516	A0A0S2M5A3	CNF00905	PF00125	Cryptococcus neoformans	Basidiomycota
Q03406	A0A0S2M600	CNG02235	PF16922	Cryptococcus neoformans	Basidiomycota
P04050	A0A138ZWR3	M427DRAFT_83577	PF05001	Gonapodya prolifera	Chytridiomycota
P26188	A0A138ZWS4	M427DRAFT_106216	PF02870	Gonapodya prolifera	Chytridiomycota
P42826	A0A138ZX40	M427DRAFT_106116	PF00370	Gonapodya prolifera	Chytridiomycota
P32527	A0A138ZXD9	M427DRAFT_141313	PF16717	Gonapodya prolifera	Chytridiomycota
P38230	A0A138ZXR1	M427DRAFT_149950	PF00107	Gonapodya prolifera	Chytridiomycota
Q03262	A0A138ZXX1	M427DRAFT_141067	PF00408	Gonapodya prolifera	Chytridiomycota
P43591	A0A138ZYA7	M427DRAFT_64001	PF07728	Gonapodya prolifera	Chytridiomycota
P32580	A0A138ZYA9	M427DRAFT_129284	PF12513	Gonapodya prolifera	Chytridiomycota
P32775	A0A138ZYB3	M427DRAFT_105382	PF00128	Gonapodya prolifera	Chytridiomycota
P32775	A0A138ZYB3	M427DRAFT_105382	PF02922	Gonapodya prolifera	Chytridiomycota
Q07660	A0A138ZYE0	M427DRAFT_149942	PF10334	Gonapodya prolifera	Chytridiomycota
P39678	A0A138ZYH0	M427DRAFT_86893	PF12796	Gonapodya prolifera	Chytridiomycota
Q02979	A0A138ZYK6	M427DRAFT_105178	PF03105	Gonapodya prolifera	Chytridiomycota
Q02979	A0A138ZYK6	M427DRAFT_105178	PF12796	Gonapodya prolifera	Chytridiomycota
P43583	A0A138ZYT8	M427DRAFT_75194	PF16547	Gonapodya prolifera	Chytridiomycota
P35208	A0A138ZYV3	M427DRAFT_63578	PF09337	Gonapodya prolifera	Chytridiomycota
Q99271	A0A138ZZ58	M427DRAFT_104836	PF08619	Gonapodya prolifera	Chytridiomycota
P12687	A0A138ZZ85	M427DRAFT_86815	PF18471	Gonapodya prolifera	Chytridiomycota
P25846	A0A138ZZR3	M427DRAFT_128249	PF01624	Gonapodya prolifera	Chytridiomycota
P25846	A0A138ZZR3	M427DRAFT_128249	PF05188	Gonapodya prolifera	Chytridiomycota
P46943	A0A138ZZS7	M427DRAFT_116560	PF03144	Gonapodya prolifera	Chytridiomycota
Q02775	A0A138ZZX2	M427DRAFT_159823	PF00098	Gonapodya prolifera	Chytridiomycota
P39677	A0A139A041	M427DRAFT_139911	PF03144	Gonapodya prolifera	Chytridiomycota
Q06078	A0A139A0A7	M427DRAFT_140026	PF12894	Gonapodya prolifera	Chytridiomycota
Q08822	A0A139A0K1	M427DRAFT_104201	PF12838	Gonapodya prolifera	Chytridiomycota
P38822	A0A139A111	M427DRAFT_476751	PF00611	Gonapodya prolifera	Chytridiomycota
Q06698	A0A139A144	M427DRAFT_127553	PF00627	Gonapodya prolifera	Chytridiomycota
P09880	A0A139A2C5	M427DRAFT_139256	PF09511	Gonapodya prolifera	Chytridiomycota
P17883	A0A139A2D7	M427DRAFT_73445	PF18833	Gonapodya prolifera	Chytridiomycota
P46995	A0A139A2I6	M427DRAFT_455465	PF18507	Gonapodya prolifera	Chytridiomycota
P08678	A0A139A2N5	M427DRAFT_102849	PF00788	Gonapodya prolifera	Chytridiomycota
P08678	A0A139A2N5	M427DRAFT_102849	PF07228	Gonapodya prolifera	Chytridiomycota
P08678	A0A139A2N5	M427DRAFT_102849	PF00211	Gonapodya prolifera	Chytridiomycota
P08678	A0A139A2N5	M427DRAFT_102849	PF08509	Gonapodya prolifera	Chytridiomycota
P07277	A0A139A2Q5	M427DRAFT_47630	PF08544	Gonapodya prolifera	Chytridiomycota
Q02336	A0A139A399	M427DRAFT_73307	PF04433	Gonapodya prolifera	Chytridiomycota
P33399	A0A139A3B3	M427DRAFT_158666	PF16367	Gonapodya prolifera	Chytridiomycota
P50077	A0A139A3E7	M427DRAFT_47550	PF13202	Gonapodya prolifera	Chytridiomycota
P15625	A0A139A3T2	M427DRAFT_147821	PF18554	Gonapodya prolifera	Chytridiomycota
P53729	A0A139A3W9	M427DRAFT_73376	PF07683	Gonapodya prolifera	Chytridiomycota
Q12028	A0A139A3Y5	M427DRAFT_102505	PF02883	Gonapodya prolifera	Chytridiomycota
P40008	A0A139A410	M427DRAFT_102305	PF08732	Gonapodya prolifera	Chytridiomycota
P38222	A0A139A412	M427DRAFT_148123	PF00856	Gonapodya prolifera	Chytridiomycota
P32916	A0A139A4E4	M427DRAFT_102254	PF09201	Gonapodya prolifera	Chytridiomycota
P32528	A0A139A516	M427DRAFT_35231	PF01425	Gonapodya prolifera	Chytridiomycota
P32528	A0A139A516	M427DRAFT_35231	PF02626	Gonapodya prolifera	Chytridiomycota
P32528	A0A139A516	M427DRAFT_35231	PF02682	Gonapodya prolifera	Chytridiomycota
P07273	A0A139A535	M427DRAFT_101907	PF08711	Gonapodya prolifera	Chytridiomycota
P32383	A0A139A538	M427DRAFT_72439	PF00168	Gonapodya prolifera	Chytridiomycota
P32383	A0A139A538	M427DRAFT_72439	PF09279	Gonapodya prolifera	Chytridiomycota
P36102	A0A139A5J5	M427DRAFT_102239	PF00642	Gonapodya prolifera	Chytridiomycota
Q12083	A0A139A5T6	M427DRAFT_412306	PF08676	Gonapodya prolifera	Chytridiomycota
P43558	A0A139A5T8	M427DRAFT_35089	PF00096	Gonapodya prolifera	Chytridiomycota
Q06321	A0A139A661	M427DRAFT_409027	PF16457	Gonapodya prolifera	Chytridiomycota
Q06321	A0A139A661	M427DRAFT_409027	PF02893	Gonapodya prolifera	Chytridiomycota
P36100	A0A139A7N8	M427DRAFT_137329	PF08271	Gonapodya prolifera	Chytridiomycota
P25576	A0A139A7S8	M427DRAFT_59160	PF01467	Gonapodya prolifera	Chytridiomycota
P38262	A0A139A894	M427DRAFT_125300	PF16045	Gonapodya prolifera	Chytridiomycota
P50102	A0A139A8A3	M427DRAFT_387065	PF02148	Gonapodya prolifera	Chytridiomycota
P38121	A0A139A9M0	M427DRAFT_100491	PF08418	Gonapodya prolifera	Chytridiomycota
P53973	A0A139A9X8	M427DRAFT_100710	PF09757	Gonapodya prolifera	Chytridiomycota
P14736	A0A139A9Z4	M427DRAFT_369748	PF03835	Gonapodya prolifera	Chytridiomycota
P46948	A0A139AAJ9	M427DRAFT_58361	PF03725	Gonapodya prolifera	Chytridiomycota
P40161	A0A139AAV0	M427DRAFT_57964	PF18215	Gonapodya prolifera	Chytridiomycota
P40161	A0A139AAV0	M427DRAFT_57964	PF18469	Gonapodya prolifera	Chytridiomycota
Q07468	A0A139AAY6	M427DRAFT_45369	PF00637	Gonapodya prolifera	Chytridiomycota
Q06677	A0A139AB95	M427DRAFT_57956	PF09145	Gonapodya prolifera	Chytridiomycota
P53129	A0A139ABI8	M427DRAFT_112783	PF19038	Gonapodya prolifera	Chytridiomycota
P53037	A0A139ABN4	M427DRAFT_100089	PF00168	Gonapodya prolifera	Chytridiomycota
Q12196	A0A139AC27	M427DRAFT_341048	PF00069	Gonapodya prolifera	Chytridiomycota
P34160	A0A139AC44	M427DRAFT_33426	PF02854	Gonapodya prolifera	Chytridiomycota
Q02516	A0A139AC59	M427DRAFT_99795	PF00125	Gonapodya prolifera	Chytridiomycota
P32609	A0A139AC74	M427DRAFT_33366	PF11464	Gonapodya prolifera	Chytridiomycota
P04803	A0A139AC91	M427DRAFT_57949	PF00579	Gonapodya prolifera	Chytridiomycota
P22353	A0A139AC96	M427DRAFT_354514	PF18502	Gonapodya prolifera	Chytridiomycota
Q01217	A0A139ACW0	M427DRAFT_124372	PF02774	Gonapodya prolifera	Chytridiomycota
P32873	A0A139ACZ6	M427DRAFT_99719	PF16457	Gonapodya prolifera	Chytridiomycota
P32873	A0A139ACZ6	M427DRAFT_99719	PF00787	Gonapodya prolifera	Chytridiomycota
P38129	A0A139ADK5	M427DRAFT_99337	PF16045	Gonapodya prolifera	Chytridiomycota
P07278	A0A139ADY1	M427DRAFT_70297	PF02197	Gonapodya prolifera	Chytridiomycota
P39928	A0A139AE29	M427DRAFT_57155	PF18947	Gonapodya prolifera	Chytridiomycota
P51979	A0A139AE30	M427DRAFT_70171	PF02889	Gonapodya prolifera	Chytridiomycota
P19736	A0A139AEB1	M427DRAFT_112107	PF16958	Gonapodya prolifera	Chytridiomycota
P53258	A0A139AEQ6	M427DRAFT_145865	PF13202	Gonapodya prolifera	Chytridiomycota
P25655	A0A139AEU2	M427DRAFT_99145	PF16419	Gonapodya prolifera	Chytridiomycota
Q02890	A0A139AEZ1	M427DRAFT_99232	PF03835	Gonapodya prolifera	Chytridiomycota
Q08962	A0A139AF16	M427DRAFT_56707	PF01472	Gonapodya prolifera	Chytridiomycota
Q08962	A0A139AF16	M427DRAFT_56707	PF03657	Gonapodya prolifera	Chytridiomycota
P25641	A0A139AF27	M427DRAFT_70011	PF01764	Gonapodya prolifera	Chytridiomycota
P38110	A0A139AF56	M427DRAFT_112071	PF11640	Gonapodya prolifera	Chytridiomycota
P17255	A0A139AF90	M427DRAFT_32574	PF05203	Gonapodya prolifera	Chytridiomycota
P17255	A0A139AF90	M427DRAFT_32574	PF05204	Gonapodya prolifera	Chytridiomycota
P35688	A0A139AFG8	M427DRAFT_331419	PF00412	Gonapodya prolifera	Chytridiomycota
Q08979	A0A139AFK7	M427DRAFT_123518	PF07646	Gonapodya prolifera	Chytridiomycota
Q08979	A0A139AFK7	M427DRAFT_123518	PF13422	Gonapodya prolifera	Chytridiomycota
P06103	A0A139AGV5	M427DRAFT_56273	PF16367	Gonapodya prolifera	Chytridiomycota
Q12383	A0A139AGZ8	M427DRAFT_145093	PF11722	Gonapodya prolifera	Chytridiomycota
Q12390	A0A139AHU1	M427DRAFT_154651	PF14497	Gonapodya prolifera	Chytridiomycota
P21269	A0A139AJ43	M427DRAFT_97543	PF12627	Gonapodya prolifera	Chytridiomycota
P29029	A0A139AJV7	M427DRAFT_134010	PF00704	Gonapodya prolifera	Chytridiomycota
P29029	A0A139AJV7	M427DRAFT_134010	PF03427	Gonapodya prolifera	Chytridiomycota
P38042	A0A139AK18	M427DRAFT_133585	PF00515	Gonapodya prolifera	Chytridiomycota
Q04004	A0A139AK71	M427DRAFT_68587	PF02114	Gonapodya prolifera	Chytridiomycota
P39702	A0A139AK74	M427DRAFT_43363	PF14634	Gonapodya prolifera	Chytridiomycota
Q06053	A0A139AKB1	M427DRAFT_268065	PF00642	Gonapodya prolifera	Chytridiomycota
Q04311	A0A139AKD4	M427DRAFT_133667	PF00096	Gonapodya prolifera	Chytridiomycota
Q04217	A0A139AKS4	M427DRAFT_30449	PF00270	Gonapodya prolifera	Chytridiomycota
Q04217	A0A139AKS4	M427DRAFT_30449	PF07717	Gonapodya prolifera	Chytridiomycota
P54784	A0A139AL34	M427DRAFT_96978	PF01426	Gonapodya prolifera	Chytridiomycota
P25637	A0A139AL62	M427DRAFT_97108	PF05773	Gonapodya prolifera	Chytridiomycota
P38968	A0A139AL75	M427DRAFT_121937	PF07304	Gonapodya prolifera	Chytridiomycota
P38968	A0A139AL75	M427DRAFT_121937	PF11549	Gonapodya prolifera	Chytridiomycota
P38968	A0A139AL75	M427DRAFT_121937	PF12931	Gonapodya prolifera	Chytridiomycota
Q06685	A0A139AL95	M427DRAFT_492247	PF08443	Gonapodya prolifera	Chytridiomycota
P19735	A0A139ALM2	M427DRAFT_133189	PF13174	Gonapodya prolifera	Chytridiomycota
P20049	A0A139AM02	M427DRAFT_133276	PF03446	Gonapodya prolifera	Chytridiomycota
P16661	A0A139AM70	M427DRAFT_54489	PF00534	Gonapodya prolifera	Chytridiomycota
P38713	A0A139AMT3	M427DRAFT_96758	PF16457	Gonapodya prolifera	Chytridiomycota
P38713	A0A139AMT3	M427DRAFT_96758	PF15409	Gonapodya prolifera	Chytridiomycota
P06782	A0A139AMW5	M427DRAFT_96473	PF08587	Gonapodya prolifera	Chytridiomycota
P06782	A0A139AMW5	M427DRAFT_96473	PF16579	Gonapodya prolifera	Chytridiomycota
P39104	A0A139AN87	M427DRAFT_143969	PF00613	Gonapodya prolifera	Chytridiomycota
P39104	A0A139AN87	M427DRAFT_143969	PF11522	Gonapodya prolifera	Chytridiomycota
P26754	A0A139ANA2	M427DRAFT_96308	PF01336	Gonapodya prolifera	Chytridiomycota
P48445	A0A139ANC1	M427DRAFT_68150	PF02237	Gonapodya prolifera	Chytridiomycota
P10862	A0A139ANG8	M427DRAFT_226717	PF02037	Gonapodya prolifera	Chytridiomycota
Q12488	A0A139ANI3	M427DRAFT_54262	PF05916	Gonapodya prolifera	Chytridiomycota
Q08387	A0A139ANK9	M427DRAFT_96003	PF12738	Gonapodya prolifera	Chytridiomycota
P00958	A0A139ANQ0	M427DRAFT_96056	PF09635	Gonapodya prolifera	Chytridiomycota
P38959	A0A139ANY9	M427DRAFT_211299	PF00400	Gonapodya prolifera	Chytridiomycota
P36046	A0A139AP51	M427DRAFT_53810	PF06747	Gonapodya prolifera	Chytridiomycota
P35728	A0A139AP64	M427DRAFT_109372	PF00098	Gonapodya prolifera	Chytridiomycota
P38827	A0A139APC9	M427DRAFT_96002	PF11764	Gonapodya prolifera	Chytridiomycota
P38827	A0A139APC9	M427DRAFT_96002	PF11767	Gonapodya prolifera	Chytridiomycota
P38873	A0A139APJ3	M427DRAFT_197186	PF02985	Gonapodya prolifera	Chytridiomycota
Q12749	A0A139APQ9	M427DRAFT_42365	PF13476	Gonapodya prolifera	Chytridiomycota
P40528	A0A139APT6	M427DRAFT_212465	PF03105	Gonapodya prolifera	Chytridiomycota
P40962	A0A139AQ18	M427DRAFT_95784	PF00096	Gonapodya prolifera	Chytridiomycota
P40962	A0A139AQ18	M427DRAFT_95784	PF12171	Gonapodya prolifera	Chytridiomycota
P38768	A0A139AQ46	M427DRAFT_42158	PF18482	Gonapodya prolifera	Chytridiomycota
P46674	A0A139AQ63	M427DRAFT_177974	PF12209	Gonapodya prolifera	Chytridiomycota
P46669	A0A139AQT6	M427DRAFT_468854	PF03876	Gonapodya prolifera	Chytridiomycota
P36126	A0A139AQV0	M427DRAFT_95445	PF16457	Gonapodya prolifera	Chytridiomycota
P36126	A0A139AQV0	M427DRAFT_95445	PF00787	Gonapodya prolifera	Chytridiomycota
P12753	A0A139AR39	M427DRAFT_95331	PF04423	Gonapodya prolifera	Chytridiomycota
Q12200	A0A139ARG2	M427DRAFT_474417	PF16414	Gonapodya prolifera	Chytridiomycota
P36113	A0A139ARK9	M427DRAFT_52815	PF14634	Gonapodya prolifera	Chytridiomycota
P36113	A0A139ARK9	M427DRAFT_52815	PF00097	Gonapodya prolifera	Chytridiomycota
P32501	A0A139ARM5	M427DRAFT_132172	PF00483	Gonapodya prolifera	Chytridiomycota
P47043	A0A139ARZ0	M427DRAFT_450181	PF18217	Gonapodya prolifera	Chytridiomycota
P04802	A0A139AS08	M427DRAFT_120772	PF01336	Gonapodya prolifera	Chytridiomycota
P39081	A0A139AS10	M427DRAFT_52952	PF11526	Gonapodya prolifera	Chytridiomycota
P53125	A0A139AS76	M427DRAFT_454254	PF15613	Gonapodya prolifera	Chytridiomycota
P46677	A0A139AS98	M427DRAFT_132326	PF15288	Gonapodya prolifera	Chytridiomycota
P36519	A0A139ASY9	M427DRAFT_52699	PF00281	Gonapodya prolifera	Chytridiomycota
P53043	A0A139AT22	M427DRAFT_432522	PF13174	Gonapodya prolifera	Chytridiomycota
P53971	A0A139ATJ1	M427DRAFT_108245	PF14634	Gonapodya prolifera	Chytridiomycota
P53971	A0A139ATJ1	M427DRAFT_108245	PF01424	Gonapodya prolifera	Chytridiomycota
P25038	A0A139ATP2	M427DRAFT_94589	PF04760	Gonapodya prolifera	Chytridiomycota
Q08685	A0A139ATS9	M427DRAFT_52396	PF06807	Gonapodya prolifera	Chytridiomycota
P41695	A0A139AUI6	M427DRAFT_373727	PF08171	Gonapodya prolifera	Chytridiomycota
P41695	A0A139AUI6	M427DRAFT_373727	PF08311	Gonapodya prolifera	Chytridiomycota
P40340	A0A139AUJ9	M427DRAFT_107968	PF00439	Gonapodya prolifera	Chytridiomycota
P33313	A0A139AUM0	M427DRAFT_41229	PF13174	Gonapodya prolifera	Chytridiomycota
P33313	A0A139AUM0	M427DRAFT_41229	PF00515	Gonapodya prolifera	Chytridiomycota
P40483	A0A139AUN5	M427DRAFT_28176	PF01419	Gonapodya prolifera	Chytridiomycota
Q01476	A0A139AUP5	M427DRAFT_28161	PF13446	Gonapodya prolifera	Chytridiomycota
Q07457	A0A139AUX2	M427DRAFT_52524	PF00096	Gonapodya prolifera	Chytridiomycota
P43124	A0A139AUX4	M427DRAFT_28234	PF15412	Gonapodya prolifera	Chytridiomycota
Q02207	A0A139AV06	M427DRAFT_94447	PF01575	Gonapodya prolifera	Chytridiomycota
Q08649	A0A139AV36	M427DRAFT_151894	PF11717	Gonapodya prolifera	Chytridiomycota
Q08641	A0A139AV47	M427DRAFT_52169	PF08242	Gonapodya prolifera	Chytridiomycota
P53164	A0A139AV69	M427DRAFT_376257	PF09297	Gonapodya prolifera	Chytridiomycota
P09119	A0A139AVG0	M427DRAFT_27837	PF09079	Gonapodya prolifera	Chytridiomycota
P38254	A0A139AVS0	M427DRAFT_151553	PF03133	Gonapodya prolifera	Chytridiomycota
Q06142	A0A139AVV7	M427DRAFT_131045	PF00514	Gonapodya prolifera	Chytridiomycota
P40555	A0A139AVY7	M427DRAFT_119410	PF13180	Gonapodya prolifera	Chytridiomycota
P30771	A0A139AWA1	M427DRAFT_350196	PF09416	Gonapodya prolifera	Chytridiomycota
P30771	A0A139AWA1	M427DRAFT_350196	PF18141	Gonapodya prolifera	Chytridiomycota
P36022	A0A139AWB6	M427DRAFT_130976	PF17857	Gonapodya prolifera	Chytridiomycota
P38111	A0A139AWI2	M427DRAFT_310695	PF08064	Gonapodya prolifera	Chytridiomycota
P21734	A0A139AWQ2	M427DRAFT_51418	PF09288	Gonapodya prolifera	Chytridiomycota
P00815	A0A139AWR6	M427DRAFT_93699	PF01502	Gonapodya prolifera	Chytridiomycota
Q12296	A0A139AWV1	M427DRAFT_142365	PF00571	Gonapodya prolifera	Chytridiomycota
P53944	A0A139AX54	M427DRAFT_151371	PF05175	Gonapodya prolifera	Chytridiomycota
Q04638	A0A139AX86	M427DRAFT_51567	PF14634	Gonapodya prolifera	Chytridiomycota
P80667	A0A139AXA0	M427DRAFT_313577	PF14604	Gonapodya prolifera	Chytridiomycota
P28519	A0A139AXB0	M427DRAFT_93660	PF01286	Gonapodya prolifera	Chytridiomycota
Q12341	A0A139AXL8	M427DRAFT_142353	PF13718	Gonapodya prolifera	Chytridiomycota
Q01590	A0A139AXW1	M427DRAFT_107002	PF11416	Gonapodya prolifera	Chytridiomycota
P36152	A0A139AY18	M427DRAFT_130392	PF16803	Gonapodya prolifera	Chytridiomycota
P32349	A0A139AYK5	M427DRAFT_93424	PF05645	Gonapodya prolifera	Chytridiomycota
P35187	A0A139AYN0	M427DRAFT_93377	PF00570	Gonapodya prolifera	Chytridiomycota
P35187	A0A139AYN0	M427DRAFT_93377	PF09382	Gonapodya prolifera	Chytridiomycota
P35187	A0A139AYN0	M427DRAFT_93377	PF11408	Gonapodya prolifera	Chytridiomycota
Q06538	A0A139AYY8	M427DRAFT_65836	PF14703	Gonapodya prolifera	Chytridiomycota
Q07844	A0A139AZ09	M427DRAFT_118932	PF09336	Gonapodya prolifera	Chytridiomycota
P38217	A0A139AZE3	M427DRAFT_50464	PF02985	Gonapodya prolifera	Chytridiomycota
P53915	A0A139AZF8	M427DRAFT_50452	PF00485	Gonapodya prolifera	Chytridiomycota
Q06224	A0A139AZI4	M427DRAFT_93313	PF11718	Gonapodya prolifera	Chytridiomycota
Q03897	A0A139AZL9	M427DRAFT_26805	PF05773	Gonapodya prolifera	Chytridiomycota
P54787	A0A139AZX8	M427DRAFT_168971	PF02845	Gonapodya prolifera	Chytridiomycota
P25087	A0A139AZZ2	M427DRAFT_92658	PF08241	Gonapodya prolifera	Chytridiomycota
P53256	A0A139B001	M427DRAFT_91582	PF03725	Gonapodya prolifera	Chytridiomycota
P15705	A0A139B0C5	M427DRAFT_106805	PF17830	Gonapodya prolifera	Chytridiomycota
P32521	A0A139B0F7	M427DRAFT_40161	PF08226	Gonapodya prolifera	Chytridiomycota
P32529	A0A139B144	M427DRAFT_150781	PF02150	Gonapodya prolifera	Chytridiomycota
P39928	A4D9V5	AFUA_2G00660	PF18947	Aspergillus fumigatus	Ascomycota
P32916	A7UVV7	NCU11187	PF09201	Neurospora crassa	Ascomycota
P40965	A7UVX1	NCU10895	PF05188	Neurospora crassa	Ascomycota
P53729	A7UX46	NCU11371	PF07683	Neurospora crassa	Ascomycota
P40555	A7UXB9	NCU11053	PF13180	Neurospora crassa	Ascomycota
P43591	A8N079	CC1G_02848	PF07728	Coprinopsis cinerea	Basidiomycota
Q03897	A8N0A3	CC1G_02872	PF05773	Coprinopsis cinerea	Basidiomycota
P29029	A8N0I6	CC1G_04407	PF03427	Coprinopsis cinerea	Basidiomycota
P40562	A8N0S1	CC1G_08618	PF00271	Coprinopsis cinerea	Basidiomycota
P38129	A8N1A6	CC1G_10527	PF16045	Coprinopsis cinerea	Basidiomycota
P22353	A8N1L7	CC1G_06776	PF18502	Coprinopsis cinerea	Basidiomycota
Q12496	A8N1M2	CC1G_06781	PF05193	Coprinopsis cinerea	Basidiomycota
Q06698	A8N1T8	CC1G_03631	PF00627	Coprinopsis cinerea	Basidiomycota
Q06698	A8N1T8	CC1G_03631	PF05773	Coprinopsis cinerea	Basidiomycota
P38254	A8N1W7	CC1G_03660	PF01975	Coprinopsis cinerea	Basidiomycota
Q04489	A8N213	CC1G_03706	PF13537	Coprinopsis cinerea	Basidiomycota
P16661	A8N236	CC1G_03729	PF00534	Coprinopsis cinerea	Basidiomycota
P36022	A8N250	CC1G_03757	PF08385	Coprinopsis cinerea	Basidiomycota
P36022	A8N250	CC1G_03757	PF17857	Coprinopsis cinerea	Basidiomycota
P47104	A8N2M4	CC1G_01741	PF00400	Coprinopsis cinerea	Basidiomycota
P38230	A8N3C3	CC1G_00547	PF08240	Coprinopsis cinerea	Basidiomycota
P04397	A8N3C9	CC1G_00553	PF01263	Coprinopsis cinerea	Basidiomycota
Q06677	A8N3M3	CC1G_00668	PF09145	Coprinopsis cinerea	Basidiomycota
P32337	A8N4A6	CC1G_09590	PF18808	Coprinopsis cinerea	Basidiomycota
P32337	A8N4A6	CC1G_09590	PF18816	Coprinopsis cinerea	Basidiomycota
P53878	A8N4F8	CC1G_06035	PF00106	Coprinopsis cinerea	Basidiomycota
P53256	A8N4J8	CC1G_05976	PF03725	Coprinopsis cinerea	Basidiomycota
P39960	A8N4N6	CC1G_06014	PF00618	Coprinopsis cinerea	Basidiomycota
P38217	A8N4Z3	CC1G_04693	PF02985	Coprinopsis cinerea	Basidiomycota
Q05471	A8N587	CC1G_04465	PF07529	Coprinopsis cinerea	Basidiomycota
P38222	A8N589	CC1G_04467	PF00856	Coprinopsis cinerea	Basidiomycota
P54784	A8N5C5	CC1G_04503	PF17872	Coprinopsis cinerea	Basidiomycota
Q02775	A8N5F4	CC1G_04532	PF00098	Coprinopsis cinerea	Basidiomycota
Q04673	A8N5G6	CC1G_04544	PF00096	Coprinopsis cinerea	Basidiomycota
Q04673	A8N5G6	CC1G_04544	PF07975	Coprinopsis cinerea	Basidiomycota
Q12298	A8N5G9	CC1G_04547	PF13401	Coprinopsis cinerea	Basidiomycota
P53120	A8N5N6	CC1G_09341	PF10337	Coprinopsis cinerea	Basidiomycota
P32505	A8N5R6	CC1G_12098	PF11517	Coprinopsis cinerea	Basidiomycota
P32505	A8N5R6	CC1G_12098	PF18260	Coprinopsis cinerea	Basidiomycota
P53915	A8N6D0	CC1G_02035	PF00485	Coprinopsis cinerea	Basidiomycota
P46669	A8N6U3	CC1G_06815	PF03876	Coprinopsis cinerea	Basidiomycota
P39702	A8N6Z3	CC1G_06865	PF14634	Coprinopsis cinerea	Basidiomycota
P53164	A8N707	CC1G_06879	PF09297	Coprinopsis cinerea	Basidiomycota
P35056	A8N738	CC1G_12639	PF00515	Coprinopsis cinerea	Basidiomycota
P47061	A8N7M1	CC1G_02278	PF16854	Coprinopsis cinerea	Basidiomycota
P36113	A8N7Q8	CC1G_02315	PF14634	Coprinopsis cinerea	Basidiomycota
P36113	A8N7Q8	CC1G_02315	PF00097	Coprinopsis cinerea	Basidiomycota
P08678	A8N7T3	CC1G_02340	PF00788	Coprinopsis cinerea	Basidiomycota
P08678	A8N7T3	CC1G_02340	PF08509	Coprinopsis cinerea	Basidiomycota
P38164	A8N7U7	CC1G_02354	PF17034	Coprinopsis cinerea	Basidiomycota
P38137	A8N8L6	CC1G_09875	PF13193	Coprinopsis cinerea	Basidiomycota
P53127	A8N8P9	CC1G_00774	PF00249	Coprinopsis cinerea	Basidiomycota
P32582	A8N8W2	CC1G_00837	PF00571	Coprinopsis cinerea	Basidiomycota
P09959	A8N8X1	CC1G_00846	PF18530	Coprinopsis cinerea	Basidiomycota
P53617	A8N8Z9	CC1G_00874	PF16367	Coprinopsis cinerea	Basidiomycota
P47043	A8N962	CC1G_00937	PF18217	Coprinopsis cinerea	Basidiomycota
P25344	A8N9A0	CC1G_00975	PF09235	Coprinopsis cinerea	Basidiomycota
P47138	A8N9C3	CC1G_00998	PF05207	Coprinopsis cinerea	Basidiomycota
P53165	A8N9G2	CC1G_08997	PF18508	Coprinopsis cinerea	Basidiomycota
Q04311	A8N9W2	CC1G_05689	PF00096	Coprinopsis cinerea	Basidiomycota
P02309	A8NA29	CC1G_05765	PF15511	Coprinopsis cinerea	Basidiomycota
P53258	A8NA97	CC1G_08353	PF02893	Coprinopsis cinerea	Basidiomycota
P35187	A8NB77	CC1G_07448	PF00570	Coprinopsis cinerea	Basidiomycota
P35187	A8NB77	CC1G_07448	PF11408	Coprinopsis cinerea	Basidiomycota
P36100	A8NBS5	CC1G_02535	PF08271	Coprinopsis cinerea	Basidiomycota
P47074	A8NCL3	CC1G_03571	PF08171	Coprinopsis cinerea	Basidiomycota
Q02799	A8NCZ1	CC1G_08614	PF18044	Coprinopsis cinerea	Basidiomycota
Q7LHG5	A8ND53	CC1G_08530	PF13333	Coprinopsis cinerea	Basidiomycota
Q7LHG5	A8ND53	CC1G_08530	PF00078	Coprinopsis cinerea	Basidiomycota
Q7LHG5	A8ND53	CC1G_08530	PF00098	Coprinopsis cinerea	Basidiomycota
Q7LHG5	A8ND53	CC1G_08530	PF12384	Coprinopsis cinerea	Basidiomycota
Q7LHG5	A8ND53	CC1G_08530	PF17919	Coprinopsis cinerea	Basidiomycota
Q7LHG5	A8ND53	CC1G_08530	PF17921	Coprinopsis cinerea	Basidiomycota
Q7LHG5	A8ND53	CC1G_08530	PF19259	Coprinopsis cinerea	Basidiomycota
P38850	A8NDE2	CC1G_11918	PF16771	Coprinopsis cinerea	Basidiomycota
P12687	A8NE73	CC1G_01012	PF18471	Coprinopsis cinerea	Basidiomycota
P00830	A8NEG5	CC1G_01082	PF02874	Coprinopsis cinerea	Basidiomycota
P43558	A8NEM1	CC1G_01132	PF00096	Coprinopsis cinerea	Basidiomycota
P39104	A8NFD2	CC1G_04234	PF00613	Coprinopsis cinerea	Basidiomycota
P39104	A8NFD2	CC1G_04234	PF11522	Coprinopsis cinerea	Basidiomycota
Q03942	A8NFH2	CC1G_04262	PF00856	Coprinopsis cinerea	Basidiomycota
Q03649	A8NFH7	CC1G_04266	PF12697	Coprinopsis cinerea	Basidiomycota
Q01662	A8NFI7	CC1G_04273	PF15801	Coprinopsis cinerea	Basidiomycota
Q08702	A8NFM1	CC1G_04299	PF01230	Coprinopsis cinerea	Basidiomycota
Q07376	A8NFN9	CC1G_04313	PF07690	Coprinopsis cinerea	Basidiomycota
P25655	A8NG03	CC1G_05143	PF16419	Coprinopsis cinerea	Basidiomycota
P32349	A8NG20	CC1G_05154	PF08221	Coprinopsis cinerea	Basidiomycota
Q03290	A8NG41	CC1G_05169	PF14634	Coprinopsis cinerea	Basidiomycota
Q03262	A8NG63	CC1G_05188	PF00408	Coprinopsis cinerea	Basidiomycota
P17255	A8NG68	CC1G_05193	PF05203	Coprinopsis cinerea	Basidiomycota
P17255	A8NG68	CC1G_05193	PF05204	Coprinopsis cinerea	Basidiomycota
P34909	A8NGA1	CC1G_05086	PF00642	Coprinopsis cinerea	Basidiomycota
P34909	A8NGA1	CC1G_05086	PF16367	Coprinopsis cinerea	Basidiomycota
P34909	A8NGA1	CC1G_05086	PF14634	Coprinopsis cinerea	Basidiomycota
Q12341	A8NH14	CC1G_03870	PF13718	Coprinopsis cinerea	Basidiomycota
Q08920	A8NH24	CC1G_03878	PF16367	Coprinopsis cinerea	Basidiomycota
P39707	A8NH66	CC1G_03911	PF01974	Coprinopsis cinerea	Basidiomycota
P89886	A8NH74	CC1G_03918	PF17832	Coprinopsis cinerea	Basidiomycota
P49957	A8NH81	CC1G_03924	PF08241	Coprinopsis cinerea	Basidiomycota
P22855	A8NHX8	CC1G_01530	PF17677	Coprinopsis cinerea	Basidiomycota
P46995	A8NJ83	CC1G_09124	PF18507	Coprinopsis cinerea	Basidiomycota
Q06554	A8NKE9	CC1G_02165	PF00271	Coprinopsis cinerea	Basidiomycota
Q06554	A8NKE9	CC1G_02165	PF14634	Coprinopsis cinerea	Basidiomycota
Q03652	A8NKM5	CC1G_02229	PF10644	Coprinopsis cinerea	Basidiomycota
Q04338	A8NL72	CC1G_10503	PF05739	Coprinopsis cinerea	Basidiomycota
Q12488	A8NLV2	CC1G_12309	PF05916	Coprinopsis cinerea	Basidiomycota
P08566	A8NMB4	CC1G_09809	PF01488	Coprinopsis cinerea	Basidiomycota
Q06538	A8NMY6	CC1G_09904	PF13967	Coprinopsis cinerea	Basidiomycota
Q01217	A8NNC9	CC1G_06506	PF02774	Coprinopsis cinerea	Basidiomycota
P19735	A8NPR1	CC1G_05341	PF13174	Coprinopsis cinerea	Basidiomycota
Q99271	A8NPT3	CC1G_05357	PF08619	Coprinopsis cinerea	Basidiomycota
Q12749	A8NQ09	CC1G_05412	PF13476	Coprinopsis cinerea	Basidiomycota
P40962	A8NQ83	CC1G_08006	PF00096	Coprinopsis cinerea	Basidiomycota
P40962	A8NQ83	CC1G_08006	PF12171	Coprinopsis cinerea	Basidiomycota
P14736	A8NQG4	CC1G_13076	PF10405	Coprinopsis cinerea	Basidiomycota
Q03868	A8NQT9	CC1G_03462	PF15407	Coprinopsis cinerea	Basidiomycota
P53729	A8NRD7	CC1G_07185	PF07683	Coprinopsis cinerea	Basidiomycota
P38075	A8NRQ6	CC1G_02918	PF10590	Coprinopsis cinerea	Basidiomycota
P36126	A8NRS6	CC1G_02932	PF16457	Coprinopsis cinerea	Basidiomycota
P36126	A8NRS6	CC1G_02932	PF00787	Coprinopsis cinerea	Basidiomycota
P49960	A8NRT6	CC1G_02939	PF05391	Coprinopsis cinerea	Basidiomycota
P49960	A8NRT6	CC1G_02939	PF16842	Coprinopsis cinerea	Basidiomycota
P12753	A8NS29	CC1G_03010	PF04423	Coprinopsis cinerea	Basidiomycota
P40555	A8NSD0	CC1G_04975	PF13180	Coprinopsis cinerea	Basidiomycota
Q12196	A8NSE1	CC1G_04984	PF00069	Coprinopsis cinerea	Basidiomycota
P36519	A8NSH6	CC1G_05007	PF00281	Coprinopsis cinerea	Basidiomycota
P00958	A8NTI4	CC1G_06322	PF09635	Coprinopsis cinerea	Basidiomycota
P25631	A8NTU8	CC1G_06392	PF12796	Coprinopsis cinerea	Basidiomycota
Q02207	A8NTV4	CC1G_06396	PF01575	Coprinopsis cinerea	Basidiomycota
P19097	A8NUB3	CC1G_07064	PF18314	Coprinopsis cinerea	Basidiomycota
P53297	A8NUD4	CC1G_07077	PF14438	Coprinopsis cinerea	Basidiomycota
P25576	A8NUZ2	CC1G_10062	PF01467	Coprinopsis cinerea	Basidiomycota
Q99257	A8NUZ6	CC1G_10065	PF18444	Coprinopsis cinerea	Basidiomycota
Q07844	A8NV86	CC1G_06211	PF09336	Coprinopsis cinerea	Basidiomycota
P15179	A8NWQ1	CC1G_00090	PF01336	Coprinopsis cinerea	Basidiomycota
P23060	A8NWQ6	CC1G_00094	PF00294	Coprinopsis cinerea	Basidiomycota
P19736	A8NX17	CC1G_00177	PF16958	Coprinopsis cinerea	Basidiomycota
P53960	A8NXC8	CC1G_00267	PF07973	Coprinopsis cinerea	Basidiomycota
Q12751	A8NXE4	CC1G_00280	PF10304	Coprinopsis cinerea	Basidiomycota
P39677	A8NXT4	CC1G_00397	PF03144	Coprinopsis cinerea	Basidiomycota
Q04004	A8NXU3	CC1G_00405	PF02114	Coprinopsis cinerea	Basidiomycota
P42946	A8NXV7	CC1G_00416	PF12821	Coprinopsis cinerea	Basidiomycota
P15625	A8NXV8	CC1G_00417	PF18554	Coprinopsis cinerea	Basidiomycota
P29366	A8NYB3	CC1G_01297	PF00564	Coprinopsis cinerea	Basidiomycota
P24814	A8NYN0	CC1G_01384	PF12937	Coprinopsis cinerea	Basidiomycota
P47156	A8NYS5	CC1G_01421	PF16866	Coprinopsis cinerea	Basidiomycota
P18759	A8NYT8	CC1G_01432	PF02933	Coprinopsis cinerea	Basidiomycota
Q02555	A8NZ66	CC1G_08170	PF18497	Coprinopsis cinerea	Basidiomycota
P15367	A8NZR4	CC1G_06936	PF00717	Coprinopsis cinerea	Basidiomycota
Q04199	A8P0T3	CC1G_09511	PF12894	Coprinopsis cinerea	Basidiomycota
P50077	A8P1V4	CC1G_12231	PF13202	Coprinopsis cinerea	Basidiomycota
Q03406	A8P2E6	CC1G_04745	PF05916	Coprinopsis cinerea	Basidiomycota
P25371	A8P3B7	CC1G_10757	PF00053	Coprinopsis cinerea	Basidiomycota
P38699	A8P3L3	CC1G_11898	PF00172	Coprinopsis cinerea	Basidiomycota
Q12177	A8P457	CC1G_07877	PF01370	Coprinopsis cinerea	Basidiomycota
P53063	A8P4E6	CC1G_11179	PF08652	Coprinopsis cinerea	Basidiomycota
P53863	A8P4J2	CC1G_13535	PF00096	Coprinopsis cinerea	Basidiomycota
P53863	A8P4J2	CC1G_13535	PF12171	Coprinopsis cinerea	Basidiomycota
P38968	A8P512	CC1G_09232	PF11549	Coprinopsis cinerea	Basidiomycota
P38968	A8P512	CC1G_09232	PF12931	Coprinopsis cinerea	Basidiomycota
P32639	A8P537	CC1G_09245	PF18149	Coprinopsis cinerea	Basidiomycota
P32479	A8P5T1	CC1G_11339	PF09453	Coprinopsis cinerea	Basidiomycota
P36051	A8P668	CC1G_10660	PF00884	Coprinopsis cinerea	Basidiomycota
P47821	A8P7W4	CC1G_06655	PF00134	Coprinopsis cinerea	Basidiomycota
P32521	A8PA90	CC1G_06124	PF08226	Coprinopsis cinerea	Basidiomycota
P25087	A8PAC3	CC1G_06149	PF08241	Coprinopsis cinerea	Basidiomycota
Q08979	A8PBB0	CC1G_02601	PF07646	Coprinopsis cinerea	Basidiomycota
P28273	A8PBN0	CC1G_02687	PF02538	Coprinopsis cinerea	Basidiomycota
P48234	A8PCF8	CC1G_05272	PF00400	Coprinopsis cinerea	Basidiomycota
P36035	A8PEH5	CC1G_10170	PF00083	Coprinopsis cinerea	Basidiomycota
P38889	A8PG33	CC1G_08279	PF00447	Coprinopsis cinerea	Basidiomycota
P50101	A8PGD0	CC1G_10183	PF14533	Coprinopsis cinerea	Basidiomycota
Q05580	A8PGF1	CC1G_10199	PF14634	Coprinopsis cinerea	Basidiomycota
P34160	A8PGT3	CC1G_09967	PF02854	Coprinopsis cinerea	Basidiomycota
Q12452	A8PGT7	CC1G_09970	PF00106	Coprinopsis cinerea	Basidiomycota
Q08822	A8PH18	CC1G_11850	PF12838	Coprinopsis cinerea	Basidiomycota
P36533	B5FVC6	YALI0_C15323g	PF00471	Yarrowia lipolytica	Ascomycota
Q12674	B5FVH1	YALI0_E04169g	PF16209	Yarrowia lipolytica	Ascomycota
Q99315	B5FVH8	YALI0_E14388g2	PF12384	Yarrowia lipolytica	Ascomycota
Q99315	B5FVH8	YALI0_E14388g2	PF17919	Yarrowia lipolytica	Ascomycota
Q99315	B5FVH8	YALI0_E14388g2	PF19259	Yarrowia lipolytica	Ascomycota
P22579	C4V6J0	NCER_100020	PF16879	Nosema ceranae	Microsporidia
P30822	C4V6J7	NCER_100029	PF18777	Nosema ceranae	Microsporidia
P15625	C4V6K5	NCER_100038	PF18554	Nosema ceranae	Microsporidia
Q12429	C4V6L4	NCER_100049	PF01042	Nosema ceranae	Microsporidia
Q12019	C4V6M2	NCER_100057	PF13768	Nosema ceranae	Microsporidia
P38920	C4V6P1	NCER_100082	PF16413	Nosema ceranae	Microsporidia
P34909	C4V6R2	NCER_100104	PF14634	Nosema ceranae	Microsporidia
Q08965	C4V6S1	NCER_100115	PF13304	Nosema ceranae	Microsporidia
P13382	C4V6S6	NCER_100120	PF03104	Nosema ceranae	Microsporidia
P13382	C4V6S6	NCER_100120	PF08996	Nosema ceranae	Microsporidia
P13382	C4V6S6	NCER_100120	PF12254	Nosema ceranae	Microsporidia
P33322	C4V6T1	NCER_100126	PF01472	Nosema ceranae	Microsporidia
P33322	C4V6T1	NCER_100126	PF16198	Nosema ceranae	Microsporidia
P36159	C4V6T3	NCER_100128	PF13691	Nosema ceranae	Microsporidia
Q12196	C4V6T4	NCER_100129	PF00069	Nosema ceranae	Microsporidia
P32333	C4V6V5	NCER_100152	PF12054	Nosema ceranae	Microsporidia
Q12181	C4V6W0	NCER_100157	PF00667	Nosema ceranae	Microsporidia
P32529	C4V6W3	NCER_100160	PF02150	Nosema ceranae	Microsporidia
P21951	C4V6Y3	NCER_100184	PF00136	Nosema ceranae	Microsporidia
Q06142	C4V6Z1	NCER_100194	PF00514	Nosema ceranae	Microsporidia
P32479	C4V739	NCER_100254	PF07569	Nosema ceranae	Microsporidia
P32479	C4V739	NCER_100254	PF09453	Nosema ceranae	Microsporidia
P32562	C4V753	NCER_100270	PF00659	Nosema ceranae	Microsporidia
P29056	C4V781	NCER_100286	PF07741	Nosema ceranae	Microsporidia
P36022	C4V790	NCER_100310	PF03028	Nosema ceranae	Microsporidia
P36022	C4V790	NCER_100310	PF08385	Nosema ceranae	Microsporidia
P36022	C4V790	NCER_100310	PF08393	Nosema ceranae	Microsporidia
P36022	C4V790	NCER_100310	PF12777	Nosema ceranae	Microsporidia
P36022	C4V790	NCER_100310	PF12780	Nosema ceranae	Microsporidia
P36022	C4V790	NCER_100310	PF12781	Nosema ceranae	Microsporidia
P36022	C4V790	NCER_100310	PF17857	Nosema ceranae	Microsporidia
P36022	C4V790	NCER_100310	PF18198	Nosema ceranae	Microsporidia
P35187	C4V798	NCER_100319	PF00570	Nosema ceranae	Microsporidia
P35187	C4V798	NCER_100319	PF09382	Nosema ceranae	Microsporidia
P35187	C4V798	NCER_100319	PF11408	Nosema ceranae	Microsporidia
P35187	C4V798	NCER_100319	PF16124	Nosema ceranae	Microsporidia
P12753	C4V7D1	NCER_100357	PF04423	Nosema ceranae	Microsporidia
Q04307	C4V7E3	NCER_100370	PF02150	Nosema ceranae	Microsporidia
P39730	C4V7G1	NCER_100390	PF03144	Nosema ceranae	Microsporidia
Q07457	C4V7G4	NCER_100393	PF00096	Nosema ceranae	Microsporidia
P15367	C4V7G5	NCER_100394	PF00717	Nosema ceranae	Microsporidia
P40078	C4V7I4	NCER_100415	PF01201	Nosema ceranae	Microsporidia
P15303	C4V7I5	NCER_100418	PF00626	Nosema ceranae	Microsporidia
Q99216	C4V7J0	NCER_100423	PF17903	Nosema ceranae	Microsporidia
P38764	C4V7J6	NCER_100429	PF01851	Nosema ceranae	Microsporidia
P07273	C4V7J9	NCER_100432	PF08711	Nosema ceranae	Microsporidia
P18759	C4V7L2	NCER_100455	PF02359	Nosema ceranae	Microsporidia
P18759	C4V7L2	NCER_100455	PF02933	Nosema ceranae	Microsporidia
P33309	C4V7M1	NCER_100450	PF03464	Nosema ceranae	Microsporidia
P21269	C4V7M3	NCER_100453	PF12627	Nosema ceranae	Microsporidia
P32899	C4V7M5	NCER_100459	PF01479	Nosema ceranae	Microsporidia
P30771	C4V7Q1	NCER_100487	PF18141	Nosema ceranae	Microsporidia
P40013	C4V7Q8	NCER_100495	PF03271	Nosema ceranae	Microsporidia
P05750	C4V7W1	NCER_100555	PF07650	Nosema ceranae	Microsporidia
P32916	C4V7Y8	NCER_100586	PF02881	Nosema ceranae	Microsporidia
P32916	C4V7Y8	NCER_100586	PF09201	Nosema ceranae	Microsporidia
P25847	C4V804	NCER_100600	PF01624	Nosema ceranae	Microsporidia
P25847	C4V804	NCER_100600	PF05188	Nosema ceranae	Microsporidia
P38237	C4V805	NCER_100601	PF17807	Nosema ceranae	Microsporidia
P32591	C4V807	NCER_100603	PF16495	Nosema ceranae	Microsporidia
P13188	C4V819	NCER_100619	PF04557	Nosema ceranae	Microsporidia
P13188	C4V819	NCER_100619	PF04558	Nosema ceranae	Microsporidia
P22138	C4V829	NCER_100631	PF06883	Nosema ceranae	Microsporidia
P25382	C4V830	NCER_100632	PF08154	Nosema ceranae	Microsporidia
P32558	C4V834	NCER_100636	PF00557	Nosema ceranae	Microsporidia
P38707	C4V847	NCER_100652	PF01336	Nosema ceranae	Microsporidia
P41940	C4V855	NCER_100660	PF14602	Nosema ceranae	Microsporidia
P38811	C4V860	NCER_100665	PF00454	Nosema ceranae	Microsporidia
P38811	C4V860	NCER_100665	PF02260	Nosema ceranae	Microsporidia
P38811	C4V860	NCER_100665	PF20175	Nosema ceranae	Microsporidia
P38811	C4V860	NCER_100665	PF20206	Nosema ceranae	Microsporidia
P36100	C4V873	NCER_100681	PF08271	Nosema ceranae	Microsporidia
P38968	C4V888	NCER_100697	PF07304	Nosema ceranae	Microsporidia
P38968	C4V888	NCER_100697	PF11549	Nosema ceranae	Microsporidia
P38968	C4V888	NCER_100697	PF12931	Nosema ceranae	Microsporidia
P06777	C4V8A9	NCER_100721	PF02732	Nosema ceranae	Microsporidia
P38431	C4V8C5	NCER_100739	PF02020	Nosema ceranae	Microsporidia
P08678	C4V8E4	NCER_100758	PF00788	Nosema ceranae	Microsporidia
P08678	C4V8E4	NCER_100758	PF07228	Nosema ceranae	Microsporidia
P08678	C4V8E4	NCER_100758	PF00211	Nosema ceranae	Microsporidia
P08678	C4V8E4	NCER_100758	PF08509	Nosema ceranae	Microsporidia
P38207	C4V8H4	NCER_100801	PF06839	Nosema ceranae	Microsporidia
P26637	C4V8L1	NCER_100842	PF08264	Nosema ceranae	Microsporidia
P36037	C4V8N5	NCER_100867	PF08324	Nosema ceranae	Microsporidia
P40157	C4V8N9	NCER_100872	PF17747	Nosema ceranae	Microsporidia
P40157	C4V8N9	NCER_100872	PF17748	Nosema ceranae	Microsporidia
P25627	C4V8P2	NCER_100875	PF08241	Nosema ceranae	Microsporidia
P25627	C4V8P2	NCER_100875	PF12589	Nosema ceranae	Microsporidia
P25655	C4V8P9	NCER_100883	PF04054	Nosema ceranae	Microsporidia
P25655	C4V8P9	NCER_100883	PF16419	Nosema ceranae	Microsporidia
Q05568	C4V8Q4	NCER_100888	PF04757	Nosema ceranae	Microsporidia
Q04489	C4V8R4	NCER_100902	PF13537	Nosema ceranae	Microsporidia
P11745	C4V8T2	NCER_100925	PF13855	Nosema ceranae	Microsporidia
Q04004	C4V8T7	NCER_100932	PF02114	Nosema ceranae	Microsporidia
P26754	C4V8W6	NCER_100966	PF08784	Nosema ceranae	Microsporidia
P39986	C4V8Z7	NCER_101005	PF12409	Nosema ceranae	Microsporidia
Q03654	C4V933	NCER_101041	PF11831	Nosema ceranae	Microsporidia
P25694	C4V939	NCER_101048	PF02933	Nosema ceranae	Microsporidia
P00958	C4V943	NCER_101052	PF09635	Nosema ceranae	Microsporidia
Q08162	C4V945	NCER_101054	PF00575	Nosema ceranae	Microsporidia
Q08162	C4V945	NCER_101054	PF13470	Nosema ceranae	Microsporidia
Q08162	C4V945	NCER_101054	PF17215	Nosema ceranae	Microsporidia
Q08162	C4V945	NCER_101054	PF17216	Nosema ceranae	Microsporidia
P16522	C4V967	NCER_101083	PF04049	Nosema ceranae	Microsporidia
P05453	C4V970	NCER_101081	PF03143	Nosema ceranae	Microsporidia
P05453	C4V970	NCER_101081	PF03144	Nosema ceranae	Microsporidia
P53622	C4V986	NCER_101102	PF04053	Nosema ceranae	Microsporidia
P53622	C4V986	NCER_101102	PF06957	Nosema ceranae	Microsporidia
Q00362	C4V999	NCER_101119	PF00400	Nosema ceranae	Microsporidia
Q12377	C4V9C0	NCER_101150	PF18503	Nosema ceranae	Microsporidia
P32074	C4V9C8	NCER_101159	PF08752	Nosema ceranae	Microsporidia
P32074	C4V9C8	NCER_101159	PF16381	Nosema ceranae	Microsporidia
P48234	C4V9F6	NCER_101195	PF00400	Nosema ceranae	Microsporidia
P48234	C4V9F6	NCER_101195	PF08159	Nosema ceranae	Microsporidia
P39104	C4V9F7	NCER_101196	PF00613	Nosema ceranae	Microsporidia
P39104	C4V9F7	NCER_101196	PF11522	Nosema ceranae	Microsporidia
P53088	C4V9H2	NCER_101213	PF16503	Nosema ceranae	Microsporidia
P07278	C4V9H6	NCER_101220	PF02197	Nosema ceranae	Microsporidia
P38251	C4V9I1	NCER_101227	PF13401	Nosema ceranae	Microsporidia
P04147	C4V9I4	NCER_101231	PF00658	Nosema ceranae	Microsporidia
P47047	C4V9K1	NCER_101250	PF13234	Nosema ceranae	Microsporidia
P17255	C4V9P1	NCER_101294	PF05203	Nosema ceranae	Microsporidia
P17255	C4V9P1	NCER_101294	PF05204	Nosema ceranae	Microsporidia
P06839	C4V9P9	NCER_101303	PF13307	Nosema ceranae	Microsporidia
Q12311	C4V9Q5	NCER_101312	PF10513	Nosema ceranae	Microsporidia
Q04062	C4V9R3	NCER_101324	PF01399	Nosema ceranae	Microsporidia
Q04062	C4V9R3	NCER_101324	PF18261	Nosema ceranae	Microsporidia
P27692	C4V9R4	NCER_101325	PF11942	Nosema ceranae	Microsporidia
P38792	C4V9U4	NCER_101358	PF14382	Nosema ceranae	Microsporidia
Q02516	C4V9W7	NCER_101385	PF00125	Nosema ceranae	Microsporidia
P41903	C4V9X1	NCER_101389	PF02551	Nosema ceranae	Microsporidia
P32363	C4V9Y1	NCER_101404	PF00534	Nosema ceranae	Microsporidia
P32363	C4V9Y1	NCER_101404	PF08288	Nosema ceranae	Microsporidia
P53091	C4V9Z7	NCER_101422	PF17855	Nosema ceranae	Microsporidia
P53091	C4V9Z7	NCER_101422	PF18263	Nosema ceranae	Microsporidia
Q99271	C4VA01	NCER_101427	PF08619	Nosema ceranae	Microsporidia
P07834	C4VA20	NCER_101446	PF12937	Nosema ceranae	Microsporidia
P07834	C4VA20	NCER_101446	PF16856	Nosema ceranae	Microsporidia
P32527	C4VA32	NCER_101465	PF00226	Nosema ceranae	Microsporidia
P32527	C4VA32	NCER_101465	PF16717	Nosema ceranae	Microsporidia
Q04636	C4VA45	NCER_101483	PF03531	Nosema ceranae	Microsporidia
Q04636	C4VA45	NCER_101483	PF17292	Nosema ceranae	Microsporidia
P50101	C4VA49	NCER_101487	PF00917	Nosema ceranae	Microsporidia
P50101	C4VA49	NCER_101487	PF12436	Nosema ceranae	Microsporidia
P50101	C4VA49	NCER_101487	PF14533	Nosema ceranae	Microsporidia
P33334	C4VA67	NCER_101510	PF01398	Nosema ceranae	Microsporidia
P33334	C4VA67	NCER_101510	PF08084	Nosema ceranae	Microsporidia
P33334	C4VA67	NCER_101510	PF10596	Nosema ceranae	Microsporidia
P33334	C4VA67	NCER_101510	PF10597	Nosema ceranae	Microsporidia
P33334	C4VA67	NCER_101510	PF10598	Nosema ceranae	Microsporidia
P33334	C4VA67	NCER_101510	PF12134	Nosema ceranae	Microsporidia
Q12250	C4VA72	NCER_101516	PF01399	Nosema ceranae	Microsporidia
Q12250	C4VA72	NCER_101516	PF18098	Nosema ceranae	Microsporidia
P53273	C4VAB3	NCER_101568	PF13466	Nosema ceranae	Microsporidia
P53273	C4VAB3	NCER_101568	PF00027	Nosema ceranae	Microsporidia
P25043	C4VAB7	NCER_101573	PF12465	Nosema ceranae	Microsporidia
P33399	C4VAB8	NCER_101574	PF16367	Nosema ceranae	Microsporidia
Q99315	C4VAC7	NCER_101584	PF00098	Nosema ceranae	Microsporidia
Q99315	C4VAC7	NCER_101584	PF12384	Nosema ceranae	Microsporidia
Q99315	C4VAC7	NCER_101584	PF17919	Nosema ceranae	Microsporidia
Q99315	C4VAC7	NCER_101584	PF19259	Nosema ceranae	Microsporidia
P38889	C4VAD2	NCER_101594	PF00072	Nosema ceranae	Microsporidia
P38129	C4VAF5	NCER_101622	PF16045	Nosema ceranae	Microsporidia
P35688	C4VAG8	NCER_101639	PF00412	Nosema ceranae	Microsporidia
P08964	C4VAH8	NCER_101653	PF00612	Nosema ceranae	Microsporidia
P15705	C4VAK5	NCER_101694	PF00515	Nosema ceranae	Microsporidia
P15705	C4VAK5	NCER_101694	PF17830	Nosema ceranae	Microsporidia
P46674	C4VAP9	NCER_101758	PF12209	Nosema ceranae	Microsporidia
Q03834	C4VAQ4	NCER_101770	PF05188	Nosema ceranae	Microsporidia
P02994	C4VAU0	NCER_101816	PF03144	Nosema ceranae	Microsporidia
P36015	C4VAU5	NCER_101822	PF13774	Nosema ceranae	Microsporidia
P42840	C4VAW8	NCER_101864	PF12146	Nosema ceranae	Microsporidia
Q12280	C4VAX1	NCER_101867	PF00612	Nosema ceranae	Microsporidia
Q06156	C4VAX7	NCER_101879	PF12922	Nosema ceranae	Microsporidia
P32565	C4VB39	NCER_101957	PF01851	Nosema ceranae	Microsporidia
P32565	C4VB39	NCER_101957	PF18004	Nosema ceranae	Microsporidia
Q02630	C4VB40	NCER_101958	PF13634	Nosema ceranae	Microsporidia
P40825	C4VB46	NCER_101964	PF02272	Nosema ceranae	Microsporidia
P40825	C4VB46	NCER_101964	PF07973	Nosema ceranae	Microsporidia
P25371	C4VBF8	NCER_102117	PF00008	Nosema ceranae	Microsporidia
P25371	C4VBF8	NCER_102117	PF00053	Nosema ceranae	Microsporidia
P25371	C4VBF8	NCER_102117	PF01061	Nosema ceranae	Microsporidia
Q03254	C4VBU6	NCER_102325	PF12738	Nosema ceranae	Microsporidia
P47120	C4VC30	NCER_102477	PF03130	Nosema ceranae	Microsporidia
Q06152	C6Y4A5	SPAC6F6.19	PF01585	Schizosaccharomyces pombe	Ascomycota
P25637	D5G3U1	GSTUM_00003804001	PF05773	Tuber melanosporum	Ascomycota
P21264	D5G3W3	GSTUM_00003827001	PF00731	Tuber melanosporum	Ascomycota
P38811	D5G3X5	GSTUM_00003845001	PF20175	Tuber melanosporum	Ascomycota
P38698	D5G3Z2	GSTUM_00003867001	PF01368	Tuber melanosporum	Ascomycota
Q99216	D5G428	GSTUM_00003923001	PF17903	Tuber melanosporum	Ascomycota
P43591	D5G432	GSTUM_00003929001	PF07728	Tuber melanosporum	Ascomycota
P25576	D5G466	GSTUM_00003969001	PF01467	Tuber melanosporum	Ascomycota
P08964	D5G4C7	GSTUM_00004050001	PF02736	Tuber melanosporum	Ascomycota
P32873	D5G4H0	GSTUM_00004103001	PF00787	Tuber melanosporum	Ascomycota
Q04311	D5G4R8	GSTUM_00000068001	PF00096	Tuber melanosporum	Ascomycota
P38140	D5G4V8	GSTUM_00000111001	PF13188	Tuber melanosporum	Ascomycota
P38140	D5G4V8	GSTUM_00000111001	PF00989	Tuber melanosporum	Ascomycota
P36102	D5G594	GSTUM_00004233001	PF00642	Tuber melanosporum	Ascomycota
Q06142	D5G595	GSTUM_00004234001	PF00514	Tuber melanosporum	Ascomycota
P41903	D5G5B8	GSTUM_00004261001	PF02551	Tuber melanosporum	Ascomycota
Q08960	D5G5B9	GSTUM_00004263001	PF00258	Tuber melanosporum	Ascomycota
P15625	D5G5C2	GSTUM_00004266001	PF18554	Tuber melanosporum	Ascomycota
P40327	D5G5C4	GSTUM_00004268001	PF16450	Tuber melanosporum	Ascomycota
P19736	D5G5C9	GSTUM_00004273001	PF16958	Tuber melanosporum	Ascomycota
P34241	D5G5E0	GSTUM_00004289001	PF11707	Tuber melanosporum	Ascomycota
P00729	D5G5F0	GSTUM_00004304001	PF05388	Tuber melanosporum	Ascomycota
P17255	D5G5K2	GSTUM_00004381001	PF02874	Tuber melanosporum	Ascomycota
P17255	D5G5K2	GSTUM_00004381001	PF05203	Tuber melanosporum	Ascomycota
P17255	D5G5K2	GSTUM_00004381001	PF05204	Tuber melanosporum	Ascomycota
Q99220	D5G5U0	GSTUM_00001576001	PF17880	Tuber melanosporum	Ascomycota
P53193	D5G5U9	GSTUM_00001585001	PF00226	Tuber melanosporum	Ascomycota
Q02775	D5G5V1	GSTUM_00001588001	PF00098	Tuber melanosporum	Ascomycota
Q12749	D5G5V3	GSTUM_00001590001	PF13476	Tuber melanosporum	Ascomycota
P07276	D5G606	GSTUM_00001713001	PF00752	Tuber melanosporum	Ascomycota
P36046	D5G622	GSTUM_00001733001	PF06747	Tuber melanosporum	Ascomycota
P12753	D5G668	GSTUM_00001634001	PF04423	Tuber melanosporum	Ascomycota
P08518	D5G675	GSTUM_00001643001	PF04561	Tuber melanosporum	Ascomycota
P08518	D5G675	GSTUM_00001643001	PF04563	Tuber melanosporum	Ascomycota
P08518	D5G675	GSTUM_00001643001	PF04565	Tuber melanosporum	Ascomycota
P08518	D5G675	GSTUM_00001643001	PF04566	Tuber melanosporum	Ascomycota
P08518	D5G675	GSTUM_00001643001	PF04567	Tuber melanosporum	Ascomycota
P40555	D5G6A0	GSTUM_00001672001	PF13180	Tuber melanosporum	Ascomycota
P46948	D5G6D5	GSTUM_00004435001	PF03725	Tuber melanosporum	Ascomycota
P38887	D5G6H7	GSTUM_00004487001	PF00149	Tuber melanosporum	Ascomycota
P25087	D5G6H9	GSTUM_00004489001	PF08241	Tuber melanosporum	Ascomycota
P31244	D5G6P5	GSTUM_00002154001	PF00097	Tuber melanosporum	Ascomycota
P31244	D5G6P5	GSTUM_00002154001	PF14634	Tuber melanosporum	Ascomycota
Q03795	D5G6Q7	GSTUM_00002174001	PF06813	Tuber melanosporum	Ascomycota
P39960	D5G6U0	GSTUM_00002110001	PF16457	Tuber melanosporum	Ascomycota
P39960	D5G6U0	GSTUM_00002110001	PF00617	Tuber melanosporum	Ascomycota
P38850	D5G6X4	GSTUM_00002372001	PF16771	Tuber melanosporum	Ascomycota
P38070	D5G713	GSTUM_00004551001	PF00433	Tuber melanosporum	Ascomycota
P38262	D5G742	GSTUM_00002334001	PF16045	Tuber melanosporum	Ascomycota
P25655	D5G795	GSTUM_00002521001	PF16419	Tuber melanosporum	Ascomycota
Q03406	D5G798	GSTUM_00002524001	PF05916	Tuber melanosporum	Ascomycota
P47061	D5G7B9	GSTUM_00002432001	PF16854	Tuber melanosporum	Ascomycota
Q12680	D5G7G3	GSTUM_00002451001	PF07992	Tuber melanosporum	Ascomycota
Q12680	D5G7G3	GSTUM_00002451001	PF14691	Tuber melanosporum	Ascomycota
P39956	D5G7G8	GSTUM_00002456001	PF00096	Tuber melanosporum	Ascomycota
Q08972	D5G7K3	GSTUM_00004593001	PF00385	Tuber melanosporum	Ascomycota
Q01217	D5G7N7	GSTUM_00004655001	PF02774	Tuber melanosporum	Ascomycota
P40560	D5G7P1	GSTUM_00004662001	PF12796	Tuber melanosporum	Ascomycota
P36100	D5G7W3	GSTUM_00002678001	PF08271	Tuber melanosporum	Ascomycota
P38873	D5G7Z3	GSTUM_00002741001	PF02985	Tuber melanosporum	Ascomycota
P38873	D5G7Z3	GSTUM_00002741001	PF14538	Tuber melanosporum	Ascomycota
P38708	D5G849	GSTUM_00002817001	PF00587	Tuber melanosporum	Ascomycota
Q07844	D5G875	GSTUM_00002917001	PF09336	Tuber melanosporum	Ascomycota
P10964	D5G8D8	GSTUM_00004768001	PF00623	Tuber melanosporum	Ascomycota
P10964	D5G8D8	GSTUM_00004768001	PF04997	Tuber melanosporum	Ascomycota
P08566	D5G8D9	GSTUM_00004770001	PF18317	Tuber melanosporum	Ascomycota
P38217	D5G8L2	GSTUM_00002997001	PF02985	Tuber melanosporum	Ascomycota
Q04489	D5G8L6	GSTUM_00003001001	PF13537	Tuber melanosporum	Ascomycota
P24384	D5G8P8	GSTUM_00003071001	PF00575	Tuber melanosporum	Ascomycota
P39677	D5G8X3	GSTUM_00004881001	PF03144	Tuber melanosporum	Ascomycota
P40161	D5G911	GSTUM_00004939001	PF18215	Tuber melanosporum	Ascomycota
P40161	D5G911	GSTUM_00004939001	PF18469	Tuber melanosporum	Ascomycota
P53258	D5G936	GSTUM_00004967001	PF13202	Tuber melanosporum	Ascomycota
P26754	D5G958	GSTUM_00003154001	PF01336	Tuber melanosporum	Ascomycota
Q12083	D5G994	GSTUM_00003206001	PF01119	Tuber melanosporum	Ascomycota
P47043	D5G9D5	GSTUM_00003258001	PF18217	Tuber melanosporum	Ascomycota
P32657	D5G9E1	GSTUM_00003266001	PF13907	Tuber melanosporum	Ascomycota
P32657	D5G9E1	GSTUM_00003266001	PF18196	Tuber melanosporum	Ascomycota
Q03012	D5G9H9	GSTUM_00003409001	PF16866	Tuber melanosporum	Ascomycota
Q01448	D5G9M1	GSTUM_00003320001	PF08729	Tuber melanosporum	Ascomycota
P34160	D5GA59	GSTUM_00005146001	PF02854	Tuber melanosporum	Ascomycota
P10869	D5GA70	GSTUM_00005163001	PF13291	Tuber melanosporum	Ascomycota
P10869	D5GA70	GSTUM_00005163001	PF00696	Tuber melanosporum	Ascomycota
P10869	D5GA70	GSTUM_00005163001	PF13840	Tuber melanosporum	Ascomycota
P22082	D5GA96	GSTUM_00005194001	PF02178	Tuber melanosporum	Ascomycota
P46674	D5GAC7	GSTUM_00005238001	PF12209	Tuber melanosporum	Ascomycota
Q07457	D5GAD5	GSTUM_00005251001	PF00096	Tuber melanosporum	Ascomycota
Q12196	D5GAI6	GSTUM_00003605001	PF00069	Tuber melanosporum	Ascomycota
Q12452	D5GAK0	GSTUM_00003619001	PF00106	Tuber melanosporum	Ascomycota
P36126	D5GAK6	GSTUM_00003661001	PF16457	Tuber melanosporum	Ascomycota
P25582	D5GAW5	GSTUM_00005336001	PF07780	Tuber melanosporum	Ascomycota
P22137	D5GAZ2	GSTUM_00005369001	PF09268	Tuber melanosporum	Ascomycota
P42942	D5GB58	GSTUM_00005462001	PF01926	Tuber melanosporum	Ascomycota
P46677	D5GB65	GSTUM_00003764001	PF15288	Tuber melanosporum	Ascomycota
P40566	D5GB68	GSTUM_00003767001	PF00150	Tuber melanosporum	Ascomycota
Q02799	D5GB71	GSTUM_00003772001	PF18044	Tuber melanosporum	Ascomycota
P49435	D5GBG3	GSTUM_00000460001	PF00156	Tuber melanosporum	Ascomycota
Q06815	D5GBI3	GSTUM_00005648001	PF13015	Tuber melanosporum	Ascomycota
Q01590	D5GBL1	GSTUM_00005684001	PF11416	Tuber melanosporum	Ascomycota
Q08979	D5GBS8	GSTUM_00005564001	PF07646	Tuber melanosporum	Ascomycota
Q06698	D5GBZ5	GSTUM_00005721001	PF00627	Tuber melanosporum	Ascomycota
Q06698	D5GBZ5	GSTUM_00005721001	PF00271	Tuber melanosporum	Ascomycota
P36022	D5GCV7	GSTUM_00000794001	PF17857	Tuber melanosporum	Ascomycota
Q06078	D5GD23	GSTUM_00000944001	PF12894	Tuber melanosporum	Ascomycota
P40107	D5GDA9	GSTUM_00006128001	PF08449	Tuber melanosporum	Ascomycota
P04397	D5GDS1	GSTUM_00006245001	PF01263	Tuber melanosporum	Ascomycota
P53332	D5GDS4	GSTUM_00006249001	PF01467	Tuber melanosporum	Ascomycota
P43558	D5GDU7	GSTUM_00006280001	PF00096	Tuber melanosporum	Ascomycota
Q06833	D5GDZ5	GSTUM_00001142001	PF16457	Tuber melanosporum	Ascomycota
Q07560	D5GE57	GSTUM_00006388001	PF01066	Tuber melanosporum	Ascomycota
P36124	D5GE60	GSTUM_00006394001	PF00856	Tuber melanosporum	Ascomycota
P53729	D5GE76	GSTUM_00006412001	PF07683	Tuber melanosporum	Ascomycota
P53115	D5GED7	GSTUM_00006436001	PF13892	Tuber melanosporum	Ascomycota
P47179	D5GEF0	GSTUM_00006452001	PF00660	Tuber melanosporum	Ascomycota
P46995	D5GEI8	GSTUM_00006511001	PF18507	Tuber melanosporum	Ascomycota
Q06053	D5GEM6	GSTUM_00006564001	PF00642	Tuber melanosporum	Ascomycota
P48525	D5GEP1	GSTUM_00001301001	PF19269	Tuber melanosporum	Ascomycota
Q08702	D5GEP5	GSTUM_00001306001	PF01230	Tuber melanosporum	Ascomycota
P32324	D5GER4	GSTUM_00001342001	PF00009	Tuber melanosporum	Ascomycota
Q03774	D5GEU9	GSTUM_00001402001	PF00400	Tuber melanosporum	Ascomycota
Q08282	D5GEV2	GSTUM_00001406001	PF01344	Tuber melanosporum	Ascomycota
Q06677	D5GF59	GSTUM_00001866001	PF09145	Tuber melanosporum	Ascomycota
P08678	D5GFB2	GSTUM_00006808001	PF08509	Tuber melanosporum	Ascomycota
P35187	D5GFC0	GSTUM_00006817001	PF00570	Tuber melanosporum	Ascomycota
P35187	D5GFC0	GSTUM_00006817001	PF11408	Tuber melanosporum	Ascomycota
P32505	D5GFG7	GSTUM_00006881001	PF11517	Tuber melanosporum	Ascomycota
P32505	D5GFG7	GSTUM_00006881001	PF18260	Tuber melanosporum	Ascomycota
P39722	D5GFL2	GSTUM_00006970001	PF00071	Tuber melanosporum	Ascomycota
P05453	D5GFN0	GSTUM_00006992001	PF03144	Tuber melanosporum	Ascomycota
P34909	D5GFQ5	GSTUM_00007008001	PF16367	Tuber melanosporum	Ascomycota
P07149	D5GFR8	GSTUM_00007040001	PF00698	Tuber melanosporum	Ascomycota
P07149	D5GFR8	GSTUM_00007040001	PF01575	Tuber melanosporum	Ascomycota
P07149	D5GFR8	GSTUM_00007040001	PF08354	Tuber melanosporum	Ascomycota
P07149	D5GFR8	GSTUM_00007040001	PF13452	Tuber melanosporum	Ascomycota
P07149	D5GFR8	GSTUM_00007040001	PF16073	Tuber melanosporum	Ascomycota
P07149	D5GFR8	GSTUM_00007040001	PF17828	Tuber melanosporum	Ascomycota
P07149	D5GFR8	GSTUM_00007040001	PF17951	Tuber melanosporum	Ascomycota
P54839	D5GFX5	GSTUM_00001924001	PF01154	Tuber melanosporum	Ascomycota
P39928	D5GG06	GSTUM_00007138001	PF18947	Tuber melanosporum	Ascomycota
P53165	D5GG32	GSTUM_00001972001	PF18508	Tuber melanosporum	Ascomycota
P05066	D5GG66	GSTUM_00007234001	PF00875	Tuber melanosporum	Ascomycota
Q08281	D5GG76	GSTUM_00007246001	PF14634	Tuber melanosporum	Ascomycota
P53102	D5GGA1	GSTUM_00007288001	PF18517	Tuber melanosporum	Ascomycota
Q04600	D5GGH1	GSTUM_00007381001	PF02201	Tuber melanosporum	Ascomycota
Q04600	D5GGH1	GSTUM_00007381001	PF17832	Tuber melanosporum	Ascomycota
P36029	D5GGH5	GSTUM_00007386001	PF00324	Tuber melanosporum	Ascomycota
P46683	D5GGL0	GSTUM_00007543001	PF12796	Tuber melanosporum	Ascomycota
Q12094	D5GGU9	GSTUM_00007521001	PF04068	Tuber melanosporum	Ascomycota
Q07660	D5GGW7	GSTUM_00007554001	PF10334	Tuber melanosporum	Ascomycota
P53871	D5GH18	GSTUM_00007657001	PF13230	Tuber melanosporum	Ascomycota
P53871	D5GH18	GSTUM_00007657001	PF13537	Tuber melanosporum	Ascomycota
P38110	D5GH25	GSTUM_00007669001	PF02260	Tuber melanosporum	Ascomycota
P38110	D5GH25	GSTUM_00007669001	PF11640	Tuber melanosporum	Ascomycota
P40850	D5GH41	GSTUM_00007692001	PF00752	Tuber melanosporum	Ascomycota
P03877	D5GH53	GSTUM_00002083001	PF00115	Tuber melanosporum	Ascomycota
Q07468	D5GH58	GSTUM_00007760001	PF00637	Tuber melanosporum	Ascomycota
Q04004	D5GH87	GSTUM_00007796001	PF02114	Tuber melanosporum	Ascomycota
P00401	D5GHD1	GSTUM_00002361001	PF00115	Tuber melanosporum	Ascomycota
P38959	D5GHM2	GSTUM_00008038001	PF00400	Tuber melanosporum	Ascomycota
P33313	D5GI52	GSTUM_00008279001	PF00515	Tuber melanosporum	Ascomycota
P53920	D5GI56	GSTUM_00008284001	PF13180	Tuber melanosporum	Ascomycota
P13711	D5GI58	GSTUM_00008291001	PF01756	Tuber melanosporum	Ascomycota
P37302	D5GI59	GSTUM_00008292001	PF02225	Tuber melanosporum	Ascomycota
P42826	D5GI94	GSTUM_00008349001	PF00370	Tuber melanosporum	Ascomycota
P42826	D5GI94	GSTUM_00008349001	PF02782	Tuber melanosporum	Ascomycota
P53189	D5GIE4	GSTUM_00008448001	PF00332	Tuber melanosporum	Ascomycota
P15179	D5GIM2	GSTUM_00008559001	PF01336	Tuber melanosporum	Ascomycota
Q04199	D5GIN6	GSTUM_00008586001	PF12894	Tuber melanosporum	Ascomycota
P38968	D5GIN9	GSTUM_00008590001	PF07304	Tuber melanosporum	Ascomycota
P38968	D5GIN9	GSTUM_00008590001	PF11549	Tuber melanosporum	Ascomycota
P38968	D5GIN9	GSTUM_00008590001	PF12931	Tuber melanosporum	Ascomycota
P00958	D5GIP8	GSTUM_00008601001	PF09635	Tuber melanosporum	Ascomycota
P48234	D5GIU7	GSTUM_00008694001	PF00400	Tuber melanosporum	Ascomycota
P53925	D5GIY6	GSTUM_00008741001	PF12697	Tuber melanosporum	Ascomycota
P39702	D5GJ51	GSTUM_00008840001	PF14634	Tuber melanosporum	Ascomycota
P07273	D5GJ99	GSTUM_00008899001	PF08711	Tuber melanosporum	Ascomycota
P22138	D5GJJ8	GSTUM_00009046001	PF00562	Tuber melanosporum	Ascomycota
P22138	D5GJJ8	GSTUM_00009046001	PF04560	Tuber melanosporum	Ascomycota
P14180	D5GJM8	GSTUM_00009079001	PF08407	Tuber melanosporum	Ascomycota
P07244	D5GJN2	GSTUM_00009084001	PF00586	Tuber melanosporum	Ascomycota
P07244	D5GJN2	GSTUM_00009084001	PF02769	Tuber melanosporum	Ascomycota
P22276	D5GJN8	GSTUM_00009090001	PF00562	Tuber melanosporum	Ascomycota
P22276	D5GJN8	GSTUM_00009090001	PF04560	Tuber melanosporum	Ascomycota
P22276	D5GJN8	GSTUM_00009090001	PF04567	Tuber melanosporum	Ascomycota
P18759	D5GJS7	GSTUM_00009174001	PF02359	Tuber melanosporum	Ascomycota
P34216	D5GK10	GSTUM_00009307001	PF00627	Tuber melanosporum	Ascomycota
Q12692	D5GK31	GSTUM_00009338001	PF00125	Tuber melanosporum	Ascomycota
P28519	D5GK44	GSTUM_00009358001	PF01286	Tuber melanosporum	Ascomycota
Q02555	D5GK86	GSTUM_00009424001	PF00035	Tuber melanosporum	Ascomycota
Q02555	D5GK86	GSTUM_00009424001	PF18497	Tuber melanosporum	Ascomycota
P53973	D5GK89	GSTUM_00009427001	PF09757	Tuber melanosporum	Ascomycota
P21734	D5GKI2	GSTUM_00009571001	PF09288	Tuber melanosporum	Ascomycota
Q05471	D5GKU8	GSTUM_00009777001	PF07529	Tuber melanosporum	Ascomycota
P46669	D5GKX5	GSTUM_00009812001	PF03876	Tuber melanosporum	Ascomycota
P40340	D5GL04	GSTUM_00009860001	PF00439	Tuber melanosporum	Ascomycota
P40340	D5GL04	GSTUM_00009860001	PF17862	Tuber melanosporum	Ascomycota
Q03153	D5GL56	GSTUM_00010013001	PF13929	Tuber melanosporum	Ascomycota
P36080	D5GLB6	GSTUM_00010121001	PF15459	Tuber melanosporum	Ascomycota
P25694	D5GLE5	GSTUM_00010158001	PF09336	Tuber melanosporum	Ascomycota
P25344	D5GLF6	GSTUM_00010173001	PF09235	Tuber melanosporum	Ascomycota
P00815	D5GLU8	GSTUM_00010427001	PF01502	Tuber melanosporum	Ascomycota
P22353	D5GM28	GSTUM_00010497001	PF18502	Tuber melanosporum	Ascomycota
P07251	D5GM61	GSTUM_00010540001	PF02874	Tuber melanosporum	Ascomycota
P25641	D5GM96	GSTUM_00010596001	PF01764	Tuber melanosporum	Ascomycota
P04801	D5GMC3	GSTUM_00010648001	PF03129	Tuber melanosporum	Ascomycota
P53131	D5GME8	GSTUM_00010675001	PF00270	Tuber melanosporum	Ascomycota
P53256	D5GMF7	GSTUM_00010685001	PF03725	Tuber melanosporum	Ascomycota
Q08965	D5GMG4	GSTUM_00010693001	PF13304	Tuber melanosporum	Ascomycota
P08067	D5GMH9	GSTUM_00010736001	PF02921	Tuber melanosporum	Ascomycota
P32849	D5GMV9	GSTUM_00010961001	PF14634	Tuber melanosporum	Ascomycota
P48016	D5GMX0	GSTUM_00010976001	PF03633	Tuber melanosporum	Ascomycota
P16140	D5GN00	GSTUM_00010993001	PF02874	Tuber melanosporum	Ascomycota
P53971	D5GN12	GSTUM_00011011001	PF14634	Tuber melanosporum	Ascomycota
P36088	D5GN30	GSTUM_00011063001	PF13185	Tuber melanosporum	Ascomycota
P05317	D5GNA0	GSTUM_00011189001	PF17777	Tuber melanosporum	Ascomycota
P09959	D5GNB1	GSTUM_00011205001	PF18530	Tuber melanosporum	Ascomycota
P15367	D5GNC3	GSTUM_00011219001	PF00717	Tuber melanosporum	Ascomycota
P53916	D5GND7	GSTUM_00011237001	PF00782	Tuber melanosporum	Ascomycota
Q02890	D5GNF4	GSTUM_00011266001	PF03835	Tuber melanosporum	Ascomycota
Q01662	D5GNH7	GSTUM_00011295001	PF15801	Tuber melanosporum	Ascomycota
P36009	D5GNI7	GSTUM_00011306001	PF00270	Tuber melanosporum	Ascomycota
P29029	D5GNK4	GSTUM_00011326001	PF03427	Tuber melanosporum	Ascomycota
P16661	D5GNK7	GSTUM_00011329001	PF00534	Tuber melanosporum	Ascomycota
Q12118	D5GNQ0	GSTUM_00011422001	PF00515	Tuber melanosporum	Ascomycota
Q12118	D5GNQ0	GSTUM_00011422001	PF16546	Tuber melanosporum	Ascomycota
P04147	D5GNT3	GSTUM_00011471001	PF00658	Tuber melanosporum	Ascomycota
Q12255	D5GNU5	GSTUM_00011500001	PF09426	Tuber melanosporum	Ascomycota
Q99271	D5GP43	GSTUM_00011666001	PF08619	Tuber melanosporum	Ascomycota
P40303	D5GP51	GSTUM_00011705001	PF10584	Tuber melanosporum	Ascomycota
P12687	D5GPE2	GSTUM_00011692001	PF18471	Tuber melanosporum	Ascomycota
Q04066	D5GPF4	GSTUM_00011808001	PF07859	Tuber melanosporum	Ascomycota
P49960	D5GPH1	GSTUM_00011843001	PF05391	Tuber melanosporum	Ascomycota
P08004	D5GPH7	GSTUM_00011849001	PF08407	Tuber melanosporum	Ascomycota
P07834	D5GPU3	GSTUM_00012035001	PF16856	Tuber melanosporum	Ascomycota
P38114	D5GQ31	GSTUM_00012177001	PF04082	Tuber melanosporum	Ascomycota
P38879	D5GQ68	GSTUM_00012220001	PF19026	Tuber melanosporum	Ascomycota
P48415	D5GQ82	GSTUM_00012251001	PF12935	Tuber melanosporum	Ascomycota
Q06833	D6RJQ5	CC1G_13732	PF16457	Coprinopsis cinerea	Basidiomycota
P32528	D6RJR4	CC1G_13741	PF01425	Coprinopsis cinerea	Basidiomycota
P32528	D6RJR4	CC1G_13741	PF02626	Coprinopsis cinerea	Basidiomycota
P32528	D6RJR4	CC1G_13741	PF02682	Coprinopsis cinerea	Basidiomycota
Q05636	D6RJT8	CC1G_13591	PF03725	Coprinopsis cinerea	Basidiomycota
P43583	D6RJV0	CC1G_13603	PF16547	Coprinopsis cinerea	Basidiomycota
P28519	D6RJV1	CC1G_13604	PF01286	Coprinopsis cinerea	Basidiomycota
Q04638	D6RJW6	CC1G_13611	PF14634	Coprinopsis cinerea	Basidiomycota
P40965	D6RJX1	CC1G_13616	PF05188	Coprinopsis cinerea	Basidiomycota
P46677	D6RK18	CC1G_13701	PF15288	Coprinopsis cinerea	Basidiomycota
Q12296	D6RK34	CC1G_13565	PF00571	Coprinopsis cinerea	Basidiomycota
Q99216	D6RKM5	CC1G_13891	PF17903	Coprinopsis cinerea	Basidiomycota
P32609	D6RKN8	CC1G_13930	PF00096	Coprinopsis cinerea	Basidiomycota
P32916	D6RKQ4	CC1G_13946	PF09201	Coprinopsis cinerea	Basidiomycota
P32843	D6RKQ8	CC1G_13950	PF16367	Coprinopsis cinerea	Basidiomycota
P26754	D6RKX2	CC1G_13904	PF01336	Coprinopsis cinerea	Basidiomycota
P33299	D6RKY5	CC1G_13955	PF17862	Coprinopsis cinerea	Basidiomycota
P47148	D6RKZ4	CC1G_13987	PF02627	Coprinopsis cinerea	Basidiomycota
P11433	D6RLF0	CC1G_14259	PF16457	Coprinopsis cinerea	Basidiomycota
P35208	D6RLL8	CC1G_14157	PF09337	Coprinopsis cinerea	Basidiomycota
P38324	D6RLN5	CC1G_14206	PF01541	Coprinopsis cinerea	Basidiomycota
P40516	D6RM22	CC1G_14390	PF13847	Coprinopsis cinerea	Basidiomycota
P50102	D6RMC6	CC1G_14471	PF02148	Coprinopsis cinerea	Basidiomycota
P39081	D6RMI5	CC1G_14647	PF11526	Coprinopsis cinerea	Basidiomycota
P16639	D6RMQ1	CC1G_14609	PF04376	Coprinopsis cinerea	Basidiomycota
P23639	D6RMQ6	CC1G_14614	PF10584	Coprinopsis cinerea	Basidiomycota
P23202	D6RMQ9	CC1G_14617	PF14497	Coprinopsis cinerea	Basidiomycota
Q12083	D6RMZ0	CC1G_14675	PF01119	Coprinopsis cinerea	Basidiomycota
P38827	D6RN23	CC1G_15535	PF11767	Coprinopsis cinerea	Basidiomycota
P48445	D6RN52	CC1G_15548	PF02237	Coprinopsis cinerea	Basidiomycota
P40053	D6RN88	CC1G_15507	PF01636	Coprinopsis cinerea	Basidiomycota
P20049	D6RN89	CC1G_15508	PF03446	Coprinopsis cinerea	Basidiomycota
P32527	D6RNA6	CC1G_15525	PF16717	Coprinopsis cinerea	Basidiomycota
Q08965	D6RP72	CC1G_15058	PF13304	Coprinopsis cinerea	Basidiomycota
Q12175	D6RPC0	CC1G_14981	PF05192	Coprinopsis cinerea	Basidiomycota
P43593	D6RQ49	CC1G_15273	PF14560	Coprinopsis cinerea	Basidiomycota
P13711	D6RQ74	CC1G_15249	PF02770	Coprinopsis cinerea	Basidiomycota
P53971	D6RQF8	CC1G_15697	PF14634	Coprinopsis cinerea	Basidiomycota
P21147	D6RQG5	CC1G_15704	PF00487	Coprinopsis cinerea	Basidiomycota
P46674	D6RQZ0	CC1G_15787	PF12209	Coprinopsis cinerea	Basidiomycota
P15367	E3JPS7	PGTG_00223	PF00717	Puccinia graminis	Basidiomycota
P32582	E3JPV4	PGTG_00600	PF00571	Puccinia graminis	Basidiomycota
P36519	E3JPZ0	PGTG_00029	PF00281	Puccinia graminis	Basidiomycota
P18759	E3JQ45	PGTG_00084	PF02359	Puccinia graminis	Basidiomycota
P35056	E3JQF4	PGTG_00241	PF00515	Puccinia graminis	Basidiomycota
P07285	E3JQG4	PGTG_00251	PF02885	Puccinia graminis	Basidiomycota
P36051	E3JQM7	PGTG_00455	PF00884	Puccinia graminis	Basidiomycota
Q02336	E3JQW0	PGTG_00665	PF04433	Puccinia graminis	Basidiomycota
P33313	E3JRA6	PGTG_00484	PF00515	Puccinia graminis	Basidiomycota
P33313	E3JRA6	PGTG_00484	PF18972	Puccinia graminis	Basidiomycota
P34756	E3JRE4	PGTG_00564	PF01363	Puccinia graminis	Basidiomycota
P34756	E3JRE4	PGTG_00564	PF01504	Puccinia graminis	Basidiomycota
P46948	E3JRH4	PGTG_00403	PF03725	Puccinia graminis	Basidiomycota
Q06698	E3JRT2	PGTG_00172	PF00627	Puccinia graminis	Basidiomycota
Q06698	E3JRT2	PGTG_00172	PF05773	Puccinia graminis	Basidiomycota
P39104	E3JTE5	PGTG_01812	PF11522	Puccinia graminis	Basidiomycota
P53915	E3JTS0	PGTG_00818	PF00485	Puccinia graminis	Basidiomycota
Q99216	E3JU43	PGTG_00899	PF17903	Puccinia graminis	Basidiomycota
Q12446	E3JUA3	PGTG_00959	PF02205	Puccinia graminis	Basidiomycota
P38042	E3JUP2	PGTG_01098	PF00515	Puccinia graminis	Basidiomycota
P28273	E3JUR3	PGTG_01119	PF02538	Puccinia graminis	Basidiomycota
P41903	E3JUT2	PGTG_01138	PF02551	Puccinia graminis	Basidiomycota
Q12341	E3JV21	PGTG_01227	PF13718	Puccinia graminis	Basidiomycota
P47043	E3JVE5	PGTG_01351	PF18217	Puccinia graminis	Basidiomycota
Q06839	E3JVL6	PGTG_02532	PF00787	Puccinia graminis	Basidiomycota
Q06839	E3JVL6	PGTG_02532	PF12828	Puccinia graminis	Basidiomycota
P32501	E3JW02	PGTG_02668	PF00483	Puccinia graminis	Basidiomycota
P25336	E3JWD7	PGTG_02803	PF05188	Puccinia graminis	Basidiomycota
Q05022	E3JWP2	PGTG_02908	PF02184	Puccinia graminis	Basidiomycota
P20049	E3JWS6	PGTG_02942	PF03446	Puccinia graminis	Basidiomycota
P35208	E3JWT1	PGTG_02947	PF09337	Puccinia graminis	Basidiomycota
P32580	E3JWX6	PGTG_02012	PF12513	Puccinia graminis	Basidiomycota
P09959	E3JX03	PGTG_02039	PF18530	Puccinia graminis	Basidiomycota
P38071	E3JX94	PGTG_02130	PF00107	Puccinia graminis	Basidiomycota
P36100	E3JXS7	PGTG_02313	PF08271	Puccinia graminis	Basidiomycota
P40965	E3JYN8	PGTG_03119	PF05188	Puccinia graminis	Basidiomycota
Q03254	E3JZN3	PGTG_03464	PF03031	Puccinia graminis	Basidiomycota
P38873	E3JZQ7	PGTG_03488	PF02985	Puccinia graminis	Basidiomycota
P38873	E3JZQ7	PGTG_03488	PF14538	Puccinia graminis	Basidiomycota
P53164	E3K067	PGTG_03648	PF09297	Puccinia graminis	Basidiomycota
Q04489	E3K0B6	PGTG_03697	PF13537	Puccinia graminis	Basidiomycota
P20095	E3K0E8	PGTG_03729	PF00270	Puccinia graminis	Basidiomycota
Q12402	E3K0R5	PGTG_03846	PF03134	Puccinia graminis	Basidiomycota
P53258	E3K195	PGTG_04026	PF02893	Puccinia graminis	Basidiomycota
P12753	E3K1G3	PGTG_04094	PF04423	Puccinia graminis	Basidiomycota
P53971	E3K1I4	PGTG_04115	PF14634	Puccinia graminis	Basidiomycota
P53971	E3K1I4	PGTG_04115	PF01424	Puccinia graminis	Basidiomycota
Q06677	E3K201	PGTG_04326	PF09145	Puccinia graminis	Basidiomycota
P53893	E3K212	PGTG_04337	PF03144	Puccinia graminis	Basidiomycota
Q04049	E3K235	PGTG_04360	PF11799	Puccinia graminis	Basidiomycota
Q04049	E3K235	PGTG_04360	PF18439	Puccinia graminis	Basidiomycota
Q04066	E3K2W6	PGTG_04242	PF07859	Puccinia graminis	Basidiomycota
P11433	E3K331	PGTG_04844	PF00307	Puccinia graminis	Basidiomycota
P11433	E3K331	PGTG_04844	PF06395	Puccinia graminis	Basidiomycota
P36145	E3K333	PGTG_04846	PF02186	Puccinia graminis	Basidiomycota
P42945	E3K351	PGTG_04864	PF12397	Puccinia graminis	Basidiomycota
P36102	E3K3D8	PGTG_04951	PF00642	Puccinia graminis	Basidiomycota
P36102	E3K3D8	PGTG_04951	PF00069	Puccinia graminis	Basidiomycota
Q03262	E3K486	PGTG_05417	PF00408	Puccinia graminis	Basidiomycota
P40069	E3K4Y6	PGTG_05622	PF03810	Puccinia graminis	Basidiomycota
P38959	E3K5C7	PGTG_06044	PF00400	Puccinia graminis	Basidiomycota
P25618	E3K5Q0	PGTG_06124	PF10277	Puccinia graminis	Basidiomycota
P38217	E3K5R5	PGTG_05807	PF02985	Puccinia graminis	Basidiomycota
P32505	E3K5U7	PGTG_05839	PF11517	Puccinia graminis	Basidiomycota
P32505	E3K5U7	PGTG_05839	PF18260	Puccinia graminis	Basidiomycota
Q03690	E3K6B8	PGTG_05074	PF15044	Puccinia graminis	Basidiomycota
P53848	E3K797	PGTG_05359	PF02152	Puccinia graminis	Basidiomycota
Q04004	E3K7A6	PGTG_06211	PF02114	Puccinia graminis	Basidiomycota
P04397	E3K7I4	PGTG_06254	PF01263	Puccinia graminis	Basidiomycota
P53691	E3K7Z7	PGTG_06366	PF13174	Puccinia graminis	Basidiomycota
P07149	E3K822	PGTG_06184	PF00698	Puccinia graminis	Basidiomycota
P07149	E3K822	PGTG_06184	PF01575	Puccinia graminis	Basidiomycota
P07149	E3K822	PGTG_06184	PF13452	Puccinia graminis	Basidiomycota
P15705	E3K8I4	PGTG_06468	PF00515	Puccinia graminis	Basidiomycota
P32843	E3K8Q8	PGTG_06738	PF16367	Puccinia graminis	Basidiomycota
P32529	E3K8U3	PGTG_06605	PF02150	Puccinia graminis	Basidiomycota
Q12255	E3K8V3	PGTG_06755	PF09426	Puccinia graminis	Basidiomycota
P25655	E3K8W3	PGTG_06508	PF16417	Puccinia graminis	Basidiomycota
P25655	E3K8W3	PGTG_06508	PF16418	Puccinia graminis	Basidiomycota
P25655	E3K8W3	PGTG_06508	PF16419	Puccinia graminis	Basidiomycota
Q08281	E3K9Q7	PGTG_07183	PF14634	Puccinia graminis	Basidiomycota
P12689	E3K9U6	PGTG_07406	PF12738	Puccinia graminis	Basidiomycota
Q06142	E3K9Z9	PGTG_07233	PF00514	Puccinia graminis	Basidiomycota
P06782	E3KAJ6	PGTG_07034	PF08587	Puccinia graminis	Basidiomycota
P38968	E3KBA7	PGTG_07869	PF07304	Puccinia graminis	Basidiomycota
P38968	E3KBA7	PGTG_07869	PF11549	Puccinia graminis	Basidiomycota
P38968	E3KBA7	PGTG_07869	PF12931	Puccinia graminis	Basidiomycota
P25382	E3KBY6	PGTG_08037	PF08154	Puccinia graminis	Basidiomycota
P23561	E3KC97	PGTG_08104	PF07647	Puccinia graminis	Basidiomycota
P34909	E3KCH5	PGTG_08172	PF00642	Puccinia graminis	Basidiomycota
P19736	E3KCS4	PGTG_07623	PF16958	Puccinia graminis	Basidiomycota
P08964	E3KD99	PGTG_07710	PF00612	Puccinia graminis	Basidiomycota
P34160	E3KEG4	PGTG_08893	PF02854	Puccinia graminis	Basidiomycota
Q12440	E3KEP2	PGTG_08942	PF08672	Puccinia graminis	Basidiomycota
Q02516	E3KET3	PGTG_08983	PF00125	Puccinia graminis	Basidiomycota
P32609	E3KF02	PGTG_10002	PF00096	Puccinia graminis	Basidiomycota
P43621	E3KFC7	PGTG_09922	PF01217	Puccinia graminis	Basidiomycota
Q05549	E3KFC8	PGTG_09923	PF09369	Puccinia graminis	Basidiomycota
Q07457	E3KFJ9	PGTG_09152	PF00096	Puccinia graminis	Basidiomycota
P53944	E3KFM1	PGTG_09038	PF05175	Puccinia graminis	Basidiomycota
P43558	E3KGJ5	PGTG_08606	PF00096	Puccinia graminis	Basidiomycota
Q02775	E3KGV1	PGTG_08712	PF00098	Puccinia graminis	Basidiomycota
Q12196	E3KGZ5	PGTG_09283	PF00069	Puccinia graminis	Basidiomycota
P38129	E3KHK9	PGTG_09497	PF16045	Puccinia graminis	Basidiomycota
P21269	E3KI98	PGTG_09736	PF12627	Puccinia graminis	Basidiomycota
Q01217	E3KIE2	PGTG_09780	PF02774	Puccinia graminis	Basidiomycota
P25600	E3KIK7	PGTG_10510	PF07727	Puccinia graminis	Basidiomycota
P39081	E3KIX4	PGTG_10627	PF11526	Puccinia graminis	Basidiomycota
Q06078	E3KJ17	PGTG_10670	PF12894	Puccinia graminis	Basidiomycota
P32528	E3KJE5	PGTG_10140	PF01425	Puccinia graminis	Basidiomycota
P32528	E3KJE5	PGTG_10140	PF02626	Puccinia graminis	Basidiomycota
P32528	E3KJE5	PGTG_10140	PF02682	Puccinia graminis	Basidiomycota
P25846	E3KJS5	PGTG_10709	PF05188	Puccinia graminis	Basidiomycota
P36022	E3KL83	PGTG_11227	PF17857	Puccinia graminis	Basidiomycota
P32353	E3KLS0	PGTG_11438	PF04116	Puccinia graminis	Basidiomycota
P53855	E3KLW1	PGTG_11479	PF13329	Puccinia graminis	Basidiomycota
Q02932	E3KM20	PGTG_11538	PF03810	Puccinia graminis	Basidiomycota
P15625	E3KM21	PGTG_11539	PF18554	Puccinia graminis	Basidiomycota
Q06836	E3KMA3	PGTG_11784	PF16457	Puccinia graminis	Basidiomycota
P31115	E3KMX4	PGTG_10939	PF01416	Puccinia graminis	Basidiomycota
P40850	E3KN57	PGTG_11022	PF00867	Puccinia graminis	Basidiomycota
P43556	E3KND1	PGTG_11096	PF00610	Puccinia graminis	Basidiomycota
P43556	E3KND1	PGTG_11096	PF00620	Puccinia graminis	Basidiomycota
P41940	E3KNM2	PGTG_11653	PF14602	Puccinia graminis	Basidiomycota
P33314	E3KNN9	PGTG_11670	PF00168	Puccinia graminis	Basidiomycota
P19735	E3KNV4	PGTG_11735	PF13174	Puccinia graminis	Basidiomycota
P32849	E3KP01	PGTG_11982	PF08797	Puccinia graminis	Basidiomycota
P42826	E3KPL5	PGTG_12206	PF00370	Puccinia graminis	Basidiomycota
P42826	E3KPL5	PGTG_12206	PF02782	Puccinia graminis	Basidiomycota
P38251	E3KPQ6	PGTG_12247	PF13401	Puccinia graminis	Basidiomycota
P39960	E3KPX3	PGTG_12314	PF16457	Puccinia graminis	Basidiomycota
P39960	E3KPX3	PGTG_12314	PF00617	Puccinia graminis	Basidiomycota
P39960	E3KPX3	PGTG_12314	PF00618	Puccinia graminis	Basidiomycota
P46674	E3KQ27	PGTG_12358	PF12209	Puccinia graminis	Basidiomycota
P38222	E3KQA0	PGTG_12431	PF00856	Puccinia graminis	Basidiomycota
Q08965	E3KQK8	PGTG_12965	PF13304	Puccinia graminis	Basidiomycota
Q03897	E3KQL3	PGTG_12970	PF05773	Puccinia graminis	Basidiomycota
P22353	E3KQT6	PGTG_13043	PF18502	Puccinia graminis	Basidiomycota
P06103	E3KQW3	PGTG_13070	PF16367	Puccinia graminis	Basidiomycota
P38075	E3KQY5	PGTG_13092	PF10590	Puccinia graminis	Basidiomycota
P52593	E3KRQ1	PGTG_12717	PF18378	Puccinia graminis	Basidiomycota
P29366	E3KS63	PGTG_13357	PF00564	Puccinia graminis	Basidiomycota
P32383	E3KSB3	PGTG_13407	PF13202	Puccinia graminis	Basidiomycota
P53256	E3KSE0	PGTG_12810	PF03725	Puccinia graminis	Basidiomycota
Q04600	E3KSP6	PGTG_12916	PF02201	Puccinia graminis	Basidiomycota
P53165	E3KSU6	PGTG_13704	PF18508	Puccinia graminis	Basidiomycota
P32657	E3KSZ8	PGTG_13612	PF18196	Puccinia graminis	Basidiomycota
P25371	E3KTI7	PGTG_13983	PF00053	Puccinia graminis	Basidiomycota
P48016	E3KTV6	PGTG_13445	PF03633	Puccinia graminis	Basidiomycota
P53863	E3KTZ5	PGTG_13476	PF00226	Puccinia graminis	Basidiomycota
P21734	E3KU36	PGTG_14526	PF09288	Puccinia graminis	Basidiomycota
Q12754	E3KVD2	PGTG_14311	PF08161	Puccinia graminis	Basidiomycota
P53088	E3KVH1	PGTG_14395	PF16503	Puccinia graminis	Basidiomycota
Q12452	E3KVH2	PGTG_14396	PF00106	Puccinia graminis	Basidiomycota
P40151	E3KW53	PGTG_14106	PF12002	Puccinia graminis	Basidiomycota
P40151	E3KW53	PGTG_14106	PF16193	Puccinia graminis	Basidiomycota
P43591	E3KW62	PGTG_14115	PF07728	Puccinia graminis	Basidiomycota
P40157	E3KWT7	PGTG_14720	PF17747	Puccinia graminis	Basidiomycota
Q03406	E3KWU9	PGTG_14732	PF05916	Puccinia graminis	Basidiomycota
P48445	E3KWX3	PGTG_14205	PF02237	Puccinia graminis	Basidiomycota
P36516	E3KX87	PGTG_15163	PF00035	Puccinia graminis	Basidiomycota
P46943	E3KX95	PGTG_15171	PF03144	Puccinia graminis	Basidiomycota
P32916	E3KXH6	PGTG_15137	PF09201	Puccinia graminis	Basidiomycota
Q12488	E3KXY5	PGTG_15027	PF05916	Puccinia graminis	Basidiomycota
P43583	E3KY86	PGTG_15007	PF16547	Puccinia graminis	Basidiomycota
D6W196	E3KYG2	PGTG_15532	PF13202	Puccinia graminis	Basidiomycota
P54784	E3KYK1	PGTG_15457	PF01426	Puccinia graminis	Basidiomycota
P54784	E3KYK1	PGTG_15457	PF17872	Puccinia graminis	Basidiomycota
Q07844	E3KYR2	PGTG_15300	PF09336	Puccinia graminis	Basidiomycota
Q03214	E3KZS2	PGTG_15759	PF02373	Puccinia graminis	Basidiomycota
P47156	E3KZS3	PGTG_15760	PF16866	Puccinia graminis	Basidiomycota
P47156	E3KZS3	PGTG_15760	PF02375	Puccinia graminis	Basidiomycota
P17255	E3L015	PGTG_15754	PF05203	Puccinia graminis	Basidiomycota
P17255	E3L015	PGTG_15754	PF05204	Puccinia graminis	Basidiomycota
P00958	E3L0P4	PGTG_15946	PF09635	Puccinia graminis	Basidiomycota
P47074	E3L1Q8	PGTG_16070	PF08171	Puccinia graminis	Basidiomycota
P36096	E3L1R5	PGTG_16077	PF12678	Puccinia graminis	Basidiomycota
P36096	E3L1R5	PGTG_16077	PF14634	Puccinia graminis	Basidiomycota
P39702	E3L1Z4	PGTG_16595	PF14634	Puccinia graminis	Basidiomycota
Q08282	E3L2T8	PGTG_17062	PF01344	Puccinia graminis	Basidiomycota
Q99271	E3L2Y8	PGTG_17185	PF08619	Puccinia graminis	Basidiomycota
P47173	E3L304	PGTG_17201	PF15916	Puccinia graminis	Basidiomycota
P38988	E3L469	PGTG_16998	PF00153	Puccinia graminis	Basidiomycota
P25087	E3L4B5	PGTG_17346	PF08241	Puccinia graminis	Basidiomycota
Q08979	E3L4F7	PGTG_17388	PF07646	Puccinia graminis	Basidiomycota
P53332	E3L4H7	PGTG_17702	PF01467	Puccinia graminis	Basidiomycota
P40010	E3L4V7	PGTG_17636	PF08701	Puccinia graminis	Basidiomycota
P40087	E3L4Z5	PGTG_17674	PF00627	Puccinia graminis	Basidiomycota
P12868	E3L563	PGTG_17544	PF12451	Puccinia graminis	Basidiomycota
P47104	E3L572	PGTG_17553	PF00400	Puccinia graminis	Basidiomycota
P40962	E3L6R7	PGTG_18457	PF00096	Puccinia graminis	Basidiomycota
P40962	E3L6R7	PGTG_18457	PF12171	Puccinia graminis	Basidiomycota
P32479	E3L762	PGTG_18372	PF00400	Puccinia graminis	Basidiomycota
P25038	E3L7R8	PGTG_18725	PF04760	Puccinia graminis	Basidiomycota
P53102	E3L8H6	PGTG_18915	PF18517	Puccinia graminis	Basidiomycota
P38254	E3L8H9	PGTG_18918	PF01975	Puccinia graminis	Basidiomycota
P38121	E3L8K2	PGTG_18795	PF08418	Puccinia graminis	Basidiomycota
P16649	E3L8X2	PGTG_19010	PF08581	Puccinia graminis	Basidiomycota
Q02799	E3L8X9	PGTG_19017	PF18044	Puccinia graminis	Basidiomycota
P08678	E3L900	PGTG_18866	PF08509	Puccinia graminis	Basidiomycota
P40160	E3L979	PGTG_19209	PF09202	Puccinia graminis	Basidiomycota
P22696	E3L9C2	PGTG_19163	PF18507	Puccinia graminis	Basidiomycota
Q99257	E3L9C5	PGTG_19166	PF18444	Puccinia graminis	Basidiomycota
P36113	E3L9Q0	PGTG_19322	PF14634	Puccinia graminis	Basidiomycota
P36113	E3L9Q0	PGTG_19322	PF00097	Puccinia graminis	Basidiomycota
P40340	E3LAH1	PGTG_19542	PF00439	Puccinia graminis	Basidiomycota
Q03795	E3LAQ2	PGTG_19626	PF06813	Puccinia graminis	Basidiomycota
P47061	E3LB54	PGTG_19806	PF16854	Puccinia graminis	Basidiomycota
Q12749	E3LBA0	PGTG_19860	PF13476	Puccinia graminis	Basidiomycota
P41695	E3NXL7	PGTG_20270	PF00069	Puccinia graminis	Basidiomycota
P41695	E3NXL7	PGTG_20270	PF08171	Puccinia graminis	Basidiomycota
P25344	E9QUM5	AFUA_2G17130	PF09235	Aspergillus fumigatus	Ascomycota
P32383	E9R5U7	AFUA_1G13250	PF09279	Aspergillus fumigatus	Ascomycota
P33313	E9R7Y1	AFUA_6G13600	PF00515	Aspergillus fumigatus	Ascomycota
Q04119	E9R963	AFUA_1G11490	PF00149	Aspergillus fumigatus	Ascomycota
P32916	F2Z6C2	YALI0_F23375g	PF09201	Yarrowia lipolytica	Ascomycota
Q12196	F5HB11	NCU08767	PF00069	Neurospora crassa	Ascomycota
P53848	F5HHZ0	NCU09930	PF02152	Neurospora crassa	Ascomycota
P15179	G1WY10	AOL_s00004g170	PF01336	Arthrobotrys oligospora	Ascomycota
P38254	G1WYE8	AOL_s00004g308	PF01975	Arthrobotrys oligospora	Ascomycota
P29029	G1WYL9	AOL_s00004g379	PF03427	Arthrobotrys oligospora	Ascomycota
P32785	G1WYN0	AOL_s00004g391	PF02911	Arthrobotrys oligospora	Ascomycota
P25344	G1WZ19	AOL_s00004g530	PF09235	Arthrobotrys oligospora	Ascomycota
Q06053	G1WZ58	AOL_s00004g569	PF00642	Arthrobotrys oligospora	Ascomycota
Q03897	G1WZD3	AOL_s00004g644	PF05773	Arthrobotrys oligospora	Ascomycota
P08417	G1WZE3	AOL_s00004g654	PF10415	Arthrobotrys oligospora	Ascomycota
P24583	G1WZF6	AOL_s00006g7	PF00069	Arthrobotrys oligospora	Ascomycota
P24583	G1WZF6	AOL_s00006g7	PF00433	Arthrobotrys oligospora	Ascomycota
Q08282	G1WZH3	AOL_s00006g24	PF01344	Arthrobotrys oligospora	Ascomycota
P04397	G1WZJ1	AOL_s00006g42	PF01263	Arthrobotrys oligospora	Ascomycota
Q12118	G1WZP0	AOL_s00006g91	PF00515	Arthrobotrys oligospora	Ascomycota
P07285	G1WZP2	AOL_s00006g93	PF02885	Arthrobotrys oligospora	Ascomycota
Q12288	G1WZQ7	AOL_s00006g108	PF00117	Arthrobotrys oligospora	Ascomycota
Q04066	G1WZU7	AOL_s00006g148	PF07859	Arthrobotrys oligospora	Ascomycota
Q07660	G1WZW1	AOL_s00006g162	PF10334	Arthrobotrys oligospora	Ascomycota
P38850	G1X016	AOL_s00006g217	PF16771	Arthrobotrys oligospora	Ascomycota
P10862	G1X0A3	AOL_s00006g304	PF02037	Arthrobotrys oligospora	Ascomycota
P32529	G1X0C8	AOL_s00006g329	PF02150	Arthrobotrys oligospora	Ascomycota
P38075	G1X0E8	AOL_s00006g349	PF10590	Arthrobotrys oligospora	Ascomycota
P36022	G1X0G9	AOL_s00006g370	PF17857	Arthrobotrys oligospora	Ascomycota
Q04002	G1X0M7	AOL_s00006g428	PF12765	Arthrobotrys oligospora	Ascomycota
P38070	G1X230	AOL_s00007g339	PF00433	Arthrobotrys oligospora	Ascomycota
P17255	G1X295	AOL_s00007g404	PF05203	Arthrobotrys oligospora	Ascomycota
P17255	G1X295	AOL_s00007g404	PF05204	Arthrobotrys oligospora	Ascomycota
P19736	G1X2A4	AOL_s00007g413	PF16958	Arthrobotrys oligospora	Ascomycota
P53164	G1X2G6	AOL_s00007g475	PF09297	Arthrobotrys oligospora	Ascomycota
Q02555	G1X2L5	AOL_s00007g524	PF18497	Arthrobotrys oligospora	Ascomycota
P32383	G1X2N7	AOL_s00007g547	PF09279	Arthrobotrys oligospora	Ascomycota
Q12749	G1X2R0	AOL_s00007g570	PF13476	Arthrobotrys oligospora	Ascomycota
P53254	G1X2R6	AOL_s00007g576	PF03813	Arthrobotrys oligospora	Ascomycota
P53254	G1X2R6	AOL_s00007g576	PF17406	Arthrobotrys oligospora	Ascomycota
P53254	G1X2R6	AOL_s00007g576	PF17407	Arthrobotrys oligospora	Ascomycota
P48445	G1X2T0	AOL_s00043g3	PF02237	Arthrobotrys oligospora	Ascomycota
Q06078	G1X326	AOL_s00043g99	PF12894	Arthrobotrys oligospora	Ascomycota
Q03920	G1X364	AOL_s00043g137	PF05175	Arthrobotrys oligospora	Ascomycota
P48016	G1X381	AOL_s00043g154	PF03633	Arthrobotrys oligospora	Ascomycota
P27999	G1X448	AOL_s00043g472	PF01096	Arthrobotrys oligospora	Ascomycota
P53165	G1X494	AOL_s00043g518	PF18508	Arthrobotrys oligospora	Ascomycota
P36100	G1X4A6	AOL_s00043g530	PF02002	Arthrobotrys oligospora	Ascomycota
P36100	G1X4A6	AOL_s00043g530	PF08271	Arthrobotrys oligospora	Ascomycota
P39960	G1X4D7	AOL_s00043g561	PF16457	Arthrobotrys oligospora	Ascomycota
Q12341	G1X4E7	AOL_s00043g571	PF13718	Arthrobotrys oligospora	Ascomycota
Q05892	G1X4F0	AOL_s00043g574	PF01370	Arthrobotrys oligospora	Ascomycota
Q06510	G1X4F8	AOL_s00043g582	PF01553	Arthrobotrys oligospora	Ascomycota
Q12196	G1X4I8	AOL_s00043g612	PF00069	Arthrobotrys oligospora	Ascomycota
P40318	G1X4N4	AOL_s00043g658	PF12906	Arthrobotrys oligospora	Ascomycota
P28519	G1X511	AOL_s00043g785	PF01286	Arthrobotrys oligospora	Ascomycota
P15625	G1X522	AOL_s00043g796	PF18554	Arthrobotrys oligospora	Ascomycota
Q12177	G1X533	AOL_s00043g807	PF01370	Arthrobotrys oligospora	Ascomycota
P43591	G1X573	AOL_s00054g17	PF07728	Arthrobotrys oligospora	Ascomycota
P36051	G1X574	AOL_s00054g18	PF00884	Arthrobotrys oligospora	Ascomycota
P29056	G1X5F2	AOL_s00054g96	PF08271	Arthrobotrys oligospora	Ascomycota
P12687	G1X5V7	AOL_s00054g251	PF18471	Arthrobotrys oligospora	Ascomycota
Q06677	G1X5W2	AOL_s00054g256	PF09145	Arthrobotrys oligospora	Ascomycota
Q06677	G1X5W2	AOL_s00054g256	PF13174	Arthrobotrys oligospora	Ascomycota
P36029	G1X600	AOL_s00054g294	PF00324	Arthrobotrys oligospora	Ascomycota
P15624	G1X618	AOL_s00054g312	PF18262	Arthrobotrys oligospora	Ascomycota
P40850	G1X6E5	AOL_s00054g439	PF00752	Arthrobotrys oligospora	Ascomycota
P40850	G1X6E5	AOL_s00054g439	PF00867	Arthrobotrys oligospora	Ascomycota
P38959	G1X6G7	AOL_s00054g461	PF00400	Arthrobotrys oligospora	Ascomycota
P53925	G1X6S3	AOL_s00054g567	PF12697	Arthrobotrys oligospora	Ascomycota
P25038	G1X6T8	AOL_s00054g582	PF04760	Arthrobotrys oligospora	Ascomycota
P43558	G1X6V5	AOL_s00054g599	PF00096	Arthrobotrys oligospora	Ascomycota
P35208	G1X6Y1	AOL_s00054g625	PF13718	Arthrobotrys oligospora	Ascomycota
P38820	G1X7B8	AOL_s00054g762	PF00581	Arthrobotrys oligospora	Ascomycota
P42840	G1X7G1	AOL_s00054g805	PF12146	Arthrobotrys oligospora	Ascomycota
P22137	G1X7J6	AOL_s00054g913	PF09268	Arthrobotrys oligospora	Ascomycota
P32873	G1X7K7	AOL_s00054g924	PF00787	Arthrobotrys oligospora	Ascomycota
P32521	G1X7Z8	AOL_s00054g884	PF08226	Arthrobotrys oligospora	Ascomycota
P46943	G1X8D9	AOL_s00075g138	PF03144	Arthrobotrys oligospora	Ascomycota
P49960	G1X8F1	AOL_s00075g150	PF05391	Arthrobotrys oligospora	Ascomycota
P36088	G1X8I3	AOL_s00075g182	PF13185	Arthrobotrys oligospora	Ascomycota
P53102	G1X8R0	AOL_s00076g16	PF18517	Arthrobotrys oligospora	Ascomycota
P53179	G1X8R1	AOL_s00076g17	PF02752	Arthrobotrys oligospora	Ascomycota
Q08641	G1X8U3	AOL_s00076g50	PF08242	Arthrobotrys oligospora	Ascomycota
P09119	G1X947	AOL_s00076g154	PF09079	Arthrobotrys oligospora	Ascomycota
P34160	G1X9L4	AOL_s00076g321	PF02854	Arthrobotrys oligospora	Ascomycota
P48415	G1X9R0	AOL_s00076g399	PF12935	Arthrobotrys oligospora	Ascomycota
P38909	G1X9Y8	AOL_s00076g371	PF00970	Arthrobotrys oligospora	Ascomycota
Q08702	G1XA66	AOL_s00076g524	PF01230	Arthrobotrys oligospora	Ascomycota
P50077	G1XAK1	AOL_s00076g659	PF13202	Arthrobotrys oligospora	Ascomycota
Q06815	G1XAN3	AOL_s00076g691	PF13015	Arthrobotrys oligospora	Ascomycota
Q04437	G1XAQ3	AOL_s00076g711	PF03730	Arthrobotrys oligospora	Ascomycota
P32776	G1XAQ5	AOL_s00078g2	PF08567	Arthrobotrys oligospora	Ascomycota
P53088	G1XAR4	AOL_s00078g11	PF16503	Arthrobotrys oligospora	Ascomycota
Q12452	G1XAR5	AOL_s00078g12	PF00106	Arthrobotrys oligospora	Ascomycota
P07834	G1XAR7	AOL_s00078g14	PF16856	Arthrobotrys oligospora	Ascomycota
P38748	G1XAU8	AOL_s00078g45	PF02148	Arthrobotrys oligospora	Ascomycota
P11433	G1XAU9	AOL_s00078g46	PF16457	Arthrobotrys oligospora	Ascomycota
P21657	G1XAY8	AOL_s00078g85	PF00172	Arthrobotrys oligospora	Ascomycota
P39702	G1XAZ9	AOL_s00078g96	PF14634	Arthrobotrys oligospora	Ascomycota
P40825	G1XB03	AOL_s00078g100	PF02272	Arthrobotrys oligospora	Ascomycota
P53193	G1XB95	AOL_s00078g192	PF00226	Arthrobotrys oligospora	Ascomycota
Q99220	G1XBB9	AOL_s00078g216	PF17880	Arthrobotrys oligospora	Ascomycota
Q12181	G1XC52	AOL_s00078g499	PF00258	Arthrobotrys oligospora	Ascomycota
P28737	G1XCH3	AOL_s00079g8	PF17862	Arthrobotrys oligospora	Ascomycota
P38207	G1XCZ8	AOL_s00079g101	PF06839	Arthrobotrys oligospora	Ascomycota
Q06833	G1XD53	AOL_s00079g156	PF16457	Arthrobotrys oligospora	Ascomycota
Q02775	G1XD65	AOL_s00079g168	PF00098	Arthrobotrys oligospora	Ascomycota
P38873	G1XD84	AOL_s00079g187	PF02985	Arthrobotrys oligospora	Ascomycota
P21734	G1XDJ7	AOL_s00079g382	PF09288	Arthrobotrys oligospora	Ascomycota
P12753	G1XE59	AOL_s00080g94	PF04423	Arthrobotrys oligospora	Ascomycota
P46948	G1XE91	AOL_s00080g126	PF03725	Arthrobotrys oligospora	Ascomycota
Q08281	G1XEA1	AOL_s00080g136	PF14634	Arthrobotrys oligospora	Ascomycota
Q08979	G1XEA5	AOL_s00080g140	PF07646	Arthrobotrys oligospora	Ascomycota
P40533	G1XEK0	AOL_s00080g235	PF00149	Arthrobotrys oligospora	Ascomycota
P22336	G1XEP0	AOL_s00080g275	PF01336	Arthrobotrys oligospora	Ascomycota
P32505	G1XEP5	AOL_s00080g280	PF11517	Arthrobotrys oligospora	Ascomycota
P32505	G1XEP5	AOL_s00080g280	PF18260	Arthrobotrys oligospora	Ascomycota
P08678	G1XEP9	AOL_s00080g284	PF08509	Arthrobotrys oligospora	Ascomycota
P41695	G1XEU5	AOL_s00080g330	PF08171	Arthrobotrys oligospora	Ascomycota
Q06409	G1XFD8	AOL_s00081g79	PF20421	Arthrobotrys oligospora	Ascomycota
P19541	G1XFQ7	AOL_s00081g200	PF00172	Arthrobotrys oligospora	Ascomycota
P46677	G1XG86	AOL_s00083g16	PF15288	Arthrobotrys oligospora	Ascomycota
P42946	G1XG90	AOL_s00083g20	PF12821	Arthrobotrys oligospora	Ascomycota
Q01217	G1XH04	AOL_s00083g285	PF02774	Arthrobotrys oligospora	Ascomycota
P19735	G1XH12	AOL_s00083g293	PF13174	Arthrobotrys oligospora	Ascomycota
P20095	G1XH46	AOL_s00083g327	PF00270	Arthrobotrys oligospora	Ascomycota
P40483	G1XHN0	AOL_s00083g511	PF01419	Arthrobotrys oligospora	Ascomycota
P47148	G1XI57	AOL_s00097g34	PF02627	Arthrobotrys oligospora	Ascomycota
P40340	G1XI83	AOL_s00097g60	PF00439	Arthrobotrys oligospora	Ascomycota
P39955	G1XIS8	AOL_s00097g255	PF17862	Arthrobotrys oligospora	Ascomycota
Q12083	G1XIU0	AOL_s00097g267	PF01119	Arthrobotrys oligospora	Ascomycota
P41903	G1XIZ0	AOL_s00097g317	PF02551	Arthrobotrys oligospora	Ascomycota
P20049	G1XJ81	AOL_s00097g408	PF03446	Arthrobotrys oligospora	Ascomycota
Q06142	G1XJD4	AOL_s00097g461	PF00514	Arthrobotrys oligospora	Ascomycota
P36102	G1XJD6	AOL_s00097g463	PF00642	Arthrobotrys oligospora	Ascomycota
P36102	G1XJD6	AOL_s00097g463	PF00069	Arthrobotrys oligospora	Ascomycota
Q03652	G1XJP1	AOL_s00097g568	PF10644	Arthrobotrys oligospora	Ascomycota
P47139	G1XJS3	AOL_s00097g613	PF02450	Arthrobotrys oligospora	Ascomycota
P40202	G1XJU8	AOL_s00097g625	PF00403	Arthrobotrys oligospora	Ascomycota
Q03868	G1XK76	AOL_s00109g105	PF15407	Arthrobotrys oligospora	Ascomycota
P09959	G1XK81	AOL_s00109g110	PF18530	Arthrobotrys oligospora	Ascomycota
P33313	G1XKG5	AOL_s00109g194	PF00515	Arthrobotrys oligospora	Ascomycota
P53920	G1XKH2	AOL_s00109g201	PF13180	Arthrobotrys oligospora	Ascomycota
P00958	G1XKT6	AOL_s00110g106	PF09635	Arthrobotrys oligospora	Ascomycota
Q02799	G1XL03	AOL_s00110g173	PF18044	Arthrobotrys oligospora	Ascomycota
Q04338	G1XLH2	AOL_s00112g2	PF05739	Arthrobotrys oligospora	Ascomycota
Q04311	G1XLH9	AOL_s00112g9	PF00096	Arthrobotrys oligospora	Ascomycota
P53258	G1XLJ8	AOL_s00112g28	PF13202	Arthrobotrys oligospora	Ascomycota
P32916	G1XLS7	AOL_s00112g107	PF09201	Arthrobotrys oligospora	Ascomycota
P40560	G1XLU9	AOL_s00112g129	PF12796	Arthrobotrys oligospora	Ascomycota
P25386	G1XLW2	AOL_s00117g9	PF04871	Arthrobotrys oligospora	Ascomycota
P04076	G1XM05	AOL_s00117g52	PF14698	Arthrobotrys oligospora	Ascomycota
Q04600	G1XMH9	AOL_s00169g32	PF02201	Arthrobotrys oligospora	Ascomycota
Q04600	G1XMH9	AOL_s00169g32	PF17832	Arthrobotrys oligospora	Ascomycota
P53256	G1XNQ3	AOL_s00173g71	PF03725	Arthrobotrys oligospora	Ascomycota
P25270	G1XNT4	AOL_s00173g102	PF08032	Arthrobotrys oligospora	Ascomycota
Q04119	G1XNT8	AOL_s00173g106	PF00149	Arthrobotrys oligospora	Ascomycota
P54787	G1XNV1	AOL_s00173g119	PF02845	Arthrobotrys oligospora	Ascomycota
P36126	G1XP36	AOL_s00173g204	PF16457	Arthrobotrys oligospora	Ascomycota
P33314	G1XP81	AOL_s00173g249	PF00168	Arthrobotrys oligospora	Ascomycota
P40161	G1XQ07	AOL_s00188g18	PF18215	Arthrobotrys oligospora	Ascomycota
P40161	G1XQ07	AOL_s00188g18	PF18469	Arthrobotrys oligospora	Ascomycota
P22353	G1XQ18	AOL_s00188g29	PF18502	Arthrobotrys oligospora	Ascomycota
Q07844	G1XQ43	AOL_s00188g54	PF09336	Arthrobotrys oligospora	Ascomycota
P32528	G1XQE5	AOL_s00188g157	PF01425	Arthrobotrys oligospora	Ascomycota
P32528	G1XQE5	AOL_s00188g157	PF02626	Arthrobotrys oligospora	Ascomycota
P32528	G1XQE5	AOL_s00188g157	PF02682	Arthrobotrys oligospora	Ascomycota
P47061	G1XQH2	AOL_s00188g184	PF16854	Arthrobotrys oligospora	Ascomycota
P25846	G1XQJ2	AOL_s00188g204	PF01624	Arthrobotrys oligospora	Ascomycota
Q99257	G1XQJ3	AOL_s00188g205	PF18444	Arthrobotrys oligospora	Ascomycota
P53127	G1XQJ9	AOL_s00188g211	PF00249	Arthrobotrys oligospora	Ascomycota
P39928	G1XR22	AOL_s00193g21	PF18947	Arthrobotrys oligospora	Ascomycota
P46669	G1XR41	AOL_s00193g40	PF03876	Arthrobotrys oligospora	Ascomycota
Q05471	G1XR44	AOL_s00193g43	PF07529	Arthrobotrys oligospora	Ascomycota
P40555	G1XR77	AOL_s00193g76	PF13180	Arthrobotrys oligospora	Ascomycota
Q02516	G1XRJ2	AOL_s00197g1	PF00125	Arthrobotrys oligospora	Ascomycota
P32609	G1XRJ6	AOL_s00210g4	PF00096	Arthrobotrys oligospora	Ascomycota
Q08965	G1XRJ8	AOL_s00210g6	PF13304	Arthrobotrys oligospora	Ascomycota
P36046	G1XRV5	AOL_s00210g113	PF06747	Arthrobotrys oligospora	Ascomycota
P38140	G1XSK8	AOL_s00210g367	PF13188	Arthrobotrys oligospora	Ascomycota
P38140	G1XSK8	AOL_s00210g367	PF00989	Arthrobotrys oligospora	Ascomycota
Q7LHG5	G1XSP2	AOL_s00212g2	PF00098	Arthrobotrys oligospora	Ascomycota
Q7LHG5	G1XSP2	AOL_s00212g2	PF12384	Arthrobotrys oligospora	Ascomycota
Q7LHG5	G1XSP2	AOL_s00212g2	PF17919	Arthrobotrys oligospora	Ascomycota
Q7LHG5	G1XSP2	AOL_s00212g2	PF19259	Arthrobotrys oligospora	Ascomycota
P25655	G1XSP8	AOL_s00215g396	PF16419	Arthrobotrys oligospora	Ascomycota
P38824	G1XSW4	AOL_s00215g462	PF06747	Arthrobotrys oligospora	Ascomycota
Q04004	G1XT48	AOL_s00215g546	PF02114	Arthrobotrys oligospora	Ascomycota
P40339	G1XT66	AOL_s00215g564	PF13304	Arthrobotrys oligospora	Ascomycota
P40339	G1XT66	AOL_s00215g564	PF13401	Arthrobotrys oligospora	Ascomycota
P40008	G1XTD1	AOL_s00215g60	PF08732	Arthrobotrys oligospora	Ascomycota
P04386	G1XTY2	AOL_s00215g261	PF03902	Arthrobotrys oligospora	Ascomycota
P25371	G1XU57	AOL_s00215g336	PF00053	Arthrobotrys oligospora	Ascomycota
P40962	G1XUE6	AOL_s00215g604	PF00096	Arthrobotrys oligospora	Ascomycota
P40962	G1XUE6	AOL_s00215g604	PF12171	Arthrobotrys oligospora	Ascomycota
P22082	G1XUM2	AOL_s00215g680	PF02178	Arthrobotrys oligospora	Ascomycota
P46674	G1XUN6	AOL_s00215g694	PF12209	Arthrobotrys oligospora	Ascomycota
Q07457	G1XUP2	AOL_s00215g700	PF00096	Arthrobotrys oligospora	Ascomycota
Q02457	G1XV02	AOL_s00215g810	PF00249	Arthrobotrys oligospora	Ascomycota
Q08904	G2TRT1	SPBC1348.12	PF04082	Schizosaccharomyces pombe	Ascomycota
P19736	G7DS55	E5Q_00056	PF16958	Mixia osmundae	Basidiomycota
P25038	G7DSF5	E5Q_00156	PF04760	Mixia osmundae	Basidiomycota
P36096	G7DSL6	E5Q_00220	PF12678	Mixia osmundae	Basidiomycota
P36096	G7DSL6	E5Q_00220	PF14634	Mixia osmundae	Basidiomycota
Q12177	G7DSM4	E5Q_00228	PF01370	Mixia osmundae	Basidiomycota
Q06677	G7DSQ4	E5Q_00256	PF09145	Mixia osmundae	Basidiomycota
Q06677	G7DSQ4	E5Q_00256	PF13174	Mixia osmundae	Basidiomycota
P47104	G7DSQ5	E5Q_00257	PF00400	Mixia osmundae	Basidiomycota
Q04311	G7DSZ5	E5Q_00350	PF00096	Mixia osmundae	Basidiomycota
P46669	G7DT34	E5Q_00559	PF03876	Mixia osmundae	Basidiomycota
Q03897	G7DT54	E5Q_00579	PF05773	Mixia osmundae	Basidiomycota
P53256	G7DT55	E5Q_00580	PF03725	Mixia osmundae	Basidiomycota
P40962	G7DTA9	E5Q_00402	PF00096	Mixia osmundae	Basidiomycota
P40962	G7DTA9	E5Q_00402	PF12171	Mixia osmundae	Basidiomycota
Q08965	G7DTC5	E5Q_00418	PF13304	Mixia osmundae	Basidiomycota
P36519	G7DTS4	E5Q_00631	PF00281	Mixia osmundae	Basidiomycota
P15705	G7DTS5	E5Q_00632	PF00515	Mixia osmundae	Basidiomycota
P07149	G7DTS8	E5Q_00635	PF00698	Mixia osmundae	Basidiomycota
P07149	G7DTS8	E5Q_00635	PF01575	Mixia osmundae	Basidiomycota
P07149	G7DTS8	E5Q_00635	PF13452	Mixia osmundae	Basidiomycota
P32383	G7DTU8	E5Q_00655	PF09279	Mixia osmundae	Basidiomycota
Q04049	G7DU47	E5Q_00754	PF18439	Mixia osmundae	Basidiomycota
P38254	G7DU49	E5Q_00756	PF01975	Mixia osmundae	Basidiomycota
Q12341	G7DUE6	E5Q_00854	PF13718	Mixia osmundae	Basidiomycota
P43583	G7DUE9	E5Q_00857	PF16547	Mixia osmundae	Basidiomycota
P36046	G7DUH8	E5Q_00887	PF06747	Mixia osmundae	Basidiomycota
P29366	G7DUK8	E5Q_00917	PF00564	Mixia osmundae	Basidiomycota
P33334	G7DUQ0	E5Q_00959	PF01398	Mixia osmundae	Basidiomycota
P53320	G7DUR1	E5Q_00971	PF00153	Mixia osmundae	Basidiomycota
P08678	G7DUU8	E5Q_01009	PF08509	Mixia osmundae	Basidiomycota
Q12463	G7DUZ1	E5Q_01053	PF01170	Mixia osmundae	Basidiomycota
P35056	G7DV14	E5Q_01076	PF00515	Mixia osmundae	Basidiomycota
Q04066	G7DV32	E5Q_01094	PF07859	Mixia osmundae	Basidiomycota
P38237	G7DV66	E5Q_01128	PF17807	Mixia osmundae	Basidiomycota
P13188	G7DVL9	E5Q_01281	PF04558	Mixia osmundae	Basidiomycota
Q08285	G7DVQ3	E5Q_01316	PF18311	Mixia osmundae	Basidiomycota
P53944	G7DVS6	E5Q_01339	PF05175	Mixia osmundae	Basidiomycota
P40825	G7DVS8	E5Q_01341	PF02272	Mixia osmundae	Basidiomycota
P15625	G7DVV8	E5Q_01371	PF18554	Mixia osmundae	Basidiomycota
P36152	G7DVY4	E5Q_01398	PF16803	Mixia osmundae	Basidiomycota
Q3E834	G7DW51	E5Q_01511	PF08571	Mixia osmundae	Basidiomycota
P43558	G7DW72	E5Q_01414	PF00096	Mixia osmundae	Basidiomycota
P42847	G7DWB0	E5Q_01452	PF00411	Mixia osmundae	Basidiomycota
Q12296	G7DWD9	E5Q_01554	PF00571	Mixia osmundae	Basidiomycota
P34909	G7DWG6	E5Q_01581	PF00642	Mixia osmundae	Basidiomycota
P34909	G7DWG6	E5Q_01581	PF16367	Mixia osmundae	Basidiomycota
P15367	G7DWI1	E5Q_01596	PF00717	Mixia osmundae	Basidiomycota
P25386	G7DWQ0	E5Q_01652	PF04871	Mixia osmundae	Basidiomycota
P32609	G7DWU6	E5Q_01698	PF00096	Mixia osmundae	Basidiomycota
P53960	G7DWX4	E5Q_01726	PF07973	Mixia osmundae	Basidiomycota
P32521	G7DWX8	E5Q_01730	PF08226	Mixia osmundae	Basidiomycota
P46948	G7DX86	E5Q_01851	PF03725	Mixia osmundae	Basidiomycota
Q08641	G7DXF2	E5Q_01918	PF08242	Mixia osmundae	Basidiomycota
P32916	G7DXF5	E5Q_01921	PF09201	Mixia osmundae	Basidiomycota
P16451	G7DXF6	E5Q_01922	PF02817	Mixia osmundae	Basidiomycota
P53072	G7DXM3	E5Q_01990	PF02926	Mixia osmundae	Basidiomycota
P36051	G7DXR2	E5Q_02026	PF00884	Mixia osmundae	Basidiomycota
Q12452	G7DXT7	E5Q_02051	PF00106	Mixia osmundae	Basidiomycota
Q05580	G7DY66	E5Q_02181	PF00096	Mixia osmundae	Basidiomycota
P43556	G7DY94	E5Q_02209	PF00610	Mixia osmundae	Basidiomycota
P25655	G7DYF5	E5Q_02271	PF16419	Mixia osmundae	Basidiomycota
P06782	G7DYJ7	E5Q_02313	PF08587	Mixia osmundae	Basidiomycota
P53855	G7DYJ8	E5Q_02314	PF13329	Mixia osmundae	Basidiomycota
P38827	G7DYV6	E5Q_02423	PF11767	Mixia osmundae	Basidiomycota
P43591	G7DZ24	E5Q_02491	PF07728	Mixia osmundae	Basidiomycota
Q04600	G7DZ42	E5Q_02509	PF02201	Mixia osmundae	Basidiomycota
P43609	G7DZ72	E5Q_02540	PF00569	Mixia osmundae	Basidiomycota
Q06142	G7DZ84	E5Q_02552	PF00514	Mixia osmundae	Basidiomycota
P14922	G7DZA0	E5Q_02568	PF00515	Mixia osmundae	Basidiomycota
P41695	G7DZG7	E5Q_02635	PF08171	Mixia osmundae	Basidiomycota
P40477	G7DZG9	E5Q_02637	PF16755	Mixia osmundae	Basidiomycota
P12753	G7DZH8	E5Q_02646	PF04423	Mixia osmundae	Basidiomycota
P02309	G7DZJ7	E5Q_04935	PF15511	Mixia osmundae	Basidiomycota
P36100	G7DZL1	E5Q_02681	PF08271	Mixia osmundae	Basidiomycota
P09959	G7DZL8	E5Q_02688	PF18530	Mixia osmundae	Basidiomycota
Q08204	G7DZU6	E5Q_02767	PF02463	Mixia osmundae	Basidiomycota
Q12749	G7DZV1	E5Q_02772	PF13476	Mixia osmundae	Basidiomycota
P47173	G7DZX0	E5Q_02791	PF15916	Mixia osmundae	Basidiomycota
Q01590	G7DZX3	E5Q_02795	PF11416	Mixia osmundae	Basidiomycota
P22353	G7DZZ6	E5Q_02817	PF18502	Mixia osmundae	Basidiomycota
P04802	G7DZZ8	E5Q_02819	PF01336	Mixia osmundae	Basidiomycota
P18759	G7E019	E5Q_02843	PF02359	Mixia osmundae	Basidiomycota
P18759	G7E019	E5Q_02843	PF02933	Mixia osmundae	Basidiomycota
P06103	G7E066	E5Q_02890	PF16367	Mixia osmundae	Basidiomycota
P53893	G7E077	E5Q_02901	PF03144	Mixia osmundae	Basidiomycota
Q3E785	G7E093	E5Q_02917	PF13232	Mixia osmundae	Basidiomycota
P36159	G7E0A1	E5Q_02925	PF13691	Mixia osmundae	Basidiomycota
P08964	G7E0A4	E5Q_02929	PF02736	Mixia osmundae	Basidiomycota
P40340	G7E0N4	E5Q_03061	PF00439	Mixia osmundae	Basidiomycota
Q03690	G7E0P1	E5Q_03068	PF15044	Mixia osmundae	Basidiomycota
Q03262	G7E0V1	E5Q_03128	PF00408	Mixia osmundae	Basidiomycota
P47061	G7E0W5	E5Q_03142	PF16854	Mixia osmundae	Basidiomycota
P41903	G7E102	E5Q_03180	PF02551	Mixia osmundae	Basidiomycota
P12687	G7E115	E5Q_03193	PF18471	Mixia osmundae	Basidiomycota
Q6Q560	G7E181	E5Q_03261	PF13232	Mixia osmundae	Basidiomycota
P28273	G7E1L7	E5Q_03398	PF02538	Mixia osmundae	Basidiomycota
P32501	G7E232	E5Q_03542	PF00483	Mixia osmundae	Basidiomycota
P32505	G7E245	E5Q_03579	PF11517	Mixia osmundae	Basidiomycota
P32505	G7E245	E5Q_03579	PF18260	Mixia osmundae	Basidiomycota
Q12196	G7E2A4	E5Q_03638	PF00069	Mixia osmundae	Basidiomycota
Q06078	G7E2F1	E5Q_03685	PF12894	Mixia osmundae	Basidiomycota
P39702	G7E2G2	E5Q_03697	PF14634	Mixia osmundae	Basidiomycota
P40555	G7E2I2	E5Q_03717	PF13180	Mixia osmundae	Basidiomycota
P54784	G7E2J6	E5Q_03731	PF01426	Mixia osmundae	Basidiomycota
Q99271	G7E2S5	E5Q_03810	PF08619	Mixia osmundae	Basidiomycota
P25615	G7E2T5	E5Q_03957	PF14716	Mixia osmundae	Basidiomycota
P53915	G7E2U3	E5Q_03965	PF00485	Mixia osmundae	Basidiomycota
Q07844	G7E2U7	E5Q_03969	PF09336	Mixia osmundae	Basidiomycota
P43124	G7E2X8	E5Q_03835	PF15412	Mixia osmundae	Basidiomycota
P32582	G7E356	E5Q_03913	PF00571	Mixia osmundae	Basidiomycota
P46995	G7E366	E5Q_03924	PF18507	Mixia osmundae	Basidiomycota
P42945	G7E368	E5Q_03926	PF12397	Mixia osmundae	Basidiomycota
Q01217	G7E382	E5Q_03940	PF02774	Mixia osmundae	Basidiomycota
P00958	G7E3D5	E5Q_04023	PF09635	Mixia osmundae	Basidiomycota
P43565	G7E3J5	E5Q_04083	PF00072	Mixia osmundae	Basidiomycota
P46674	G7E3T3	E5Q_04171	PF12209	Mixia osmundae	Basidiomycota
P53165	G7E426	E5Q_04264	PF18508	Mixia osmundae	Basidiomycota
Q08281	G7E462	E5Q_04300	PF14634	Mixia osmundae	Basidiomycota
Q02775	G7E470	E5Q_04308	PF00098	Mixia osmundae	Basidiomycota
Q07457	G7E489	E5Q_04327	PF00096	Mixia osmundae	Basidiomycota
P28519	G7E4T8	E5Q_04528	PF01286	Mixia osmundae	Basidiomycota
P48234	G7E533	E5Q_04623	PF00400	Mixia osmundae	Basidiomycota
P36102	G7E553	E5Q_04643	PF00642	Mixia osmundae	Basidiomycota
P38968	G7E5D3	E5Q_04724	PF07304	Mixia osmundae	Basidiomycota
P38968	G7E5D3	E5Q_04724	PF11549	Mixia osmundae	Basidiomycota
P38968	G7E5D3	E5Q_04724	PF12931	Mixia osmundae	Basidiomycota
Q08822	G7E5F3	E5Q_04744	PF12838	Mixia osmundae	Basidiomycota
P34160	G7E5Q5	E5Q_04848	PF02854	Mixia osmundae	Basidiomycota
P53691	G7E5R8	E5Q_04861	PF13174	Mixia osmundae	Basidiomycota
Q02516	G7E665	E5Q_05010	PF00125	Mixia osmundae	Basidiomycota
Q05498	G7E687	E5Q_05032	PF13470	Mixia osmundae	Basidiomycota
Q05498	G7E687	E5Q_05032	PF04900	Mixia osmundae	Basidiomycota
P25382	G7E6A3	E5Q_05049	PF08154	Mixia osmundae	Basidiomycota
P49960	G7E6K1	E5Q_05147	PF05391	Mixia osmundae	Basidiomycota
P49960	G7E6K1	E5Q_05147	PF16842	Mixia osmundae	Basidiomycota
P19735	G7E6K2	E5Q_05148	PF13174	Mixia osmundae	Basidiomycota
P53925	G7E6M4	E5Q_05170	PF12697	Mixia osmundae	Basidiomycota
P04397	G7E6W4	E5Q_05261	PF01263	Mixia osmundae	Basidiomycota
P33399	G7E6Y9	E5Q_05286	PF16367	Mixia osmundae	Basidiomycota
P32528	G7E706	E5Q_05303	PF01425	Mixia osmundae	Basidiomycota
P32528	G7E706	E5Q_05303	PF02626	Mixia osmundae	Basidiomycota
P32528	G7E706	E5Q_05303	PF02682	Mixia osmundae	Basidiomycota
[truncated: 1,988 more rows]

## Sheet: potential gains
S. cerevisiae	NSF_Uniprot	NSF_Ensembl	Pfam	Species	Group
P39931	A0A0D1BUW9	UMAG_11591	PF16367	Ustilago maydis	Basidiomycota
P40492	A0A0D1BZE7	UMAG_11767	PF16045	Ustilago maydis	Basidiomycota
P43565	A0A0D1CAE8	UMAG_11677	PF13188	Ustilago maydis	Basidiomycota
P40516	A0A0D1CBX8	UMAG_01873	PF16661	Ustilago maydis	Basidiomycota
P39525	A0A0D1CLM3	UMAG_04105	PF14573	Ustilago maydis	Basidiomycota
Q12508	A0A0D1CS86	UMAG_11725	PF16045	Ustilago maydis	Basidiomycota
P40210	A0A0D1D029	UMAG_00296	PF14634	Ustilago maydis	Basidiomycota
P07149	A0A0D1DNX1	UMAG_06460	PF13723	Ustilago maydis	Basidiomycota
P53170	A0A0D1DPS0	UMAG_06086	PF13581	Ustilago maydis	Basidiomycota
P32599	A0A0D1DQL2	UMAG_04768	PF13202	Ustilago maydis	Basidiomycota
P32521	A0A0D1DTJ9	UMAG_06013	PF16457	Ustilago maydis	Basidiomycota
P53331	A0A0D1DX14	UMAG_03695	PF00642	Ustilago maydis	Basidiomycota
Q07834	A0A0D1DXB8	UMAG_03837	PF15985	Ustilago maydis	Basidiomycota
P25569	A0A0D1DXG2	UMAG_02856	PF16045	Ustilago maydis	Basidiomycota
Q08448	A0A0D1DXM1	UMAG_10445	PF00612	Ustilago maydis	Basidiomycota
P38860	A0A0D1DXM4	UMAG_11148	PF16367	Ustilago maydis	Basidiomycota
P19414	A0A0D1DXN8	UMAG_02899	PF13895	Ustilago maydis	Basidiomycota
P36159	A0A0D1E005	UMAG_03648	PF16661	Ustilago maydis	Basidiomycota
Q99190	A0A0D1E1R8	UMAG_03622	PF14560	Ustilago maydis	Basidiomycota
P25574	A0A0D1E1X3	UMAG_10160	PF13570	Ustilago maydis	Basidiomycota
P40087	A0A0D1EAN3	UMAG_10243	PF14560	Ustilago maydis	Basidiomycota
P42938	A0A0L0H5V5	SPPG_07731	PF13304	Spizellomyces punctatus	Chytridiomycota
P38285	A0A0L0H622	SPPG_07781	PF13855	Spizellomyces punctatus	Chytridiomycota
Q12289	A0A0L0H685	SPPG_08074	PF12937	Spizellomyces punctatus	Chytridiomycota
Q12347	A0A0L0H6Z6	SPPG_07854	PF13174	Spizellomyces punctatus	Chytridiomycota
P21372	A0A0L0H881	SPPG_07192	PF00260	Spizellomyces punctatus	Chytridiomycota
P40087	A0A0L0H8Q2	SPPG_06901	PF14560	Spizellomyces punctatus	Chytridiomycota
P40008	A0A0L0H8V3	SPPG_07354	PF16363	Spizellomyces punctatus	Chytridiomycota
P25615	A0A0L0HB69	SPPG_06523	PF12738	Spizellomyces punctatus	Chytridiomycota
P30620	A0A0L0HBW4	SPPG_06135	PF16661	Spizellomyces punctatus	Chytridiomycota
P16661	A0A0L0HCK0	SPPG_09284	PF13477	Spizellomyces punctatus	Chytridiomycota
Q03280	A0A0L0HD65	SPPG_05681	PF02809	Spizellomyces punctatus	Chytridiomycota
Q07834	A0A0L0HD75	SPPG_05688	PF15985	Spizellomyces punctatus	Chytridiomycota
P13433	A0A0L0HFR7	SPPG_05243	PF12854	Spizellomyces punctatus	Chytridiomycota
P38123	A0A0L0HFU0	SPPG_04680	PF16045	Spizellomyces punctatus	Chytridiomycota
P38838	A0A0L0HGE1	SPPG_04414	PF14560	Spizellomyces punctatus	Chytridiomycota
Q04412	A0A0L0HHC7	SPPG_04828	PF16457	Spizellomyces punctatus	Chytridiomycota
P32832	A0A0L0HI07	SPPG_03849	PF16866	Spizellomyces punctatus	Chytridiomycota
P33314	A0A0L0HJW4	SPPG_03141	PF16457	Spizellomyces punctatus	Chytridiomycota
P40492	A0A0L0HKA5	SPPG_03337	PF16045	Spizellomyces punctatus	Chytridiomycota
P40034	A0A0L0HKN2	SPPG_03262	PF16866	Spizellomyces punctatus	Chytridiomycota
P32912	A0A0L0HL93	SPPG_09131	PF16367	Spizellomyces punctatus	Chytridiomycota
P32524	A0A0L0HLG6	SPPG_02754	PF14560	Spizellomyces punctatus	Chytridiomycota
P25574	A0A0L0HM58	SPPG_02632	PF13570	Spizellomyces punctatus	Chytridiomycota
P38241	A0A0L0HN14	SPPG_01892	PF16367	Spizellomyces punctatus	Chytridiomycota
P53170	A0A0L0HN38	SPPG_02716	PF13581	Spizellomyces punctatus	Chytridiomycota
Q05022	A0A0L0HNJ8	SPPG_02077	PF13174	Spizellomyces punctatus	Chytridiomycota
P25386	A0A0L0HPI2	SPPG_02358	PF00514	Spizellomyces punctatus	Chytridiomycota
P38164	A0A0L0HQ14	SPPG_01978	PF00400	Spizellomyces punctatus	Chytridiomycota
Q04370	A0A0L0HQ44	SPPG_02281	PF14634	Spizellomyces punctatus	Chytridiomycota
P53743	A0A0L0HSA0	SPPG_01451	PF16367	Spizellomyces punctatus	Chytridiomycota
Q02890	A0A0L0HTI5	SPPG_08820	PF13202	Spizellomyces punctatus	Chytridiomycota
P51534	A0A0L0HUY3	SPPG_00820	PF13174	Spizellomyces punctatus	Chytridiomycota
P36159	A0A0L0HV87	SPPG_00513	PF16661	Spizellomyces punctatus	Chytridiomycota
Q08465	A0A0L0HVG0	SPPG_00572	PF16866	Spizellomyces punctatus	Chytridiomycota
P43321	A0A0L0RWI1	AMAG_00415	PF00612	Allomyces macrogynus	Blastocladiomycota
Q99190	A0A0L0RX44	AMAG_00583	PF14560	Allomyces macrogynus	Blastocladiomycota
P43132	A0A0L0RXC0	AMAG_00959	PF16866	Allomyces macrogynus	Blastocladiomycota
P30620	A0A0L0RXC2	AMAG_00670	PF16661	Allomyces macrogynus	Blastocladiomycota
P39946	A0A0L0RXF1	AMAG_00700	PF16045	Allomyces macrogynus	Blastocladiomycota
Q03690	A0A0L0RXR7	AMAG_00878	PF13174	Allomyces macrogynus	Blastocladiomycota
P38838	A0A0L0S039	AMAG_01823	PF14560	Allomyces macrogynus	Blastocladiomycota
P40008	A0A0L0S5D1	AMAG_04527	PF16363	Allomyces macrogynus	Blastocladiomycota
P54787	A0A0L0S754	AMAG_03935	PF02809	Allomyces macrogynus	Blastocladiomycota
Q07468	A0A0L0S8F7	AMAG_04212	PF00780	Allomyces macrogynus	Blastocladiomycota
P54074	A0A0L0SAB0	AMAG_03647	PF14634	Allomyces macrogynus	Blastocladiomycota
P54857	A0A0L0SD84	AMAG_05798	PF12697	Allomyces macrogynus	Blastocladiomycota
P38241	A0A0L0SDQ2	AMAG_05899	PF16367	Allomyces macrogynus	Blastocladiomycota
P40087	A0A0L0SN34	AMAG_08963	PF14560	Allomyces macrogynus	Blastocladiomycota
P32191	A0A0L0SP42	AMAG_09203	PF13202	Allomyces macrogynus	Blastocladiomycota
P41910	A0A0L0SR76	AMAG_10212	PF12738	Allomyces macrogynus	Blastocladiomycota
P35728	A0A0L0SX76	AMAG_12234	PF14634	Allomyces macrogynus	Blastocladiomycota
P38827	A0A0L0T2W9	AMAG_13595	PF16367	Allomyces macrogynus	Blastocladiomycota
P40210	A0A0L0T3Y6	AMAG_13797	PF14634	Allomyces macrogynus	Blastocladiomycota
P40850	A0A0L0T455	AMAG_14052	PF12697	Allomyces macrogynus	Blastocladiomycota
Q07834	A0A0L0T7P8	AMAG_14951	PF15985	Allomyces macrogynus	Blastocladiomycota
Q12508	A0A0L0TAM4	AMAG_16151	PF16045	Allomyces macrogynus	Blastocladiomycota
P47008	A0A138ZYQ5	M427DRAFT_64147	PF13897	Gonapodya prolifera	Chytridiomycota
P40164	A0A139A1T2	M427DRAFT_464670	PF00568	Gonapodya prolifera	Chytridiomycota
P38241	A0A139A2F7	M427DRAFT_61397	PF16367	Gonapodya prolifera	Chytridiomycota
Q04370	A0A139ADN0	M427DRAFT_57459	PF14634	Gonapodya prolifera	Chytridiomycota
P40210	A0A139AEK8	M427DRAFT_32629	PF14634	Gonapodya prolifera	Chytridiomycota
P53170	A0A139AHI8	M427DRAFT_98112	PF13581	Gonapodya prolifera	Chytridiomycota
P43132	A0A139AJC4	M427DRAFT_133939	PF16866	Gonapodya prolifera	Chytridiomycota
Q07834	A0A139AJK6	M427DRAFT_133734	PF15985	Gonapodya prolifera	Chytridiomycota
Q06680	A0A139APF9	M427DRAFT_121059	PF00531	Gonapodya prolifera	Chytridiomycota
P38164	A0A139ARE7	M427DRAFT_474074	PF00400	Gonapodya prolifera	Chytridiomycota
P11709	A0A139AS36	M427DRAFT_453150	PF13202	Gonapodya prolifera	Chytridiomycota
P33314	A0A139ASU2	M427DRAFT_143104	PF16457	Gonapodya prolifera	Chytridiomycota
Q12177	A0A139ATY9	M427DRAFT_67028	PF16363	Gonapodya prolifera	Chytridiomycota
Q05022	A0A139AYG6	M427DRAFT_277605	PF13174	Gonapodya prolifera	Chytridiomycota
Q03897	A0A139AZL9	M427DRAFT_26805	PF14634	Gonapodya prolifera	Chytridiomycota
Q12508	A4D9S9	AFUA_1G04490	PF16045	Aspergillus fumigatus	Ascomycota
Q07834	A8N0T5	CC1G_08632	PF15985	Coprinopsis cinerea	Basidiomycota
P38137	A8N8L6	CC1G_09875	PF14573	Coprinopsis cinerea	Basidiomycota
P25569	A8NEQ2	CC1G_01157	PF16045	Coprinopsis cinerea	Basidiomycota
P38241	A8NER1	CC1G_01164	PF16367	Coprinopsis cinerea	Basidiomycota
Q12508	A8NFK9	CC1G_04291	PF16045	Coprinopsis cinerea	Basidiomycota
P40034	A8NG85	CC1G_05206	PF16866	Coprinopsis cinerea	Basidiomycota
P39525	A8NPV9	CC1G_05377	PF14573	Coprinopsis cinerea	Basidiomycota
Q03048	A8NQJ9	CC1G_03395	PF13202	Coprinopsis cinerea	Basidiomycota
P49960	A8NRT6	CC1G_02939	PF02184	Coprinopsis cinerea	Basidiomycota
Q99190	A8NUU8	CC1G_10032	PF14560	Coprinopsis cinerea	Basidiomycota
P20051	A8NWI4	CC1G_00036	PF01979	Coprinopsis cinerea	Basidiomycota
P17442	A8NYE6	CC1G_01320	PF14634	Coprinopsis cinerea	Basidiomycota
P40087	A8NZ25	CC1G_08140	PF14560	Coprinopsis cinerea	Basidiomycota
P15367	A8NZR4	CC1G_06936	PF10502	Coprinopsis cinerea	Basidiomycota
P32521	A8PA90	CC1G_06124	PF16457	Coprinopsis cinerea	Basidiomycota
P39531	A8PHC0	CC1G_12117	PF12937	Coprinopsis cinerea	Basidiomycota
P36159	C4V6T3	NCER_100128	PF16661	Nosema ceranae	Microsporidia
P38145	D5G3Y5	GSTUM_00003859001	PF16045	Tuber melanosporum	Ascomycota
Q04412	D5G4G6	GSTUM_00004098001	PF16457	Tuber melanosporum	Ascomycota
P40087	D5G787	GSTUM_00002513001	PF14560	Tuber melanosporum	Ascomycota
P40210	D5G836	GSTUM_00002793001	PF02809	Tuber melanosporum	Ascomycota
Q04370	D5G8A1	GSTUM_00002946001	PF14634	Tuber melanosporum	Ascomycota
P25615	D5G9D0	GSTUM_00003251001	PF12738	Tuber melanosporum	Ascomycota
P53170	D5G9K4	GSTUM_00003362001	PF13581	Tuber melanosporum	Ascomycota
P40492	D5GAC8	GSTUM_00005239001	PF16045	Tuber melanosporum	Ascomycota
P39946	D5GBI7	GSTUM_00005652001	PF16045	Tuber melanosporum	Ascomycota
Q07834	D5GCF0	GSTUM_00005858001	PF15985	Tuber melanosporum	Ascomycota
P53102	D5GGA1	GSTUM_00007288001	PF02037	Tuber melanosporum	Ascomycota
P36159	D5GH91	GSTUM_00007800001	PF16661	Tuber melanosporum	Ascomycota
P50264	D5GID0	GSTUM_00008430001	PF09011	Tuber melanosporum	Ascomycota
P25574	D5GKI5	GSTUM_00009578001	PF13570	Tuber melanosporum	Ascomycota
P38827	D5GKI6	GSTUM_00009579001	PF16367	Tuber melanosporum	Ascomycota
P51534	D5GKL3	GSTUM_00009627001	PF13174	Tuber melanosporum	Ascomycota
P38241	D5GML3	GSTUM_00010788001	PF16367	Tuber melanosporum	Ascomycota
P15367	D5GNC3	GSTUM_00011219001	PF10502	Tuber melanosporum	Ascomycota
P43565	D5GNM8	GSTUM_00011380001	PF13188	Tuber melanosporum	Ascomycota
P49960	D5GPH1	GSTUM_00011843001	PF02184	Tuber melanosporum	Ascomycota
P20051	D5GPJ6	GSTUM_00011874001	PF01979	Tuber melanosporum	Ascomycota
Q03124	D6RK43	CC1G_13706	PF00096	Coprinopsis cinerea	Basidiomycota
P06779	D6RKU5	CC1G_14031	PF13855	Coprinopsis cinerea	Basidiomycota
P53170	D6RKY6	CC1G_13956	PF13581	Coprinopsis cinerea	Basidiomycota
P38827	D6RN23	CC1G_15535	PF16367	Coprinopsis cinerea	Basidiomycota
P36159	D6RNP2	CC1G_14814	PF16661	Coprinopsis cinerea	Basidiomycota
Q07468	E3JRT4	PGTG_00217	PF00780	Puccinia graminis	Basidiomycota
P39531	E3JRZ7	PGTG_01415	PF12937	Puccinia graminis	Basidiomycota
Q12508	E3JS40	PGTG_01504	PF16045	Puccinia graminis	Basidiomycota
P25345	E3JTK3	PGTG_01921	PF12844	Puccinia graminis	Basidiomycota
P40210	E3JUW2	PGTG_01168	PF02809	Puccinia graminis	Basidiomycota
Q12347	E3JX49	PGTG_02085	PF13174	Puccinia graminis	Basidiomycota
P24814	E3K1Y2	PGTG_04307	PF13855	Puccinia graminis	Basidiomycota
P40492	E3KHF0	PGTG_09438	PF16045	Puccinia graminis	Basidiomycota
Q06078	E3KJ17	PGTG_10670	PF13570	Puccinia graminis	Basidiomycota
P36159	E3KL54	PGTG_11198	PF16661	Puccinia graminis	Basidiomycota
Q02932	E3KM20	PGTG_11538	PF10521	Puccinia graminis	Basidiomycota
P38241	E3KR98	PGTG_13205	PF16367	Puccinia graminis	Basidiomycota
P39946	E3KSX6	PGTG_13590	PF16045	Puccinia graminis	Basidiomycota
Q07834	E3KY60	PGTG_15102	PF15985	Puccinia graminis	Basidiomycota
P40892	E3L1H8	PGTG_16163	PF16367	Puccinia graminis	Basidiomycota
P20050	E3L2L5	PGTG_16792	PF16866	Puccinia graminis	Basidiomycota
P25569	E3L3H2	PGTG_16959	PF16045	Puccinia graminis	Basidiomycota
P40087	E3L4Z5	PGTG_17674	PF14560	Puccinia graminis	Basidiomycota
P20051	E3L938	PGTG_18685	PF01979	Puccinia graminis	Basidiomycota
P25615	G1WZZ5	AOL_s00006g196	PF12738	Arthrobotrys oligospora	Ascomycota
Q03429	G1X2V1	AOL_s00043g24	PF13232	Arthrobotrys oligospora	Ascomycota
P38241	G1X2V2	AOL_s00043g25	PF16367	Arthrobotrys oligospora	Ascomycota
P47014	G1X4Z8	AOL_s00043g772	PF14312	Arthrobotrys oligospora	Ascomycota
Q08446	G1X5S0	AOL_s00054g214	PF13174	Arthrobotrys oligospora	Ascomycota
P38827	G1X7H0	AOL_s00054g887	PF16367	Arthrobotrys oligospora	Ascomycota
Q04412	G1X7K0	AOL_s00054g917	PF16457	Arthrobotrys oligospora	Ascomycota
Q03690	G1XAN7	AOL_s00076g695	PF13174	Arthrobotrys oligospora	Ascomycota
P25574	G1XBZ0	AOL_s00078g437	PF13570	Arthrobotrys oligospora	Ascomycota
P32505	G1XEP5	AOL_s00080g280	PF00642	Arthrobotrys oligospora	Ascomycota
P40034	G1XEX1	AOL_s00080g356	PF16866	Arthrobotrys oligospora	Ascomycota
Q06409	G1XFD8	AOL_s00081g79	PF14604	Arthrobotrys oligospora	Ascomycota
Q03018	G1XGV2	AOL_s00083g233	PF13174	Arthrobotrys oligospora	Ascomycota
Q12482	G1XI71	AOL_s00097g48	PF13202	Arthrobotrys oligospora	Ascomycota
P51534	G1XIF2	AOL_s00097g129	PF13174	Arthrobotrys oligospora	Ascomycota
P40210	G1XJK6	AOL_s00097g533	PF02809	Arthrobotrys oligospora	Ascomycota
P36159	G1XJQ3	AOL_s00097g580	PF16661	Arthrobotrys oligospora	Ascomycota
Q07834	G1XJY2	AOL_s00109g11	PF15985	Arthrobotrys oligospora	Ascomycota
P20051	G1XP50	AOL_s00173g218	PF01979	Arthrobotrys oligospora	Ascomycota
P53127	G1XQJ9	AOL_s00188g211	PF01448	Arthrobotrys oligospora	Ascomycota
Q12508	G1XRG8	AOL_s00193g167	PF16045	Arthrobotrys oligospora	Ascomycota
P40008	G1XTD1	AOL_s00215g60	PF16363	Arthrobotrys oligospora	Ascomycota
P40492	G1XUN7	AOL_s00215g695	PF16045	Arthrobotrys oligospora	Ascomycota
P23615	G7DSF7	E5Q_00158	PF00575	Mixia osmundae	Basidiomycota
Q12177	G7DSM4	E5Q_00228	PF16363	Mixia osmundae	Basidiomycota
Q05911	G7DTD6	E5Q_00429	PF15985	Mixia osmundae	Basidiomycota
P39707	G7DU86	E5Q_00794	PF16045	Mixia osmundae	Basidiomycota
Q12508	G7DUZ7	E5Q_01059	PF16045	Mixia osmundae	Basidiomycota
P38241	G7DV39	E5Q_01101	PF16367	Mixia osmundae	Basidiomycota
P25847	G7DV98	E5Q_01160	PF12937	Mixia osmundae	Basidiomycota
Q04779	G7DW64	E5Q_01524	PF02156	Mixia osmundae	Basidiomycota
P36108	G7DWH8	E5Q_01593	PF16661	Mixia osmundae	Basidiomycota
P32521	G7DWX8	E5Q_01730	PF16457	Mixia osmundae	Basidiomycota
P36051	G7DXR2	E5Q_02026	PF13581	Mixia osmundae	Basidiomycota
P08432	G7DXW3	E5Q_02077	PF13581	Mixia osmundae	Basidiomycota
P20051	G7E0V3	E5Q_03130	PF01979	Mixia osmundae	Basidiomycota
P11914	G7E156	E5Q_03235	PF00754	Mixia osmundae	Basidiomycota
P37297	G7E1S2	E5Q_03453	PF13581	Mixia osmundae	Basidiomycota
P25615	G7E2T5	E5Q_03957	PF12738	Mixia osmundae	Basidiomycota
P40087	G7E2Z1	E5Q_03848	PF14560	Mixia osmundae	Basidiomycota
P53170	G7E3G3	E5Q_04051	PF13581	Mixia osmundae	Basidiomycota
P43565	G7E3J5	E5Q_04083	PF13188	Mixia osmundae	Basidiomycota
P25600	G7E3S6	E5Q_04164	PF13333	Mixia osmundae	Basidiomycota
P20050	G7E645	E5Q_04989	PF16866	Mixia osmundae	Basidiomycota
Q12052	G7E6F8	E5Q_05104	PF13718	Mixia osmundae	Basidiomycota
P49960	G7E6K1	E5Q_05147	PF02184	Mixia osmundae	Basidiomycota
P25574	G7E7W0	E5Q_05608	PF13570	Mixia osmundae	Basidiomycota
P32521	H6QNV2	PGTG_20616	PF16457	Puccinia graminis	Basidiomycota
P49960	H6QQ35	PGTG_21014	PF02184	Puccinia graminis	Basidiomycota
Q99216	L2GUW8	VCUG_01107	PF15985	Vavraia culicis	Microsporidia
Q07834	L2GV52	VCUG_01031	PF15985	Vavraia culicis	Microsporidia
P29465	M7SCY0	UCREL1_11034	PF00173	Eutypa lata	Ascomycota
Q03429	M7SLI8	UCREL1_7779	PF13232	Eutypa lata	Ascomycota
P20051	M7SLM8	UCREL1_5716	PF01979	Eutypa lata	Ascomycota
P36159	M7SNY6	UCREL1_6882	PF16661	Eutypa lata	Ascomycota
Q07834	M7SPN3	UCREL1_6598	PF15985	Eutypa lata	Ascomycota
P24814	M7ST89	UCREL1_3273	PF13855	Eutypa lata	Ascomycota
P28004	M7SWJ1	UCREL1_4362	PF13897	Eutypa lata	Ascomycota
P14906	M7SXJ3	UCREL1_3722	PF14573	Eutypa lata	Ascomycota
P39946	M7SZU2	UCREL1_9969	PF16045	Eutypa lata	Ascomycota
P25574	M7T0N1	UCREL1_477	PF13570	Eutypa lata	Ascomycota
P38241	M7T600	UCREL1_7780	PF16367	Eutypa lata	Ascomycota
P47118	M7TDA0	UCREL1_5117	PF16367	Eutypa lata	Ascomycota
Q06682	M7TE06	UCREL1_4865	PF02809	Eutypa lata	Ascomycota
P49960	M7TEW2	UCREL1_7817	PF02184	Eutypa lata	Ascomycota
P40087	M7TI77	UCREL1_3328	PF14560	Eutypa lata	Ascomycota
Q03690	M7TJD4	UCREL1_2889	PF13174	Eutypa lata	Ascomycota
P32361	M7TKW0	UCREL1_5607	PF13570	Eutypa lata	Ascomycota
P53743	M7TTZ1	UCREL1_2848	PF16367	Eutypa lata	Ascomycota
P40008	M7TXP1	UCREL1_1537	PF16363	Eutypa lata	Ascomycota
P38713	O13944	SPAC23H4.01c	PF13897	Schizosaccharomyces pombe	Ascomycota
P39928	O14002	SPAC27E2.09	PF13188	Schizosaccharomyces pombe	Ascomycota
Q12050	O43086	SPBC947.11c	PF13304	Schizosaccharomyces pombe	Ascomycota
Q03690	O59742	SPBC530.06c	PF13174	Schizosaccharomyces pombe	Ascomycota
P38241	O59800	SPCC550.02c	PF16367	Schizosaccharomyces pombe	Ascomycota
P53743	O74362	SPBC28E12.05	PF16367	Schizosaccharomyces pombe	Ascomycota
P40210	O74775	SPBC25B2.03	PF00096	Schizosaccharomyces pombe	Ascomycota
P35728	O94264	SPBP8B7.15c	PF14634	Schizosaccharomyces pombe	Ascomycota
P40985	O94275	SPBP8B7.27	PF02148	Schizosaccharomyces pombe	Ascomycota
P53010	P0CQ08	CND04900	PF00400	Cryptococcus neoformans	Basidiomycota
P23615	P0CR72	CNB04370	PF00575	Cryptococcus neoformans	Basidiomycota
P39946	P0CS42	CND02590	PF16045	Cryptococcus neoformans	Basidiomycota
P07276	P28706	SPBC3E7.08c	PF02809	Schizosaccharomyces pombe	Ascomycota
P53331	Q0TVD3	SNOG_16531	PF16661	Phaeosphaeria nodorum	Ascomycota
P40034	Q0TX58	SNOG_15868	PF00172	Phaeosphaeria nodorum	Ascomycota
P40034	Q0TX58	SNOG_15868	PF16866	Phaeosphaeria nodorum	Ascomycota
P25569	Q0TYE8	SNOG_15494	PF16045	Phaeosphaeria nodorum	Ascomycota
Q12177	Q0TYQ6	SNOG_15330	PF16363	Phaeosphaeria nodorum	Ascomycota
Q03690	Q0U0H7	SNOG_14691	PF13174	Phaeosphaeria nodorum	Ascomycota
P39946	Q0U1B1	SNOG_14296	PF16045	Phaeosphaeria nodorum	Ascomycota
P40008	Q0U505	SNOG_13159	PF16363	Phaeosphaeria nodorum	Ascomycota
P32337	Q0U7R7	SNOG_12197	PF03810	Phaeosphaeria nodorum	Ascomycota
Q08422	Q0U899	SNOG_12015	PF14560	Phaeosphaeria nodorum	Ascomycota
P24814	Q0U911	SNOG_11753	PF13855	Phaeosphaeria nodorum	Ascomycota
P38164	Q0U912	SNOG_11752	PF00400	Phaeosphaeria nodorum	Ascomycota
P49960	Q0U9B8	SNOG_11646	PF00612	Phaeosphaeria nodorum	Ascomycota
P49960	Q0U9B8	SNOG_11646	PF02184	Phaeosphaeria nodorum	Ascomycota
Q12508	Q0UAA4	SNOG_11310	PF16045	Phaeosphaeria nodorum	Ascomycota
Q06677	Q0UAU7	SNOG_11117	PF00627	Phaeosphaeria nodorum	Ascomycota
P53170	Q0UBF1	SNOG_10913	PF13581	Phaeosphaeria nodorum	Ascomycota
P32505	Q0UFI2	SNOG_09482	PF00642	Phaeosphaeria nodorum	Ascomycota
Q03429	Q0UIG9	SNOG_08445	PF13232	Phaeosphaeria nodorum	Ascomycota
P38241	Q0UIH0	SNOG_08444	PF16367	Phaeosphaeria nodorum	Ascomycota
P21827	Q0UIS7	SNOG_08337	PF19193	Phaeosphaeria nodorum	Ascomycota
P38074	Q0UPP9	SNOG_06265	PF00096	Phaeosphaeria nodorum	Ascomycota
P53127	Q0UU64	SNOG_04700	PF01448	Phaeosphaeria nodorum	Ascomycota
P43565	Q0UVL1	SNOG_04203	PF13188	Phaeosphaeria nodorum	Ascomycota
P38827	Q0UWR1	SNOG_03803	PF16367	Phaeosphaeria nodorum	Ascomycota
Q04412	Q0UY06	SNOG_03358	PF16457	Phaeosphaeria nodorum	Ascomycota
P36159	Q10155	SPAC1D4.10	PF16661	Schizosaccharomyces pombe	Ascomycota
P39946	Q4P9P9	UMAG_03164	PF16045	Ustilago maydis	Basidiomycota
P38241	Q4PGU6	UMAG_00667	PF16367	Ustilago maydis	Basidiomycota
P38241	Q4W9V0	AFUA_4G03640	PF16367	Aspergillus fumigatus	Ascomycota
Q00416	Q4WCQ5	AFUA_6G02060	PF00098	Aspergillus fumigatus	Ascomycota
Q03897	Q4WCU0	AFUA_6G02410	PF14634	Aspergillus fumigatus	Ascomycota
P07884	Q4WDK6	AFUA_6G05070	PF00096	Aspergillus fumigatus	Ascomycota
Q04412	Q4WG50	AFUA_7G03790	PF16457	Aspergillus fumigatus	Ascomycota
P40087	Q4WGS4	AFUA_7G06050	PF14560	Aspergillus fumigatus	Ascomycota
P40034	Q4WHB7	AFUA_2G05970	PF16866	Aspergillus fumigatus	Ascomycota
P49960	Q4WIH6	AFUA_2G01820	PF02184	Aspergillus fumigatus	Ascomycota
P32337	Q4WJ92	AFUA_1G06790	PF03810	Aspergillus fumigatus	Ascomycota
P53127	Q4WJP7	AFUA_1G05240	PF00130	Aspergillus fumigatus	Ascomycota
P53127	Q4WJP7	AFUA_1G05240	PF01448	Aspergillus fumigatus	Ascomycota
P39946	Q4WLM7	AFUA_6G12970	PF16045	Aspergillus fumigatus	Ascomycota
Q03690	Q4WXV2	AFUA_3G10800	PF13174	Aspergillus fumigatus	Ascomycota
Q04370	Q4WZJ3	AFUA_2G16730	PF14634	Aspergillus fumigatus	Ascomycota
P53265	Q4WZS8	AFUA_2G15900	PF13718	Aspergillus fumigatus	Ascomycota
P43565	Q4X019	AFUA_2G15010	PF13188	Aspergillus fumigatus	Ascomycota
Q07834	Q4X0H1	AFUA_2G13490	PF15985	Aspergillus fumigatus	Ascomycota
P20050	Q5K9S8	CNK00900	PF16866	Cryptococcus neoformans	Basidiomycota
P38164	Q5K9X2	CNK00400	PF00400	Cryptococcus neoformans	Basidiomycota
P34217	Q5K9X9	CNK00330	PF12901	Cryptococcus neoformans	Basidiomycota
P32599	Q5KAH4	CNJ01680	PF13202	Cryptococcus neoformans	Basidiomycota
P25574	Q5KEQ0	CNF04690	PF13570	Cryptococcus neoformans	Basidiomycota
P36159	Q5KFZ1	CNF00100	PF16661	Cryptococcus neoformans	Basidiomycota
P46655	Q5KFZ4	CNF00070	PF14497	Cryptococcus neoformans	Basidiomycota
Q12083	Q5KIU9	CND01680	PF13581	Cryptococcus neoformans	Basidiomycota
Q03897	Q5KIX0	CND01460	PF14634	Cryptococcus neoformans	Basidiomycota
P25569	Q5KJK3	CNC06240	PF16045	Cryptococcus neoformans	Basidiomycota
P32191	Q5KK44	CNC04310	PF13202	Cryptococcus neoformans	Basidiomycota
P38838	Q5KKQ3	CNC02220	PF00641	Cryptococcus neoformans	Basidiomycota
Q07834	Q5KNK7	CNA06150	PF15985	Cryptococcus neoformans	Basidiomycota
P40492	Q5KPS6	CNA01700	PF16045	Cryptococcus neoformans	Basidiomycota
P53170	Q6C089	YALI0_F26807g	PF13581	Yarrowia lipolytica	Ascomycota
Q07834	Q6C179	YALI0_F18546g	PF15985	Yarrowia lipolytica	Ascomycota
P38260	Q6C239	YALI0_F11121g	PF00790	Yarrowia lipolytica	Ascomycota
P49960	Q6C378	YALI0_F01969g	PF02184	Yarrowia lipolytica	Ascomycota
P38241	Q6C3L4	YALI0_E33847g	PF16367	Yarrowia lipolytica	Ascomycota
P40034	Q6C423	YALI0_E30393g	PF16866	Yarrowia lipolytica	Ascomycota
P40492	Q6C435	YALI0_E30085g	PF16045	Yarrowia lipolytica	Ascomycota
Q04370	Q6C7N6	YALI0_D26642g	PF14634	Yarrowia lipolytica	Ascomycota
Q12482	Q6C7R0	YALI0_D26147g	PF13202	Yarrowia lipolytica	Ascomycota
P32597	Q6C828	YALI0_D23287g	PF08880	Yarrowia lipolytica	Ascomycota
P17121	Q6C964	YALI0_D13684g	PF16322	Yarrowia lipolytica	Ascomycota
P30620	Q6C9D1	YALI0_D12166g	PF16661	Yarrowia lipolytica	Ascomycota
Q04412	Q6C9X7	YALI0_D07524g	PF16457	Yarrowia lipolytica	Ascomycota
P25569	Q6CD60	YALI0_C03520g	PF16045	Yarrowia lipolytica	Ascomycota
P40087	Q6CFI3	YALI0_B06754g	PF14560	Yarrowia lipolytica	Ascomycota
P36159	Q6CH35	YALI0_A13057g	PF16661	Yarrowia lipolytica	Ascomycota
Q08422	Q6CI70	YALI0_A01067g	PF14560	Yarrowia lipolytica	Ascomycota
P38241	Q7RUX3	NCU03007	PF16367	Neurospora crassa	Ascomycota
Q06479	Q7RWJ3	NCU03462	PF13855	Neurospora crassa	Ascomycota
Q03018	Q7RXM1	NCU00205	PF13174	Neurospora crassa	Ascomycota
P39946	Q7RY30	NCU04534	PF16045	Neurospora crassa	Ascomycota
Q03497	Q7RYQ4	NCU00406	PF16457	Neurospora crassa	Ascomycota
P36159	Q7RZX9	NCU00232	PF16661	Neurospora crassa	Ascomycota
P49960	Q7S1V1	NCU09048	PF02184	Neurospora crassa	Ascomycota
P43565	Q7S2I4	NCU07378	PF13188	Neurospora crassa	Ascomycota
P40492	Q7S2X0	NCU09000	PF16045	Neurospora crassa	Ascomycota
Q07834	Q7S859	NCU05266	PF15985	Neurospora crassa	Ascomycota
P53743	Q7S8W7	NCU08668	PF16367	Neurospora crassa	Ascomycota
P40087	Q7S906	NCU05292	PF14560	Neurospora crassa	Ascomycota
P54791	Q7SA71	NCU08317	PF16866	Neurospora crassa	Ascomycota
Q04412	Q7SCI6	NCU02830	PF16457	Neurospora crassa	Ascomycota
P25615	Q7SD45	NCU07461	PF12738	Neurospora crassa	Ascomycota
Q03897	Q7SDM2	NCU02112	PF14634	Neurospora crassa	Ascomycota
Q12508	Q7SFD4	NCU00898	PF16045	Neurospora crassa	Ascomycota
Q03429	Q9P3Q9	NCU03008	PF13232	Neurospora crassa	Ascomycota
P53769	Q9P6R8	SPBC13E7.02	PF13718	Schizosaccharomyces pombe	Ascomycota
Q12090	Q9P7H2	SPAC1782.08c	PF00642	Schizosaccharomyces pombe	Ascomycota
P40492	Q9URU9	SPBC106.13	PF16045	Schizosaccharomyces pombe	Ascomycota
P47156	Q9US53	SPAC1002.05c	PF01388	Schizosaccharomyces pombe	Ascomycota
P49960	Q9USY2	SPBC1861.04c	PF02184	Schizosaccharomyces pombe	Ascomycota
P25569	Q9UT85	SPAC343.04c	PF16045	Schizosaccharomyces pombe	Ascomycota
Q04412	Q9UUE2	SPBC17G9.08c	PF16457	Schizosaccharomyces pombe	Ascomycota
P38827	Q9Y7R4	SPCC306.04c	PF16367	Schizosaccharomyces pombe	Ascomycota
P23615	R9A9S5	J056_002722	PF00575	Wallemia ichthyophaga	Basidiomycota
Q99190	R9A9W4	J056_002528	PF14560	Wallemia ichthyophaga	Basidiomycota
P39518	R9AB17	J056_002379	PF12738	Wallemia ichthyophaga	Basidiomycota
P20051	R9ABA1	J056_001885	PF01979	Wallemia ichthyophaga	Basidiomycota
P38241	R9ACC9	J056_001581	PF16367	Wallemia ichthyophaga	Basidiomycota
P06779	R9ACV1	J056_001226	PF13855	Wallemia ichthyophaga	Basidiomycota
Q05787	R9ACZ6	J056_001271	PF13174	Wallemia ichthyophaga	Basidiomycota
P49960	R9AE18	J056_000913	PF02184	Wallemia ichthyophaga	Basidiomycota
Q06344	R9AEF1	J056_000708	PF15985	Wallemia ichthyophaga	Basidiomycota
P25351	R9AFE2	J056_004766	PF16367	Wallemia ichthyophaga	Basidiomycota
P40209	R9AGU7	J056_004240	PF13188	Wallemia ichthyophaga	Basidiomycota
P36159	R9AHM6	J056_003871	PF16661	Wallemia ichthyophaga	Basidiomycota
P40034	R9AHQ9	J056_001680	PF16866	Wallemia ichthyophaga	Basidiomycota
P40210	R9AHS3	J056_001695	PF02809	Wallemia ichthyophaga	Basidiomycota
Q06143	R9AIY4	J056_001240	PF16661	Wallemia ichthyophaga	Basidiomycota
P39946	R9AKQ4	J056_003324	PF16045	Wallemia ichthyophaga	Basidiomycota
P38262	R9AKR1	J056_003355	PF14560	Wallemia ichthyophaga	Basidiomycota
P53743	R9AL11	J056_003454	PF16367	Wallemia ichthyophaga	Basidiomycota
P38827	R9ARJ7	J056_000219	PF16367	Wallemia ichthyophaga	Basidiomycota
Q00772	R9AWX0	J056_000287	PF13748	Wallemia ichthyophaga	Basidiomycota
Q05787	U5GXT2	MVLG_00009	PF13174	Microbotryum violaceum	Basidiomycota
P54791	U5GZZ7	MVLG_00740	PF13304	Microbotryum violaceum	Basidiomycota
Q12090	U5H0S3	MVLG_00995	PF00096	Microbotryum violaceum	Basidiomycota
Q03124	U5H3D6	MVLG_01856	PF00096	Microbotryum violaceum	Basidiomycota
P53119	U5H571	MVLG_02449	PF00612	Microbotryum violaceum	Basidiomycota
P49960	U5H5M8	MVLG_02596	PF02184	Microbotryum violaceum	Basidiomycota
P38241	U5H6X3	MVLG_03014	PF16367	Microbotryum violaceum	Basidiomycota
P23615	U5H835	MVLG_03402	PF00575	Microbotryum violaceum	Basidiomycota
Q05471	U5H9B5	MVLG_03807	PF02809	Microbotryum violaceum	Basidiomycota
P38827	U5HC14	MVLG_04704	PF16367	Microbotryum violaceum	Basidiomycota
P32524	U5HDN5	MVLG_05246	PF14560	Microbotryum violaceum	Basidiomycota
Q07834	U5HE77	MVLG_05423	PF15985	Microbotryum violaceum	Basidiomycota
P16661	U5HEI1	MVLG_05524	PF13477	Microbotryum violaceum	Basidiomycota
P36159	U5HER5	MVLG_05605	PF16661	Microbotryum violaceum	Basidiomycota
P39946	U5HHD0	MVLG_06463	PF16045	Microbotryum violaceum	Basidiomycota
P40029	U5HHK9	MVLG_06539	PF13232	Microbotryum violaceum	Basidiomycota
P25574	U5HHX3	MVLG_06643	PF13570	Microbotryum violaceum	Basidiomycota
P23615	W0TYP5	YALI0_B01224g	PF00575	Yarrowia lipolytica	Ascomycota
Q06705	A0A0D1BV26	UMAG_11596	PF10300	Ustilago maydis	Basidiomycota
P38999	A0A0D1BVQ6	UMAG_05818	PF17284	Ustilago maydis	Basidiomycota
P38074	A0A0D1BVX6	UMAG_05900	PF13649	Ustilago maydis	Basidiomycota
Q92331	A0A0D1BW76	UMAG_05287	PF04321	Ustilago maydis	Basidiomycota
P09959	A0A0D1BWD8	UMAG_05338	PF04383	Ustilago maydis	Basidiomycota
Q05892	A0A0D1BWP5	UMAG_05395	PF03364	Ustilago maydis	Basidiomycota
P42840	A0A0D1BXI4	UMAG_10582	PF12697	Ustilago maydis	Basidiomycota
P19881	A0A0D1BZI7	UMAG_04979	PF13716	Ustilago maydis	Basidiomycota
P49957	A0A0D1BZM4	UMAG_10709	PF10744	Ustilago maydis	Basidiomycota
P25345	A0A0D1C0W4	UMAG_04607	PF06413	Ustilago maydis	Basidiomycota
P32875	A0A0D1C144	UMAG_11549	PF06999	Ustilago maydis	Basidiomycota
Q08641	A0A0D1C1G5	UMAG_04193	PF13875	Ustilago maydis	Basidiomycota
Q12159	A0A0D1C1W3	UMAG_11511	PF13865	Ustilago maydis	Basidiomycota
P33399	A0A0D1C371	UMAG_03724	PF08777	Ustilago maydis	Basidiomycota
P34217	A0A0D1C3A9	UMAG_03771	PF01424	Ustilago maydis	Basidiomycota
Q01454	A0A0D1C3C6	UMAG_03792	PF00400	Ustilago maydis	Basidiomycota
Q01454	A0A0D1C3C6	UMAG_03792	PF12894	Ustilago maydis	Basidiomycota
P38705	A0A0D1C3X4	UMAG_12232	PF10306	Ustilago maydis	Basidiomycota
P25087	A0A0D1C4Q9	UMAG_03182	PF13847	Ustilago maydis	Basidiomycota
P47169	A0A0D1C5K3	UMAG_02922	PF01855	Ustilago maydis	Basidiomycota
P13099	A0A0D1C790	UMAG_11929	PF00098	Ustilago maydis	Basidiomycota
P13099	A0A0D1C790	UMAG_11929	PF06839	Ustilago maydis	Basidiomycota
P16658	A0A0D1C8Y2	UMAG_02403	PF02778	Ustilago maydis	Basidiomycota
P27697	A0A0D1C961	UMAG_02464	PF09791	Ustilago maydis	Basidiomycota
P38205	A0A0D1C9P1	UMAG_05126	PF00156	Ustilago maydis	Basidiomycota
Q12465	A0A0D1C9X8	UMAG_05194	PF14604	Ustilago maydis	Basidiomycota
P49955	A0A0D1CA16	UMAG_05241	PF08920	Ustilago maydis	Basidiomycota
P53944	A0A0D1CA47	UMAG_10768	PF01195	Ustilago maydis	Basidiomycota
P53944	A0A0D1CA47	UMAG_10768	PF13847	Ustilago maydis	Basidiomycota
P46675	A0A0D1CA73	UMAG_10782	PF12348	Ustilago maydis	Basidiomycota
P07257	A0A0D1CAD4	UMAG_01478	PF05193	Ustilago maydis	Basidiomycota
Q04177	A0A0D1CB77	UMAG_01673	PF00400	Ustilago maydis	Basidiomycota
P25369	A0A0D1CBT8	UMAG_01837	PF00790	Ustilago maydis	Basidiomycota
P48353	A0A0D1CE07	UMAG_01207	PF09320	Ustilago maydis	Basidiomycota
P32916	A0A0D1CE44	UMAG_01242	PF04086	Ustilago maydis	Basidiomycota
P38065	A0A0D1CEI5	UMAG_01367	PF02296	Ustilago maydis	Basidiomycota
P53584	A0A0D1CF67	UMAG_00098	PF10348	Ustilago maydis	Basidiomycota
P38081	A0A0D1CFA1	UMAG_10029	PF00150	Ustilago maydis	Basidiomycota
Q03795	A0A0D1CFF6	UMAG_10046	PF07690	Ustilago maydis	Basidiomycota
P47058	A0A0D1CFH9	UMAG_00197	PF03781	Ustilago maydis	Basidiomycota
P47058	A0A0D1CFH9	UMAG_00197	PF10017	Ustilago maydis	Basidiomycota
P40545	A0A0D1CFM6	UMAG_11231	PF13417	Ustilago maydis	Basidiomycota
P36051	A0A0D1CGF9	UMAG_00454	PF01663	Ustilago maydis	Basidiomycota
Q12059	A0A0D1CGJ9	UMAG_05834	PF00899	Ustilago maydis	Basidiomycota
P36035	A0A0D1CGQ4	UMAG_00529	PF07690	Ustilago maydis	Basidiomycota
Q12749	A0A0D1CH81	UMAG_00739	PF02463	Ustilago maydis	Basidiomycota
P53101	A0A0D1CHS3	UMAG_05496	PF00288	Ustilago maydis	Basidiomycota
P53101	A0A0D1CHS3	UMAG_05496	PF08544	Ustilago maydis	Basidiomycota
P53127	A0A0D1CI28	UMAG_05577	PF00320	Ustilago maydis	Basidiomycota
P37303	A0A0D1CID2	UMAG_04787	PF09341	Ustilago maydis	Basidiomycota
P21592	A0A0D1CJ01	UMAG_05692	PF02668	Ustilago maydis	Basidiomycota
P21592	A0A0D1CJ01	UMAG_05692	PF07798	Ustilago maydis	Basidiomycota
P14736	A0A0D1CJM6	UMAG_11163	PF01841	Ustilago maydis	Basidiomycota
P09950	A0A0D1CK01	UMAG_05059	PF09029	Ustilago maydis	Basidiomycota
P13711	A0A0D1CK33	UMAG_04324	PF00441	Ustilago maydis	Basidiomycota
P38217	A0A0D1CKD6	UMAG_04397	PF03810	Ustilago maydis	Basidiomycota
P35177	A0A0D1CKM2	UMAG_04465	PF07524	Ustilago maydis	Basidiomycota
P16661	A0A0D1CLF4	UMAG_04649	PF13477	Ustilago maydis	Basidiomycota
P39525	A0A0D1CLM3	UMAG_04105	PF00975	Ustilago maydis	Basidiomycota
P39525	A0A0D1CLM3	UMAG_04105	PF14765	Ustilago maydis	Basidiomycota
P40012	A0A0D1CLX2	UMAG_04236	PF01593	Ustilago maydis	Basidiomycota
P40012	A0A0D1CLX2	UMAG_04236	PF02636	Ustilago maydis	Basidiomycota
P36150	A0A0D1CMM1	UMAG_03997	PF14824	Ustilago maydis	Basidiomycota
Q12446	A0A0D1CN91	UMAG_03687	PF00786	Ustilago maydis	Basidiomycota
P35202	A0A0D1CNX0	UMAG_03448	PF16661	Ustilago maydis	Basidiomycota
Q07468	A0A0D1CQS0	UMAG_15000	PF00780	Ustilago maydis	Basidiomycota
Q02799	A0A0D1CR28	UMAG_10343	PF13855	Ustilago maydis	Basidiomycota
P38197	A0A0D1CRS2	UMAG_02631	PF09739	Ustilago maydis	Basidiomycota
Q12508	A0A0D1CS86	UMAG_11725	PF13445	Ustilago maydis	Basidiomycota
Q05549	A0A0D1CSU6	UMAG_02123	PF08839	Ustilago maydis	Basidiomycota
P00937	A0A0D1CTN3	UMAG_02376	PF00697	Ustilago maydis	Basidiomycota
Q04199	A0A0D1CTS1	UMAG_02404	PF07676	Ustilago maydis	Basidiomycota
Q06697	A0A0D1CUD0	UMAG_05127	PF16050	Ustilago maydis	Basidiomycota
P32191	A0A0D1CVJ0	UMAG_01619	PF13202	Ustilago maydis	Basidiomycota
P52917	A0A0D1CVU1	UMAG_01669	PF17862	Ustilago maydis	Basidiomycota
P24279	A0A0D1CVV6	UMAG_01679	PF14551	Ustilago maydis	Basidiomycota
Q02516	A0A0D1CWI1	UMAG_01908	PF00808	Ustilago maydis	Basidiomycota
P53550	A0A0D1CXH6	UMAG_10588	PF04248	Ustilago maydis	Basidiomycota
Q06409	A0A0D1CY44	UMAG_01178	PF06920	Ustilago maydis	Basidiomycota
Q06409	A0A0D1CY44	UMAG_01178	PF14429	Ustilago maydis	Basidiomycota
Q06409	A0A0D1CY44	UMAG_01178	PF16172	Ustilago maydis	Basidiomycota
Q06409	A0A0D1CY44	UMAG_01178	PF20422	Ustilago maydis	Basidiomycota
P36126	A0A0D1D0E6	UMAG_00370	PF13091	Ustilago maydis	Basidiomycota
P53164	A0A0D1DMQ6	UMAG_06194	PF09296	Ustilago maydis	Basidiomycota
P07263	A0A0D1DN91	UMAG_06027	PF00458	Ustilago maydis	Basidiomycota
Q99344	A0A0D1DNK3	UMAG_11204	PF08825	Ustilago maydis	Basidiomycota
P40093	A0A0D1DNT5	UMAG_06421	PF02492	Ustilago maydis	Basidiomycota
P07149	A0A0D1DNX1	UMAG_06460	PF02801	Ustilago maydis	Basidiomycota
P07149	A0A0D1DNX1	UMAG_06460	PF18314	Ustilago maydis	Basidiomycota
P07149	A0A0D1DNX1	UMAG_06460	PF18325	Ustilago maydis	Basidiomycota
P40061	A0A0D1DP54	UMAG_06215	PF02185	Ustilago maydis	Basidiomycota
Q12311	A0A0D1DPK8	UMAG_06029	PF00439	Ustilago maydis	Basidiomycota
Q12311	A0A0D1DPK8	UMAG_06029	PF00855	Ustilago maydis	Basidiomycota
P40358	A0A0D1DPQ6	UMAG_05415	PF13174	Ustilago maydis	Basidiomycota
A0A0B7P3V8	A0A0D1DPX6	UMAG_11580	PF07727	Ustilago maydis	Basidiomycota
A0A0B7P3V8	A0A0D1DPX6	UMAG_11580	PF13976	Ustilago maydis	Basidiomycota
P25344	A0A0D1DQJ2	UMAG_05261	PF07647	Ustilago maydis	Basidiomycota
P25344	A0A0D1DQJ2	UMAG_05261	PF14604	Ustilago maydis	Basidiomycota
Q06677	A0A0D1DRB0	UMAG_05447	PF00627	Ustilago maydis	Basidiomycota
P42935	A0A0D1DRG9	UMAG_05745	PF01467	Ustilago maydis	Basidiomycota
P18544	A0A0D1DSN7	UMAG_05671	PF20180	Ustilago maydis	Basidiomycota
P53010	A0A0D1DT60	UMAG_04591	PF00400	Ustilago maydis	Basidiomycota
P38179	A0A0D1DTA4	UMAG_06205	PF04114	Ustilago maydis	Basidiomycota
P33327	A0A0D1DTH0	UMAG_05984	PF05088	Ustilago maydis	Basidiomycota
P32521	A0A0D1DTJ9	UMAG_06013	PF00621	Ustilago maydis	Basidiomycota
P32521	A0A0D1DTJ9	UMAG_06013	PF02205	Ustilago maydis	Basidiomycota
P32521	A0A0D1DTJ9	UMAG_06013	PF14604	Ustilago maydis	Basidiomycota
P20049	A0A0D1DTR5	UMAG_04182	PF20463	Ustilago maydis	Basidiomycota
P19736	A0A0D1DTY9	UMAG_06130	PF12108	Ustilago maydis	Basidiomycota
P38138	A0A0D1DU09	UMAG_04405	PF17137	Ustilago maydis	Basidiomycota
P27882	A0A0D1DU69	UMAG_05870	PF14138	Ustilago maydis	Basidiomycota
P33420	A0A0D1DVE7	UMAG_03826	PF12455	Ustilago maydis	Basidiomycota
P32769	A0A0D1DVG4	UMAG_04216	PF03143	Ustilago maydis	Basidiomycota
P32769	A0A0D1DVG4	UMAG_04216	PF03144	Ustilago maydis	Basidiomycota
P32567	A0A0D1DVQ5	UMAG_03463	PF16876	Ustilago maydis	Basidiomycota
P53197	A0A0D1DVY5	UMAG_03917	PF08662	Ustilago maydis	Basidiomycota
P54857	A0A0D1DVZ5	UMAG_03528	PF05057	Ustilago maydis	Basidiomycota
Q04336	A0A0D1DW25	UMAG_03942	PF03200	Ustilago maydis	Basidiomycota
P53743	A0A0D1DW34	UMAG_04789	PF08790	Ustilago maydis	Basidiomycota
P32794	A0A0D1DW59	UMAG_03565	PF02359	Ustilago maydis	Basidiomycota
Q12491	A0A0D1DWA8	UMAG_12288	PF13976	Ustilago maydis	Basidiomycota
Q12504	A0A0D1DWG9	UMAG_03621	PF09273	Ustilago maydis	Basidiomycota
Q01846	A0A0D1DWM5	UMAG_10380	PF00615	Ustilago maydis	Basidiomycota
P08964	A0A0D1DWW8	UMAG_03286	PF01576	Ustilago maydis	Basidiomycota
P39702	A0A0D1DXQ1	UMAG_15064	PF00400	Ustilago maydis	Basidiomycota
P53720	A0A0D1DXR9	UMAG_02919	PF12766	Ustilago maydis	Basidiomycota
P48363	A0A0D1DY20	UMAG_10576	PF03162	Ustilago maydis	Basidiomycota
P40069	A0A0D1DY50	UMAG_15014	PF12717	Ustilago maydis	Basidiomycota
P43569	A0A0D1DYA0	UMAG_03153	PF03641	Ustilago maydis	Basidiomycota
P32349	A0A0D1DYD4	UMAG_03058	PF02002	Ustilago maydis	Basidiomycota
Q04638	A0A0D1DYN0	UMAG_02525	PF05773	Ustilago maydis	Basidiomycota
P53223	A0A0D1DYN9	UMAG_04117	PF00383	Ustilago maydis	Basidiomycota
P53255	A0A0D1DYQ6	UMAG_15046	PF13696	Ustilago maydis	Basidiomycota
P47156	A0A0D1DYV4	UMAG_02582	PF01388	Ustilago maydis	Basidiomycota
P47156	A0A0D1DYV4	UMAG_02582	PF02928	Ustilago maydis	Basidiomycota
P47156	A0A0D1DYV4	UMAG_02582	PF08429	Ustilago maydis	Basidiomycota
Q12071	A0A0D1DYZ9	UMAG_02845	PF07928	Ustilago maydis	Basidiomycota
Q12071	A0A0D1DYZ9	UMAG_02845	PF10475	Ustilago maydis	Basidiomycota
P25356	A0A0D1DZ46	UMAG_03883	PF00400	Ustilago maydis	Basidiomycota
P25356	A0A0D1DZ46	UMAG_03883	PF01363	Ustilago maydis	Basidiomycota
Q03786	A0A0D1DZG2	UMAG_03971	PF01202	Ustilago maydis	Basidiomycota
Q05874	A0A0D1DZR3	UMAG_03035	PF02141	Ustilago maydis	Basidiomycota
P36022	A0A0D1DZW2	UMAG_15045	PF17852	Ustilago maydis	Basidiomycota
Q06651	A0A0D1E015	UMAG_12183	PF12796	Ustilago maydis	Basidiomycota
P33411	A0A0D1E090	UMAG_10297	PF08799	Ustilago maydis	Basidiomycota
P38820	A0A0D1E0K1	UMAG_02725	PF00566	Ustilago maydis	Basidiomycota
P47125	A0A0D1E0K2	UMAG_03832	PF01648	Ustilago maydis	Basidiomycota
P43609	A0A0D1E0N2	UMAG_12243	PF16496	Ustilago maydis	Basidiomycota
P36029	A0A0D1E145	UMAG_02146	PF13520	Ustilago maydis	Basidiomycota
P47161	A0A0D1E195	UMAG_02217	PF02225	Ustilago maydis	Basidiomycota
Q08748	A0A0D1E1C0	UMAG_02456	PF06292	Ustilago maydis	Basidiomycota
P25623	A0A0D1E1L9	UMAG_02358	PF00611	Ustilago maydis	Basidiomycota
P06785	A0A0D1E1R6	UMAG_02407	PF00300	Ustilago maydis	Basidiomycota
P26637	A0A0D1E1S2	UMAG_05108	PF09334	Ustilago maydis	Basidiomycota
P32807	A0A0D1E1V7	UMAG_05148	PF02037	Ustilago maydis	Basidiomycota
P32378	A0A0D1E292	UMAG_01450	PF04678	Ustilago maydis	Basidiomycota
Q3E793	A0A0D1E2C6	UMAG_11673	PF01281	Ustilago maydis	Basidiomycota
P25299	A0A0D1E2U6	UMAG_02881	PF14327	Ustilago maydis	Basidiomycota
P25335	A0A0D1E3U9	UMAG_01926	PF04115	Ustilago maydis	Basidiomycota
P53863	A0A0D1E4B9	UMAG_10300	PF04752	Ustilago maydis	Basidiomycota
P46996	A0A0D1E4Z8	UMAG_10275	PF04248	Ustilago maydis	Basidiomycota
P38822	A0A0D1E5G8	UMAG_11246	PF00130	Ustilago maydis	Basidiomycota
P12689	A0A0D1E5N9	UMAG_02220	PF16727	Ustilago maydis	Basidiomycota
Q07451	A0A0D1E664	UMAG_02396	PF18035	Ustilago maydis	Basidiomycota
P27637	A0A0D1E6A7	UMAG_01012	PF00788	Ustilago maydis	Basidiomycota
Q12453	A0A0D1E742	UMAG_10779	PF00069	Ustilago maydis	Basidiomycota
P36047	A0A0D1E7A5	UMAG_11818	PF12799	Ustilago maydis	Basidiomycota
Q12030	A0A0D1E7H5	UMAG_01529	PF00571	Ustilago maydis	Basidiomycota
P46970	A0A0D1E7Q1	UMAG_01606	PF08506	Ustilago maydis	Basidiomycota
Q03305	A0A0D1E7S0	UMAG_11334	PF12796	Ustilago maydis	Basidiomycota
O13585	A0A0D1E7S8	UMAG_00356	PF12796	Ustilago maydis	Basidiomycota
P32325	A0A0D1E7X0	UMAG_00389	PF12738	Ustilago maydis	Basidiomycota
P32523	A0A0D1E876	UMAG_10027	PF00400	Ustilago maydis	Basidiomycota
P32523	A0A0D1E876	UMAG_10027	PF12894	Ustilago maydis	Basidiomycota
Q12447	A0A0D1E892	UMAG_00127	PF04421	Ustilago maydis	Basidiomycota
Q05022	A0A0D1E8W0	UMAG_00678	PF05843	Ustilago maydis	Basidiomycota
P43589	A0A0D1E8X5	UMAG_11833	PF00443	Ustilago maydis	Basidiomycota
P38708	A0A0D1E965	UMAG_00855	PF04073	Ustilago maydis	Basidiomycota
P52488	A0A0D1E9N4	UMAG_01001	PF14732	Ustilago maydis	Basidiomycota
P49775	A0A0D1E9X1	UMAG_12104	PF02492	Ustilago maydis	Basidiomycota
P49775	A0A0D1E9X1	UMAG_12104	PF07683	Ustilago maydis	Basidiomycota
P22354	A0A0D1EA74	UMAG_01195	PF07992	Ustilago maydis	Basidiomycota
P46678	A0A0D1EB25	UMAG_00808	PF09011	Ustilago maydis	Basidiomycota
Q04052	A0A0D1EB74	UMAG_10009	PF04082	Ustilago maydis	Basidiomycota
P19812	A0A0D1EBB2	UMAG_00067	PF02617	Ustilago maydis	Basidiomycota
Q12017	A0A0D1ED91	UMAG_00607	PF02114	Ustilago maydis	Basidiomycota
P33755	A0A0D1EDM6	UMAG_00714	PF00641	Ustilago maydis	Basidiomycota
P33755	A0A0D1EDM6	UMAG_00714	PF11543	Ustilago maydis	Basidiomycota
P54791	A0A0D1EDP1	UMAG_00728	PF13191	Ustilago maydis	Basidiomycota
Q06409	A0A0L0H3L8	SPPG_08786	PF14429	Spizellomyces punctatus	Chytridiomycota
Q06409	A0A0L0H3L8	SPPG_08786	PF16172	Spizellomyces punctatus	Chytridiomycota
Q06409	A0A0L0H3L8	SPPG_08786	PF20422	Spizellomyces punctatus	Chytridiomycota
P43613	A0A0L0H3V9	SPPG_08548	PF00249	Spizellomyces punctatus	Chytridiomycota
P12689	A0A0L0H468	SPPG_08437	PF16727	Spizellomyces punctatus	Chytridiomycota
P38713	A0A0L0H4H7	SPPG_08747	PF13897	Spizellomyces punctatus	Chytridiomycota
P46970	A0A0L0H4I1	SPPG_08317	PF08506	Spizellomyces punctatus	Chytridiomycota
P33298	A0A0L0H4T9	SPPG_08113	PF17862	Spizellomyces punctatus	Chytridiomycota
P13134	A0A0L0H4U2	SPPG_09556	PF16470	Spizellomyces punctatus	Chytridiomycota
Q12468	A0A0L0H4U8	SPPG_08594	PF18323	Spizellomyces punctatus	Chytridiomycota
Q06679	A0A0L0H4V0	SPPG_08386	PF12894	Spizellomyces punctatus	Chytridiomycota
P53691	A0A0L0H4Y5	SPPG_08424	PF07719	Spizellomyces punctatus	Chytridiomycota
Q12017	A0A0L0H5B6	SPPG_08542	PF02114	Spizellomyces punctatus	Chytridiomycota
P32527	A0A0L0H5R8	SPPG_08403	PF00249	Spizellomyces punctatus	Chytridiomycota
P40562	A0A0L0H5T5	SPPG_08433	PF02732	Spizellomyces punctatus	Chytridiomycota
P40562	A0A0L0H5T5	SPPG_08433	PF16783	Spizellomyces punctatus	Chytridiomycota
P38239	A0A0L0H5W1	SPPG_08166	PF14369	Spizellomyces punctatus	Chytridiomycota
Q03124	A0A0L0H5Y3	SPPG_07750	PF01388	Spizellomyces punctatus	Chytridiomycota
P38285	A0A0L0H622	SPPG_07781	PF12937	Spizellomyces punctatus	Chytridiomycota
P32191	A0A0L0H636	SPPG_08275	PF13202	Spizellomyces punctatus	Chytridiomycota
Q01846	A0A0L0H697	SPPG_08392	PF00615	Spizellomyces punctatus	Chytridiomycota
Q12177	A0A0L0H6L0	SPPG_07508	PF05368	Spizellomyces punctatus	Chytridiomycota
P39965	A0A0L0H721	SPPG_07878	PF03129	Spizellomyces punctatus	Chytridiomycota
P40068	A0A0L0H734	SPPG_07981	PF00400	Spizellomyces punctatus	Chytridiomycota
P18480	A0A0L0H762	SPPG_08006	PF00320	Spizellomyces punctatus	Chytridiomycota
P53201	A0A0L0H765	SPPG_07930	PF05499	Spizellomyces punctatus	Chytridiomycota
Q01389	A0A0L0H799	SPPG_07477	PF07647	Spizellomyces punctatus	Chytridiomycota
Q99257	A0A0L0H7C4	SPPG_08177	PF02136	Spizellomyces punctatus	Chytridiomycota
P39013	A0A0L0H7H5	SPPG_07851	PF00350	Spizellomyces punctatus	Chytridiomycota
P39013	A0A0L0H7H5	SPPG_07851	PF16880	Spizellomyces punctatus	Chytridiomycota
P39013	A0A0L0H7H5	SPPG_07851	PF18150	Spizellomyces punctatus	Chytridiomycota
Q07528	A0A0L0H7K8	SPPG_07001	PF03114	Spizellomyces punctatus	Chytridiomycota
P29461	A0A0L0H7U0	SPPG_07048	PF00581	Spizellomyces punctatus	Chytridiomycota
P47158	A0A0L0H7V3	SPPG_07437	PF01571	Spizellomyces punctatus	Chytridiomycota
P32521	A0A0L0H805	SPPG_07456	PF00621	Spizellomyces punctatus	Chytridiomycota
P32521	A0A0L0H805	SPPG_07456	PF14604	Spizellomyces punctatus	Chytridiomycota
P40547	A0A0L0H831	SPPG_07484	PF00514	Spizellomyces punctatus	Chytridiomycota
P12954	A0A0L0H846	SPPG_07704	PF13086	Spizellomyces punctatus	Chytridiomycota
P12954	A0A0L0H846	SPPG_07704	PF13087	Spizellomyces punctatus	Chytridiomycota
P38790	A0A0L0H855	SPPG_07504	PF13452	Spizellomyces punctatus	Chytridiomycota
P38705	A0A0L0H891	SPPG_07555	PF02403	Spizellomyces punctatus	Chytridiomycota
P36531	A0A0L0H893	SPPG_07363	PF01197	Spizellomyces punctatus	Chytridiomycota
Q12071	A0A0L0H8I4	SPPG_07810	PF07928	Spizellomyces punctatus	Chytridiomycota
Q12071	A0A0L0H8I4	SPPG_07810	PF10475	Spizellomyces punctatus	Chytridiomycota
Q04311	A0A0L0H8L9	SPPG_06872	PF12796	Spizellomyces punctatus	Chytridiomycota
Q04311	A0A0L0H8L9	SPPG_06872	PF18716	Spizellomyces punctatus	Chytridiomycota
P08964	A0A0L0H8N8	SPPG_07224	PF01576	Spizellomyces punctatus	Chytridiomycota
Q02792	A0A0L0H8Z9	SPPG_07392	PF00098	Spizellomyces punctatus	Chytridiomycota
Q06543	A0A0L0H9J3	SPPG_09446	PF09439	Spizellomyces punctatus	Chytridiomycota
P32505	A0A0L0H9K6	SPPG_07051	PF00642	Spizellomyces punctatus	Chytridiomycota
P38225	A0A0L0H9Z6	SPPG_06828	PF13193	Spizellomyces punctatus	Chytridiomycota
P43558	A0A0L0HA62	SPPG_06149	PF14560	Spizellomyces punctatus	Chytridiomycota
P36421	A0A0L0HAD1	SPPG_06858	PF01588	Spizellomyces punctatus	Chytridiomycota
P47156	A0A0L0HAD3	SPPG_07107	PF01388	Spizellomyces punctatus	Chytridiomycota
P47156	A0A0L0HAD3	SPPG_07107	PF02928	Spizellomyces punctatus	Chytridiomycota
P47156	A0A0L0HAD3	SPPG_07107	PF08429	Spizellomyces punctatus	Chytridiomycota
P19097	A0A0L0HAM9	SPPG_06627	PF00698	Spizellomyces punctatus	Chytridiomycota
P19097	A0A0L0HAM9	SPPG_06627	PF01575	Spizellomyces punctatus	Chytridiomycota
P19097	A0A0L0HAM9	SPPG_06627	PF08354	Spizellomyces punctatus	Chytridiomycota
P19097	A0A0L0HAM9	SPPG_06627	PF13452	Spizellomyces punctatus	Chytridiomycota
P19097	A0A0L0HAM9	SPPG_06627	PF16073	Spizellomyces punctatus	Chytridiomycota
P19097	A0A0L0HAM9	SPPG_06627	PF17951	Spizellomyces punctatus	Chytridiomycota
Q06632	A0A0L0HAP2	SPPG_06780	PF10433	Spizellomyces punctatus	Chytridiomycota
P47008	A0A0L0HAQ7	SPPG_06798	PF03765	Spizellomyces punctatus	Chytridiomycota
P40354	A0A0L0HAR7	SPPG_09410	PF08613	Spizellomyces punctatus	Chytridiomycota
P25356	A0A0L0HB60	SPPG_06513	PF15787	Spizellomyces punctatus	Chytridiomycota
P25356	A0A0L0HB60	SPPG_06513	PF20425	Spizellomyces punctatus	Chytridiomycota
P25615	A0A0L0HB69	SPPG_06523	PF10391	Spizellomyces punctatus	Chytridiomycota
Q03212	A0A0L0HB81	SPPG_05814	PF12937	Spizellomyces punctatus	Chytridiomycota
P33399	A0A0L0HBI5	SPPG_06699	PF08777	Spizellomyces punctatus	Chytridiomycota
P36528	A0A0L0HBI7	SPPG_06629	PF00293	Spizellomyces punctatus	Chytridiomycota
P23255	A0A0L0HBP4	SPPG_05960	PF01433	Spizellomyces punctatus	Chytridiomycota
P39702	A0A0L0HBQ4	SPPG_05970	PF00400	Spizellomyces punctatus	Chytridiomycota
Q08748	A0A0L0HBX6	SPPG_06368	PF06292	Spizellomyces punctatus	Chytridiomycota
P39692	A0A0L0HC10	SPPG_06177	PF00590	Spizellomyces punctatus	Chytridiomycota
P39692	A0A0L0HC10	SPPG_06177	PF01558	Spizellomyces punctatus	Chytridiomycota
P39692	A0A0L0HC10	SPPG_06177	PF01855	Spizellomyces punctatus	Chytridiomycota
P39692	A0A0L0HC10	SPPG_06177	PF14823	Spizellomyces punctatus	Chytridiomycota
P39692	A0A0L0HC10	SPPG_06177	PF14824	Spizellomyces punctatus	Chytridiomycota
P39692	A0A0L0HC10	SPPG_06177	PF17147	Spizellomyces punctatus	Chytridiomycota
Q07830	A0A0L0HC20	SPPG_06186	PF19316	Spizellomyces punctatus	Chytridiomycota
P36000	A0A0L0HCB5	SPPG_06117	PF09066	Spizellomyces punctatus	Chytridiomycota
P38110	A0A0L0HCC3	SPPG_05451	PF02259	Spizellomyces punctatus	Chytridiomycota
P33202	A0A0L0HCH4	SPPG_06169	PF00514	Spizellomyces punctatus	Chytridiomycota
P53136	A0A0L0HCU0	SPPG_06238	PF00400	Spizellomyces punctatus	Chytridiomycota
P19812	A0A0L0HCU2	SPPG_05583	PF02617	Spizellomyces punctatus	Chytridiomycota
P36022	A0A0L0HCY4	SPPG_06258	PF17852	Spizellomyces punctatus	Chytridiomycota
P36022	A0A0L0HCY4	SPPG_06258	PF18199	Spizellomyces punctatus	Chytridiomycota
Q03280	A0A0L0HD65	SPPG_05681	PF00627	Spizellomyces punctatus	Chytridiomycota
Q07834	A0A0L0HD75	SPPG_05688	PF07647	Spizellomyces punctatus	Chytridiomycota
P53550	A0A0L0HD89	SPPG_05695	PF15072	Spizellomyces punctatus	Chytridiomycota
P54199	A0A0L0HDJ2	SPPG_05453	PF08311	Spizellomyces punctatus	Chytridiomycota
P38688	A0A0L0HDQ4	SPPG_05512	PF13174	Spizellomyces punctatus	Chytridiomycota
P38688	A0A0L0HDQ4	SPPG_05512	PF17004	Spizellomyces punctatus	Chytridiomycota
P39531	A0A0L0HDS7	SPPG_05425	PF12937	Spizellomyces punctatus	Chytridiomycota
Q12449	A0A0L0HDU1	SPPG_05536	PF08265	Spizellomyces punctatus	Chytridiomycota
Q06709	A0A0L0HDV2	SPPG_05447	PF00096	Spizellomyces punctatus	Chytridiomycota
Q06709	A0A0L0HDV2	SPPG_05447	PF12171	Spizellomyces punctatus	Chytridiomycota
Q04013	A0A0L0HE04	SPPG_05585	PF05051	Spizellomyces punctatus	Chytridiomycota
P40459	A0A0L0HE29	SPPG_05968	PF01370	Spizellomyces punctatus	Chytridiomycota
Q12102	A0A0L0HE55	SPPG_05115	PF07521	Spizellomyces punctatus	Chytridiomycota
P47139	A0A0L0HE89	SPPG_05663	PF12146	Spizellomyces punctatus	Chytridiomycota
P36051	A0A0L0HEI5	SPPG_05410	PF01663	Spizellomyces punctatus	Chytridiomycota
P00958	A0A0L0HEM3	SPPG_05281	PF00458	Spizellomyces punctatus	Chytridiomycota
P53164	A0A0L0HET5	SPPG_05350	PF09296	Spizellomyces punctatus	Chytridiomycota
Q99344	A0A0L0HEU9	SPPG_04990	PF08825	Spizellomyces punctatus	Chytridiomycota
P07702	A0A0L0HF16	SPPG_05072	PF00668	Spizellomyces punctatus	Chytridiomycota
P07702	A0A0L0HF16	SPPG_05072	PF13193	Spizellomyces punctatus	Chytridiomycota
Q12324	A0A0L0HFK6	SPPG_05260	PF00520	Spizellomyces punctatus	Chytridiomycota
Q04638	A0A0L0HFV2	SPPG_05186	PF05773	Spizellomyces punctatus	Chytridiomycota
P53255	A0A0L0HFW7	SPPG_05293	PF08661	Spizellomyces punctatus	Chytridiomycota
Q12059	A0A0L0HFY1	SPPG_05308	PF00899	Spizellomyces punctatus	Chytridiomycota
Q03667	A0A0L0HG10	SPPG_05109	PF06747	Spizellomyces punctatus	Chytridiomycota
P47088	A0A0L0HGB8	SPPG_05327	PF10181	Spizellomyces punctatus	Chytridiomycota
P14180	A0A0L0HGC1	SPPG_04845	PF13632	Spizellomyces punctatus	Chytridiomycota
Q05549	A0A0L0HGG0	SPPG_04438	PF08839	Spizellomyces punctatus	Chytridiomycota
Q01454	A0A0L0HGL8	SPPG_03715	PF00400	Spizellomyces punctatus	Chytridiomycota
P29029	A0A0L0HGM8	SPPG_04399	PF00553	Spizellomyces punctatus	Chytridiomycota
Q03305	A0A0L0HGM9	SPPG_05353	PF12796	Spizellomyces punctatus	Chytridiomycota
P43638	A0A0L0HGS4	SPPG_09213	PF03127	Spizellomyces punctatus	Chytridiomycota
P43638	A0A0L0HGS4	SPPG_09213	PF13855	Spizellomyces punctatus	Chytridiomycota
Q04048	A0A0L0HH24	SPPG_04701	PF13174	Spizellomyces punctatus	Chytridiomycota
P33420	A0A0L0HH51	SPPG_04762	PF14560	Spizellomyces punctatus	Chytridiomycota
Q08702	A0A0L0HH69	SPPG_03918	PF10283	Spizellomyces punctatus	Chytridiomycota
Q08702	A0A0L0HH69	SPPG_03918	PF17913	Spizellomyces punctatus	Chytridiomycota
Q03012	A0A0L0HH72	SPPG_04564	PF07500	Spizellomyces punctatus	Chytridiomycota
Q03012	A0A0L0HH72	SPPG_04564	PF07744	Spizellomyces punctatus	Chytridiomycota
Q03795	A0A0L0HHB0	SPPG_04813	PF07690	Spizellomyces punctatus	Chytridiomycota
Q04412	A0A0L0HHC7	SPPG_04828	PF12796	Spizellomyces punctatus	Chytridiomycota
Q07395	A0A0L0HHD7	SPPG_04838	PF00514	Spizellomyces punctatus	Chytridiomycota
P38962	A0A0L0HHR2	SPPG_09139	PF00249	Spizellomyces punctatus	Chytridiomycota
P38962	A0A0L0HHR2	SPPG_09139	PF04564	Spizellomyces punctatus	Chytridiomycota
P53866	A0A0L0HHR3	SPPG_03746	PF01424	Spizellomyces punctatus	Chytridiomycota
P09798	A0A0L0HHT4	SPPG_04119	PF00515	Spizellomyces punctatus	Chytridiomycota
Q12200	A0A0L0HI17	SPPG_04822	PF00400	Spizellomyces punctatus	Chytridiomycota
Q02207	A0A0L0HI21	SPPG_04173	PF02036	Spizellomyces punctatus	Chytridiomycota
Q12697	A0A0L0HI45	SPPG_04814	PF00689	Spizellomyces punctatus	Chytridiomycota
Q12697	A0A0L0HI45	SPPG_04814	PF00690	Spizellomyces punctatus	Chytridiomycota
P47051	A0A0L0HI52	SPPG_03871	PF10437	Spizellomyces punctatus	Chytridiomycota
Q07468	A0A0L0HI65	SPPG_03886	PF00780	Spizellomyces punctatus	Chytridiomycota
P54791	A0A0L0HI78	SPPG_04227	PF13191	Spizellomyces punctatus	Chytridiomycota
P33418	A0A0L0HID0	SPPG_03753	PF03810	Spizellomyces punctatus	Chytridiomycota
P27801	A0A0L0HIJ9	SPPG_03816	PF10367	Spizellomyces punctatus	Chytridiomycota
P43636	A0A0L0HIM2	SPPG_03836	PF00102	Spizellomyces punctatus	Chytridiomycota
P38859	A0A0L0HIQ2	SPPG_03148	PF01930	Spizellomyces punctatus	Chytridiomycota
P43589	A0A0L0HIZ2	SPPG_03969	PF00443	Spizellomyces punctatus	Chytridiomycota
P20051	A0A0L0HJ20	SPPG_03995	PF01979	Spizellomyces punctatus	Chytridiomycota
P32383	A0A0L0HJ25	SPPG_03939	PF16457	Spizellomyces punctatus	Chytridiomycota
Q99258	A0A0L0HJ97	SPPG_03336	PF01979	Spizellomyces punctatus	Chytridiomycota
P48360	A0A0L0HJB8	SPPG_04203	PF07992	Spizellomyces punctatus	Chytridiomycota
P19736	A0A0L0HJG3	SPPG_03383	PF12108	Spizellomyces punctatus	Chytridiomycota
P38822	A0A0L0HJH3	SPPG_04085	PF00130	Spizellomyces punctatus	Chytridiomycota
Q12482	A0A0L0HJQ6	SPPG_04194	PF13202	Spizellomyces punctatus	Chytridiomycota
P33314	A0A0L0HJW4	SPPG_03141	PF00611	Spizellomyces punctatus	Chytridiomycota
P06839	A0A0L0HJX5	SPPG_09181	PF09507	Spizellomyces punctatus	Chytridiomycota
Q03771	A0A0L0HJY3	SPPG_04220	PF13174	Spizellomyces punctatus	Chytridiomycota
Q99296	A0A0L0HK66	SPPG_09104	PF00400	Spizellomyces punctatus	Chytridiomycota
P40358	A0A0L0HK96	SPPG_03127	PF13174	Spizellomyces punctatus	Chytridiomycota
P38071	A0A0L0HKC5	SPPG_03284	PF08240	Spizellomyces punctatus	Chytridiomycota
P22213	A0A0L0HKH9	SPPG_09112	PF01423	Spizellomyces punctatus	Chytridiomycota
P24279	A0A0L0HKK4	SPPG_03415	PF14551	Spizellomyces punctatus	Chytridiomycota
P54857	A0A0L0HKQ5	SPPG_03471	PF05057	Spizellomyces punctatus	Chytridiomycota
P35177	A0A0L0HKR1	SPPG_03286	PF07524	Spizellomyces punctatus	Chytridiomycota
P06243	A0A0L0HKU7	SPPG_03266	PF13145	Spizellomyces punctatus	Chytridiomycota
Q04636	A0A0L0HKY8	SPPG_03502	PF09011	Spizellomyces punctatus	Chytridiomycota
P38074	A0A0L0HL34	SPPG_03622	PF13649	Spizellomyces punctatus	Chytridiomycota
P39006	A0A0L0HL85	SPPG_09118	PF00400	Spizellomyces punctatus	Chytridiomycota
P53859	A0A0L0HL90	SPPG_03458	PF14382	Spizellomyces punctatus	Chytridiomycota
P32524	A0A0L0HLG6	SPPG_02754	PF12230	Spizellomyces punctatus	Chytridiomycota
P13711	A0A0L0HLH1	SPPG_02759	PF00441	Spizellomyces punctatus	Chytridiomycota
P32523	A0A0L0HLJ1	SPPG_02775	PF00400	Spizellomyces punctatus	Chytridiomycota
P46655	A0A0L0HLK2	SPPG_02786	PF01588	Spizellomyces punctatus	Chytridiomycota
P36047	A0A0L0HLR8	SPPG_03640	PF12799	Spizellomyces punctatus	Chytridiomycota
P46680	A0A0L0HLV8	SPPG_02887	PF12894	Spizellomyces punctatus	Chytridiomycota
P32770	A0A0L0HM03	SPPG_02621	PF00929	Spizellomyces punctatus	Chytridiomycota
P23503	A0A0L0HM16	SPPG_03654	PF02256	Spizellomyces punctatus	Chytridiomycota
P32916	A0A0L0HMC2	SPPG_02481	PF04086	Spizellomyces punctatus	Chytridiomycota
Q92328	A0A0L0HME0	SPPG_03034	PF10296	Spizellomyces punctatus	Chytridiomycota
Q04177	A0A0L0HMK1	SPPG_02548	PF00400	Spizellomyces punctatus	Chytridiomycota
Q08873	A0A0L0HMQ2	SPPG_02686	PF00402	Spizellomyces punctatus	Chytridiomycota
P39677	A0A0L0HMQ5	SPPG_02833	PF03764	Spizellomyces punctatus	Chytridiomycota
P53855	A0A0L0HMY4	SPPG_02892	PF12624	Spizellomyces punctatus	Chytridiomycota
P38888	A0A0L0HN23	SPPG_02926	PF02225	Spizellomyces punctatus	Chytridiomycota
P47169	A0A0L0HN28	SPPG_02956	PF01855	Spizellomyces punctatus	Chytridiomycota
P47169	A0A0L0HN28	SPPG_02956	PF17147	Spizellomyces punctatus	Chytridiomycota
P53886	A0A0L0HN32	SPPG_02706	PF18122	Spizellomyces punctatus	Chytridiomycota
P53886	A0A0L0HN32	SPPG_02706	PF20518	Spizellomyces punctatus	Chytridiomycota
P32567	A0A0L0HN55	SPPG_02952	PF16876	Spizellomyces punctatus	Chytridiomycota
P32580	A0A0L0HN77	SPPG_01951	PF18147	Spizellomyces punctatus	Chytridiomycota
P42941	A0A0L0HNC3	SPPG_03024	PF03105	Spizellomyces punctatus	Chytridiomycota
P31380	A0A0L0HNJ1	SPPG_01730	PF02845	Spizellomyces punctatus	Chytridiomycota
Q05022	A0A0L0HNJ8	SPPG_02077	PF05843	Spizellomyces punctatus	Chytridiomycota
Q12118	A0A0L0HNK8	SPPG_02087	PF17830	Spizellomyces punctatus	Chytridiomycota
P40012	A0A0L0HNM1	SPPG_03003	PF01593	Spizellomyces punctatus	Chytridiomycota
P52917	A0A0L0HNN1	SPPG_02893	PF17862	Spizellomyces punctatus	Chytridiomycota
P49955	A0A0L0HNP7	SPPG_01758	PF08920	Spizellomyces punctatus	Chytridiomycota
Q08446	A0A0L0HNP8	SPPG_02120	PF13174	Spizellomyces punctatus	Chytridiomycota
P14922	A0A0L0HNQ8	SPPG_01774	PF07719	Spizellomyces punctatus	Chytridiomycota
P23615	A0A0L0HNT0	SPPG_02946	PF00575	Spizellomyces punctatus	Chytridiomycota
P23615	A0A0L0HNT0	SPPG_02946	PF17674	Spizellomyces punctatus	Chytridiomycota
Q07451	A0A0L0HNZ2	SPPG_01750	PF18035	Spizellomyces punctatus	Chytridiomycota
P25299	A0A0L0HNZ8	SPPG_01899	PF14327	Spizellomyces punctatus	Chytridiomycota
P52488	A0A0L0HP20	SPPG_01783	PF14732	Spizellomyces punctatus	Chytridiomycota
Q12749	A0A0L0HP63	SPPG_01968	PF02463	Spizellomyces punctatus	Chytridiomycota
P40069	A0A0L0HPA2	SPPG_01969	PF02985	Spizellomyces punctatus	Chytridiomycota
Q06440	A0A0L0HPE3	SPPG_01749	PF12894	Spizellomyces punctatus	Chytridiomycota
P25386	A0A0L0HPI2	SPPG_02358	PF18770	Spizellomyces punctatus	Chytridiomycota
P27636	A0A0L0HPM9	SPPG_01837	PF00514	Spizellomyces punctatus	Chytridiomycota
P53904	A0A0L0HPN1	SPPG_02084	PF12455	Spizellomyces punctatus	Chytridiomycota
P09959	A0A0L0HPN9	SPPG_08986	PF04383	Spizellomyces punctatus	Chytridiomycota
Q06677	A0A0L0HPW1	SPPG_02188	PF00627	Spizellomyces punctatus	Chytridiomycota
P34163	A0A0L0HPX5	SPPG_01944	PF04083	Spizellomyces punctatus	Chytridiomycota
Q12374	A0A0L0HPX8	SPPG_02086	PF08238	Spizellomyces punctatus	Chytridiomycota
Q12374	A0A0L0HPX8	SPPG_02086	PF13174	Spizellomyces punctatus	Chytridiomycota
P38798	A0A0L0HQ29	SPPG_08971	PF05147	Spizellomyces punctatus	Chytridiomycota
Q04491	A0A0L0HQ87	SPPG_02274	PF12894	Spizellomyces punctatus	Chytridiomycota
P53628	A0A0L0HQ95	SPPG_02282	PF02201	Spizellomyces punctatus	Chytridiomycota
P38768	A0A0L0HQV5	SPPG_02270	PF18201	Spizellomyces punctatus	Chytridiomycota
P38065	A0A0L0HQV9	SPPG_01223	PF02296	Spizellomyces punctatus	Chytridiomycota
P53010	A0A0L0HQX7	SPPG_00976	PF00400	Spizellomyces punctatus	Chytridiomycota
P53235	A0A0L0HR02	SPPG_00982	PF00400	Spizellomyces punctatus	Chytridiomycota
P53187	A0A0L0HRM1	SPPG_01179	PF18517	Spizellomyces punctatus	Chytridiomycota
P33411	A0A0L0HRM6	SPPG_01010	PF08799	Spizellomyces punctatus	Chytridiomycota
Q03435	A0A0L0HRN5	SPPG_01190	PF16761	Spizellomyces punctatus	Chytridiomycota
P46674	A0A0L0HRP8	SPPG_01240	PF16769	Spizellomyces punctatus	Chytridiomycota
P53327	A0A0L0HRQ3	SPPG_01244	PF18149	Spizellomyces punctatus	Chytridiomycota
P21734	A0A0L0HRS6	SPPG_01248	PF00627	Spizellomyces punctatus	Chytridiomycota
Q12311	A0A0L0HRU5	SPPG_01085	PF00439	Spizellomyces punctatus	Chytridiomycota
Q06102	A0A0L0HS36	SPPG_01134	PF00098	Spizellomyces punctatus	Chytridiomycota
P31383	A0A0L0HSB2	SPPG_01197	PF02985	Spizellomyces punctatus	Chytridiomycota
Q02554	A0A0L0HSC7	SPPG_01430	PF02037	Spizellomyces punctatus	Chytridiomycota
P47163	A0A0L0HSD2	SPPG_01271	PF14904	Spizellomyces punctatus	Chytridiomycota
P38753	A0A0L0HSF5	SPPG_01455	PF03127	Spizellomyces punctatus	Chytridiomycota
P27637	A0A0L0HSN2	SPPG_08817	PF00788	Spizellomyces punctatus	Chytridiomycota
Q06651	A0A0L0HSP5	SPPG_01352	PF06398	Spizellomyces punctatus	Chytridiomycota
Q06651	A0A0L0HSP5	SPPG_01352	PF12796	Spizellomyces punctatus	Chytridiomycota
P28625	A0A0L0HSS1	SPPG_01556	PF08240	Spizellomyces punctatus	Chytridiomycota
P52918	A0A0L0HSU2	SPPG_01577	PF08389	Spizellomyces punctatus	Chytridiomycota
P42840	A0A0L0HSV9	SPPG_01592	PF12697	Spizellomyces punctatus	Chytridiomycota
P39928	A0A0L0HSY2	SPPG_01650	PF05231	Spizellomyces punctatus	Chytridiomycota
P47057	A0A0L0HTD7	SPPG_01594	PF09325	Spizellomyces punctatus	Chytridiomycota
P33892	A0A0L0HTH3	SPPG_00147	PF12348	Spizellomyces punctatus	Chytridiomycota
Q02890	A0A0L0HTI5	SPPG_08820	PF00069	Spizellomyces punctatus	Chytridiomycota
Q02890	A0A0L0HTI5	SPPG_08820	PF00621	Spizellomyces punctatus	Chytridiomycota
P13574	A0A0L0HTM8	SPPG_00181	PF00096	Spizellomyces punctatus	Chytridiomycota
Q04437	A0A0L0HTV3	SPPG_00032	PF08785	Spizellomyces punctatus	Chytridiomycota
Q08954	A0A0L0HU79	SPPG_00602	PF00642	Spizellomyces punctatus	Chytridiomycota
P38217	A0A0L0HUI0	SPPG_00445	PF03810	Spizellomyces punctatus	Chytridiomycota
P38217	A0A0L0HUI0	SPPG_00445	PF12765	Spizellomyces punctatus	Chytridiomycota
Q08641	A0A0L0HUM1	SPPG_00732	PF08790	Spizellomyces punctatus	Chytridiomycota
Q08641	A0A0L0HUM1	SPPG_00732	PF13649	Spizellomyces punctatus	Chytridiomycota
P00937	A0A0L0HUW5	SPPG_00371	PF00697	Spizellomyces punctatus	Chytridiomycota
P51534	A0A0L0HUY3	SPPG_00820	PF00514	Spizellomyces punctatus	Chytridiomycota
Q08387	A0A0L0HUZ5	SPPG_00834	PF11411	Spizellomyces punctatus	Chytridiomycota
P33755	A0A0L0HUZ8	SPPG_00608	PF00641	Spizellomyces punctatus	Chytridiomycota
P33755	A0A0L0HUZ8	SPPG_00608	PF11543	Spizellomyces punctatus	Chytridiomycota
P33895	A0A0L0HV03	SPPG_00436	PF18595	Spizellomyces punctatus	Chytridiomycota
P43591	A0A0L0HV08	SPPG_08849	PF00485	Spizellomyces punctatus	Chytridiomycota
P40061	A0A0L0HV15	SPPG_00443	PF02185	Spizellomyces punctatus	Chytridiomycota
P54784	A0A0L0HV52	SPPG_00654	PF09079	Spizellomyces punctatus	Chytridiomycota
Q12446	A0A0L0HVC8	SPPG_00537	PF00786	Spizellomyces punctatus	Chytridiomycota
Q08465	A0A0L0HVG0	SPPG_00572	PF12998	Spizellomyces punctatus	Chytridiomycota
P13099	A0A0L0HVJ1	SPPG_08857	PF06839	Spizellomyces punctatus	Chytridiomycota
P11325	A0A0L0HVQ6	SPPG_00669	PF08264	Spizellomyces punctatus	Chytridiomycota
P23180	A0A0L0HVQ7	SPPG_00651	PF06155	Spizellomyces punctatus	Chytridiomycota
P32266	A0A0L0HVR8	SPPG_00677	PF01031	Spizellomyces punctatus	Chytridiomycota
P09032	A0A0L0HVT5	SPPG_08867	PF00483	Spizellomyces punctatus	Chytridiomycota
P46675	A0A0L0HW40	SPPG_00759	PF12348	Spizellomyces punctatus	Chytridiomycota
Q06632	A0A0L0RV59	AMAG_00317	PF10433	Allomyces macrogynus	Blastocladiomycota
P49955	A0A0L0RVZ5	AMAG_00303	PF08920	Allomyces macrogynus	Blastocladiomycota
P23615	A0A0L0RWB1	AMAG_00640	PF00575	Allomyces macrogynus	Blastocladiomycota
P02994	A0A0L0RWP7	AMAG_17705	PF16450	Allomyces macrogynus	Blastocladiomycota
P02994	A0A0L0RWP7	AMAG_17705	PF17862	Allomyces macrogynus	Blastocladiomycota
P53628	A0A0L0RWY2	AMAG_00802	PF02201	Allomyces macrogynus	Blastocladiomycota
P34216	A0A0L0RXU3	AMAG_17749	PF14604	Allomyces macrogynus	Blastocladiomycota
Q01846	A0A0L0RYM1	AMAG_01353	PF00615	Allomyces macrogynus	Blastocladiomycota
Q01846	A0A0L0RYM1	AMAG_01353	PF06246	Allomyces macrogynus	Blastocladiomycota
Q04305	A0A0L0RYR8	AMAG_17760	PF00069	Allomyces macrogynus	Blastocladiomycota
P38147	A0A0L0RYR8	AMAG_17760	PF00400	Allomyces macrogynus	Blastocladiomycota
P38147	A0A0L0RYR8	AMAG_17760	PF09384	Allomyces macrogynus	Blastocladiomycota
P47156	A0A0L0RYW0	AMAG_01411	PF01388	Allomyces macrogynus	Blastocladiomycota
P47156	A0A0L0RYW0	AMAG_01411	PF02928	Allomyces macrogynus	Blastocladiomycota
P47156	A0A0L0RYW0	AMAG_01411	PF08429	Allomyces macrogynus	Blastocladiomycota
Q12311	A0A0L0RZ40	AMAG_01301	PF00439	Allomyces macrogynus	Blastocladiomycota
P09032	A0A0L0RZG3	AMAG_01348	PF12804	Allomyces macrogynus	Blastocladiomycota
Q12347	A0A0L0S083	AMAG_01693	PF12937	Allomyces macrogynus	Blastocladiomycota
Q06709	A0A0L0S0D5	AMAG_01929	PF00096	Allomyces macrogynus	Blastocladiomycota
Q06709	A0A0L0S0D5	AMAG_01929	PF12171	Allomyces macrogynus	Blastocladiomycota
P43589	A0A0L0S0G1	AMAG_01726	PF00443	Allomyces macrogynus	Blastocladiomycota
P40061	A0A0L0S0U5	AMAG_01832	PF02185	Allomyces macrogynus	Blastocladiomycota
Q02516	A0A0L0S0U7	AMAG_01810	PF00808	Allomyces macrogynus	Blastocladiomycota
P22543	A0A0L0S0Y7	AMAG_01912	PF00794	Allomyces macrogynus	Blastocladiomycota
Q06409	A0A0L0S1M1	AMAG_02120	PF06920	Allomyces macrogynus	Blastocladiomycota
Q06409	A0A0L0S1M1	AMAG_02120	PF14429	Allomyces macrogynus	Blastocladiomycota
Q06409	A0A0L0S1M1	AMAG_02120	PF16172	Allomyces macrogynus	Blastocladiomycota
Q06409	A0A0L0S1M1	AMAG_02120	PF20422	Allomyces macrogynus	Blastocladiomycota
P19736	A0A0L0S1N8	AMAG_02271	PF12108	Allomyces macrogynus	Blastocladiomycota
P47057	A0A0L0S1Q4	AMAG_02156	PF09325	Allomyces macrogynus	Blastocladiomycota
P13711	A0A0L0S1U9	AMAG_02159	PF00441	Allomyces macrogynus	Blastocladiomycota
Q99296	A0A0L0S1Y5	AMAG_02220	PF00400	Allomyces macrogynus	Blastocladiomycota
Q06102	A0A0L0S2E1	AMAG_02531	PF00098	Allomyces macrogynus	Blastocladiomycota
P40068	A0A0L0S2S3	AMAG_02448	PF00400	Allomyces macrogynus	Blastocladiomycota
P08964	A0A0L0S321	AMAG_17973	PF01576	Allomyces macrogynus	Blastocladiomycota
P21734	A0A0L0S327	AMAG_02589	PF00627	Allomyces macrogynus	Blastocladiomycota
P32599	A0A0L0S3G7	AMAG_02836	PF13202	Allomyces macrogynus	Blastocladiomycota
P38164	A0A0L0S4B8	AMAG_03114	PF00400	Allomyces macrogynus	Blastocladiomycota
Q12494	A0A0L0S4B9	AMAG_03023	PF00643	Allomyces macrogynus	Blastocladiomycota
Q12494	A0A0L0S4B9	AMAG_03023	PF14634	Allomyces macrogynus	Blastocladiomycota
P54784	A0A0L0S5A7	AMAG_03291	PF13191	Allomyces macrogynus	Blastocladiomycota
Q03768	A0A0L0S5B7	AMAG_03300	PF16543	Allomyces macrogynus	Blastocladiomycota
P39531	A0A0L0S5H3	AMAG_04564	PF12937	Allomyces macrogynus	Blastocladiomycota
Q12468	A0A0L0S5L9	AMAG_04522	PF18323	Allomyces macrogynus	Blastocladiomycota
P32347	A0A0L0S5Z3	AMAG_04686	PF01218	Allomyces macrogynus	Blastocladiomycota
P32347	A0A0L0S5Z3	AMAG_04686	PF01379	Allomyces macrogynus	Blastocladiomycota
P32347	A0A0L0S5Z3	AMAG_04686	PF03900	Allomyces macrogynus	Blastocladiomycota
P07257	A0A0L0S610	AMAG_04777	PF05193	Allomyces macrogynus	Blastocladiomycota
P07248	A0A0L0S681	AMAG_04907	PF13599	Allomyces macrogynus	Blastocladiomycota
P00937	A0A0L0S6C3	AMAG_04963	PF00425	Allomyces macrogynus	Blastocladiomycota
P00937	A0A0L0S6C3	AMAG_04963	PF00697	Allomyces macrogynus	Blastocladiomycota
P00937	A0A0L0S6C3	AMAG_04963	PF04715	Allomyces macrogynus	Blastocladiomycota
P33313	A0A0L0S736	AMAG_05027	PF07719	Allomyces macrogynus	Blastocladiomycota
P25615	A0A0L0S8H4	AMAG_04435	PF10391	Allomyces macrogynus	Blastocladiomycota
P24279	A0A0L0S8I3	AMAG_04343	PF14551	Allomyces macrogynus	Blastocladiomycota
Q05549	A0A0L0S8K3	AMAG_04284	PF08839	Allomyces macrogynus	Blastocladiomycota
P32476	A0A0L0S8K7	AMAG_04310	PF01266	Allomyces macrogynus	Blastocladiomycota
P53388	A0A0L0S8W7	AMAG_04408	PF13520	Allomyces macrogynus	Blastocladiomycota
P33755	A0A0L0S999	AMAG_03322	PF00641	Allomyces macrogynus	Blastocladiomycota
P33755	A0A0L0S999	AMAG_03322	PF11543	Allomyces macrogynus	Blastocladiomycota
P04397	A0A0L0S9E1	AMAG_03361	PF01370	Allomyces macrogynus	Blastocladiomycota
P33411	A0A0L0S9V5	AMAG_03544	PF08799	Allomyces macrogynus	Blastocladiomycota
P32521	A0A0L0SBJ8	AMAG_18424	PF14604	Allomyces macrogynus	Blastocladiomycota
P40012	A0A0L0SBK4	AMAG_05386	PF01593	Allomyces macrogynus	Blastocladiomycota
P42941	A0A0L0SBT4	AMAG_05439	PF03105	Allomyces macrogynus	Blastocladiomycota
P36528	A0A0L0SCE4	AMAG_05576	PF00293	Allomyces macrogynus	Blastocladiomycota
P47008	A0A0L0SCI9	AMAG_05620	PF03765	Allomyces macrogynus	Blastocladiomycota
P47008	A0A0L0SCI9	AMAG_05620	PF13897	Allomyces macrogynus	Blastocladiomycota
P33298	A0A0L0SCS9	AMAG_12342	PF17862	Allomyces macrogynus	Blastocladiomycota
Q03280	A0A0L0SCW5	AMAG_05647	PF00627	Allomyces macrogynus	Blastocladiomycota
Q05022	A0A0L0SD95	AMAG_05877	PF05843	Allomyces macrogynus	Blastocladiomycota
Q04225	A0A0L0SDT4	AMAG_18576	PF03800	Allomyces macrogynus	Blastocladiomycota
Q12199	A0A0L0SE34	AMAG_18577	PF00313	Allomyces macrogynus	Blastocladiomycota
P54791	A0A0L0SEU9	AMAG_06681	PF13191	Allomyces macrogynus	Blastocladiomycota
P47158	A0A0L0SFF3	AMAG_06928	PF01571	Allomyces macrogynus	Blastocladiomycota
P00958	A0A0L0SFI2	AMAG_07024	PF00458	Allomyces macrogynus	Blastocladiomycota
Q12059	A0A0L0SGD7	AMAG_06389	PF00899	Allomyces macrogynus	Blastocladiomycota
Q12749	A0A0L0SGX0	AMAG_06499	PF02463	Allomyces macrogynus	Blastocladiomycota
Q99344	A0A0L0SHA8	AMAG_07113	PF08825	Allomyces macrogynus	Blastocladiomycota
P23180	A0A0L0SHV6	AMAG_07282	PF06155	Allomyces macrogynus	Blastocladiomycota
P33202	A0A0L0SHW4	AMAG_07293	PF00514	Allomyces macrogynus	Blastocladiomycota
P32527	A0A0L0SK58	AMAG_08054	PF00249	Allomyces macrogynus	Blastocladiomycota
Q12017	A0A0L0SKE7	AMAG_08058	PF02114	Allomyces macrogynus	Blastocladiomycota
P00175	A0A0L0SLB9	AMAG_08334	PF00487	Allomyces macrogynus	Blastocladiomycota
P23255	A0A0L0SLH2	AMAG_08383	PF00439	Allomyces macrogynus	Blastocladiomycota
Q06339	A0A0L0SLT7	AMAG_08492	PF00400	Allomyces macrogynus	Blastocladiomycota
Q04600	A0A0L0SPB5	AMAG_09385	PF01472	Allomyces macrogynus	Blastocladiomycota
P53187	A0A0L0SQC1	AMAG_10062	PF18517	Allomyces macrogynus	Blastocladiomycota
P25299	A0A0L0SQD6	AMAG_09942	PF14327	Allomyces macrogynus	Blastocladiomycota
P25368	A0A0L0SQX2	AMAG_10608	PF08772	Allomyces macrogynus	Blastocladiomycota
P53255	A0A0L0SR18	AMAG_10165	PF13696	Allomyces macrogynus	Blastocladiomycota
P53944	A0A0L0SR24	AMAG_10628	PF13649	Allomyces macrogynus	Blastocladiomycota
P13099	A0A0L0SRU7	AMAG_19442	PF06839	Allomyces macrogynus	Blastocladiomycota
P52918	A0A0L0SSD8	AMAG_11043	PF08389	Allomyces macrogynus	Blastocladiomycota
P40985	A0A0L0SSH7	AMAG_11111	PF16558	Allomyces macrogynus	Blastocladiomycota
Q03305	A0A0L0SU03	AMAG_10300	PF12796	Allomyces macrogynus	Blastocladiomycota
P36151	A0A0L0SUF3	AMAG_10466	PF01490	Allomyces macrogynus	Blastocladiomycota
P53236	A0A0L0SUQ6	AMAG_10542	PF12796	Allomyces macrogynus	Blastocladiomycota
Q06651	A0A0L0SUV2	AMAG_10523	PF12796	Allomyces macrogynus	Blastocladiomycota
P38768	A0A0L0SV83	AMAG_11524	PF18201	Allomyces macrogynus	Blastocladiomycota
P32337	A0A0L0SVL3	AMAG_11628	PF02985	Allomyces macrogynus	Blastocladiomycota
P42842	A0A0L0SVT4	AMAG_11201	PF07719	Allomyces macrogynus	Blastocladiomycota
P53750	A0A0L0SW73	AMAG_11219	PF06441	Allomyces macrogynus	Blastocladiomycota
P48353	A0A0L0SWI3	AMAG_11247	PF09320	Allomyces macrogynus	Blastocladiomycota
Q04471	A0A0L0SWS3	AMAG_11406	PF09423	Allomyces macrogynus	Blastocladiomycota
P53960	A0A0L0SWT2	AMAG_11464	PF01411	Allomyces macrogynus	Blastocladiomycota
P38074	A0A0L0SXE7	AMAG_12145	PF13649	Allomyces macrogynus	Blastocladiomycota
Q02792	A0A0L0SXJ3	AMAG_12190	PF00098	Allomyces macrogynus	Blastocladiomycota
Q04177	A0A0L0SY49	AMAG_11897	PF00400	Allomyces macrogynus	Blastocladiomycota
P33420	A0A0L0SZE3	AMAG_12584	PF14560	Allomyces macrogynus	Blastocladiomycota
P32567	A0A0L0T0X8	AMAG_13071	PF16876	Allomyces macrogynus	Blastocladiomycota
P48360	A0A0L0T1B5	AMAG_12779	PF07992	Allomyces macrogynus	Blastocladiomycota
P24814	A0A0L0T261	AMAG_13447	PF13855	Allomyces macrogynus	Blastocladiomycota
P53855	A0A0L0T293	AMAG_13338	PF12624	Allomyces macrogynus	Blastocladiomycota
Q12071	A0A0L0T3G9	AMAG_13659	PF07928	Allomyces macrogynus	Blastocladiomycota
Q12071	A0A0L0T3G9	AMAG_13659	PF10475	Allomyces macrogynus	Blastocladiomycota
P32524	A0A0L0T403	AMAG_13674	PF12230	Allomyces macrogynus	Blastocladiomycota
P52917	A0A0L0T4R3	AMAG_14246	PF17862	Allomyces macrogynus	Blastocladiomycota
P53916	A0A0L0T4U4	AMAG_14111	PF10409	Allomyces macrogynus	Blastocladiomycota
P36047	A0A0L0T502	AMAG_14356	PF12799	Allomyces macrogynus	Blastocladiomycota
P17423	A0A0L0T637	AMAG_14833	PF08544	Allomyces macrogynus	Blastocladiomycota
Q02207	A0A0L0T6U4	AMAG_14562	PF02036	Allomyces macrogynus	Blastocladiomycota
P18480	A0A0L0T6W0	AMAG_20087	PF00320	Allomyces macrogynus	Blastocladiomycota
Q06168	A0A0L0T737	AMAG_14615	PF00320	Allomyces macrogynus	Blastocladiomycota
P36022	A0A0L0T771	AMAG_14553	PF17852	Allomyces macrogynus	Blastocladiomycota
P38986	A0A0L0T7I5	AMAG_15466	PF12796	Allomyces macrogynus	Blastocladiomycota
Q07834	A0A0L0T7P8	AMAG_14951	PF07647	Allomyces macrogynus	Blastocladiomycota
P53119	A0A0L0T996	AMAG_20330	PF00082	Allomyces macrogynus	Blastocladiomycota
P53119	A0A0L0T996	AMAG_20330	PF00612	Allomyces macrogynus	Blastocladiomycota
P32916	A0A0L0T9G1	AMAG_15676	PF04086	Allomyces macrogynus	Blastocladiomycota
P19097	A0A0L0T9W2	AMAG_16160	PF00698	Allomyces macrogynus	Blastocladiomycota
P19097	A0A0L0T9W2	AMAG_16160	PF01575	Allomyces macrogynus	Blastocladiomycota
P19097	A0A0L0T9W2	AMAG_16160	PF08354	Allomyces macrogynus	Blastocladiomycota
P19097	A0A0L0T9W2	AMAG_16160	PF13452	Allomyces macrogynus	Blastocladiomycota
P19097	A0A0L0T9W2	AMAG_16160	PF16073	Allomyces macrogynus	Blastocladiomycota
P19097	A0A0L0T9W2	AMAG_16160	PF17951	Allomyces macrogynus	Blastocladiomycota
P38090	A0A0L0TA42	AMAG_16153	PF13520	Allomyces macrogynus	Blastocladiomycota
P04817	A0A0L0TA91	AMAG_16204	PF13520	Allomyces macrogynus	Blastocladiomycota
P35180	A0A0L0TAB0	AMAG_20465	PF00856	Allomyces macrogynus	Blastocladiomycota
P32452	A0A0L0TAC9	AMAG_15703	PF01817	Allomyces macrogynus	Blastocladiomycota
P38822	A0A0L0TAD2	AMAG_16220	PF00130	Allomyces macrogynus	Blastocladiomycota
Q04638	A0A0L0TBG1	AMAG_15978	PF05773	Allomyces macrogynus	Blastocladiomycota
P11325	A0A0L0TBL9	AMAG_16606	PF08264	Allomyces macrogynus	Blastocladiomycota
Q3E731	A0A0L0TBS3	AMAG_16658	PF06747	Allomyces macrogynus	Blastocladiomycota
P40529	A0A0L0TC37	AMAG_16604	PF00627	Allomyces macrogynus	Blastocladiomycota
P25356	A0A0L0TC55	AMAG_16875	PF00400	Allomyces macrogynus	Blastocladiomycota
P46675	A0A0L0TCU1	AMAG_20529	PF02985	Allomyces macrogynus	Blastocladiomycota
Q00764	A0A0L0TD15	AMAG_16471	PF02358	Allomyces macrogynus	Blastocladiomycota
P53134	A0A0L0TDC8	AMAG_20604	PF05508	Allomyces macrogynus	Blastocladiomycota
P32580	A0A0L0TDV8	AMAG_17098	PF18147	Allomyces macrogynus	Blastocladiomycota
P38339	A0A0L0TDY0	AMAG_16979	PF01215	Allomyces macrogynus	Blastocladiomycota
P43591	A0A0S2LHW7	CNA02555	PF00485	Cryptococcus neoformans	Basidiomycota
P32769	A0A0S2LI87	CNB04740	PF03143	Cryptococcus neoformans	Basidiomycota
Q02516	A0A0S2M5A3	CNF00905	PF00808	Cryptococcus neoformans	Basidiomycota
P32527	A0A138ZXD9	M427DRAFT_141313	PF00249	Gonapodya prolifera	Chytridiomycota
P38708	A0A138ZXE3	M427DRAFT_75880	PF04073	Gonapodya prolifera	Chytridiomycota
P38753	A0A138ZXI3	M427DRAFT_64587	PF03127	Gonapodya prolifera	Chytridiomycota
P53691	A0A138ZY79	M427DRAFT_64129	PF07719	Gonapodya prolifera	Chytridiomycota
P32580	A0A138ZYA9	M427DRAFT_129284	PF18147	Gonapodya prolifera	Chytridiomycota
Q07660	A0A138ZYE0	M427DRAFT_149942	PF11744	Gonapodya prolifera	Chytridiomycota
Q99344	A0A138ZYL3	M427DRAFT_63798	PF08825	Gonapodya prolifera	Chytridiomycota
P47008	A0A138ZYQ5	M427DRAFT_64147	PF03765	Gonapodya prolifera	Chytridiomycota
P39531	A0A138ZZ00	M427DRAFT_149550	PF12937	Gonapodya prolifera	Chytridiomycota
Q03305	A0A138ZZS0	M427DRAFT_159869	PF12796	Gonapodya prolifera	Chytridiomycota
P14907	A0A138ZZW3	M427DRAFT_190786	PF13634	Gonapodya prolifera	Chytridiomycota
P38822	A0A139A111	M427DRAFT_476751	PF00130	Gonapodya prolifera	Chytridiomycota
P20051	A0A139A1W9	M427DRAFT_127376	PF01979	Gonapodya prolifera	Chytridiomycota
Q07878	A0A139A278	M427DRAFT_47658	PF00827	Gonapodya prolifera	Chytridiomycota
Q07878	A0A139A278	M427DRAFT_47658	PF02493	Gonapodya prolifera	Chytridiomycota
Q07878	A0A139A278	M427DRAFT_47658	PF02845	Gonapodya prolifera	Chytridiomycota
Q07878	A0A139A278	M427DRAFT_47658	PF07297	Gonapodya prolifera	Chytridiomycota
P14922	A0A139A2W9	M427DRAFT_103026	PF07719	Gonapodya prolifera	Chytridiomycota
P33399	A0A139A3B3	M427DRAFT_158666	PF08777	Gonapodya prolifera	Chytridiomycota
P52488	A0A139A3B5	M427DRAFT_36480	PF14732	Gonapodya prolifera	Chytridiomycota
P25356	A0A139A3B6	M427DRAFT_138388	PF00400	Gonapodya prolifera	Chytridiomycota
P12689	A0A139A3J8	M427DRAFT_127071	PF14377	Gonapodya prolifera	Chytridiomycota
Q06409	A0A139A3W1	M427DRAFT_102427	PF20422	Gonapodya prolifera	Chytridiomycota
P32567	A0A139A476	M427DRAFT_114997	PF16876	Gonapodya prolifera	Chytridiomycota
P42945	A0A139A4V3	M427DRAFT_147694	PF04488	Gonapodya prolifera	Chytridiomycota
P32528	A0A139A516	M427DRAFT_35231	PF18140	Gonapodya prolifera	Chytridiomycota
Q12508	A0A139A5I5	M427DRAFT_126089	PF13445	Gonapodya prolifera	Chytridiomycota
P42842	A0A139A5N6	M427DRAFT_101695	PF07719	Gonapodya prolifera	Chytridiomycota
P40358	A0A139A5N7	M427DRAFT_137504	PF13174	Gonapodya prolifera	Chytridiomycota
P08964	A0A139A6F3	M427DRAFT_46743	PF00411	Gonapodya prolifera	Chytridiomycota
P08964	A0A139A6F3	M427DRAFT_46743	PF01576	Gonapodya prolifera	Chytridiomycota
Q12017	A0A139A6L3	M427DRAFT_125817	PF02114	Gonapodya prolifera	Chytridiomycota
P32832	A0A139A6X2	M427DRAFT_59713	PF02178	Gonapodya prolifera	Chytridiomycota
P32832	A0A139A6X2	M427DRAFT_59713	PF16866	Gonapodya prolifera	Chytridiomycota
P38764	A0A139A716	M427DRAFT_46316	PF00096	Gonapodya prolifera	Chytridiomycota
Q01454	A0A139A7A8	M427DRAFT_113973	PF00400	Gonapodya prolifera	Chytridiomycota
P50107	A0A139A8J1	M427DRAFT_146976	PF11221	Gonapodya prolifera	Chytridiomycota
P47156	A0A139A9N3	M427DRAFT_71302	PF01388	Gonapodya prolifera	Chytridiomycota
Q03768	A0A139A9R6	M427DRAFT_58402	PF16543	Gonapodya prolifera	Chytridiomycota
Q06102	A0A139AA69	M427DRAFT_113242	PF00098	Gonapodya prolifera	Chytridiomycota
P25299	A0A139AA91	M427DRAFT_58439	PF14327	Gonapodya prolifera	Chytridiomycota
P53855	A0A139AAC4	M427DRAFT_124871	PF12624	Gonapodya prolifera	Chytridiomycota
P33755	A0A139AAF5	M427DRAFT_58479	PF00641	Gonapodya prolifera	Chytridiomycota
P33755	A0A139AAF5	M427DRAFT_58479	PF11543	Gonapodya prolifera	Chytridiomycota
P43589	A0A139AAJ4	M427DRAFT_100051	PF00443	Gonapodya prolifera	Chytridiomycota
Q06651	A0A139AAM6	M427DRAFT_113441	PF12796	Gonapodya prolifera	Chytridiomycota
P47158	A0A139AAQ1	M427DRAFT_363870	PF01571	Gonapodya prolifera	Chytridiomycota
Q07468	A0A139AAY6	M427DRAFT_45369	PF00400	Gonapodya prolifera	Chytridiomycota
P16658	A0A139AB28	M427DRAFT_57959	PF02778	Gonapodya prolifera	Chytridiomycota
Q06677	A0A139AB95	M427DRAFT_57956	PF00627	Gonapodya prolifera	Chytridiomycota
P32523	A0A139ABD5	M427DRAFT_70788	PF00400	Gonapodya prolifera	Chytridiomycota
P25615	A0A139ABS3	M427DRAFT_112983	PF10391	Gonapodya prolifera	Chytridiomycota
P32599	A0A139ABT5	M427DRAFT_57940	PF13202	Gonapodya prolifera	Chytridiomycota
Q12059	A0A139ABZ5	M427DRAFT_146090	PF00899	Gonapodya prolifera	Chytridiomycota
Q02516	A0A139AC59	M427DRAFT_99795	PF00808	Gonapodya prolifera	Chytridiomycota
Q99186	A0A139ACE3	M427DRAFT_57655	PF01217	Gonapodya prolifera	Chytridiomycota
P38838	A0A139AD38	M427DRAFT_124163	PF00641	Gonapodya prolifera	Chytridiomycota
Q04636	A0A139AD84	M427DRAFT_112428	PF09011	Gonapodya prolifera	Chytridiomycota
P40012	A0A139AE04	M427DRAFT_135288	PF01593	Gonapodya prolifera	Chytridiomycota
P19736	A0A139AEB1	M427DRAFT_112107	PF12108	Gonapodya prolifera	Chytridiomycota
P23255	A0A139AEE7	M427DRAFT_145691	PF00439	Gonapodya prolifera	Chytridiomycota
P23255	A0A139AEE7	M427DRAFT_145691	PF01433	Gonapodya prolifera	Chytridiomycota
P25339	A0A139AEJ7	M427DRAFT_56988	PF00642	Gonapodya prolifera	Chytridiomycota
P38913	A0A139AEM6	M427DRAFT_123675	PF00994	Gonapodya prolifera	Chytridiomycota
P38110	A0A139AF56	M427DRAFT_112071	PF02259	Gonapodya prolifera	Chytridiomycota
P49955	A0A139AFD8	M427DRAFT_32599	PF08920	Gonapodya prolifera	Chytridiomycota
P35688	A0A139AFG8	M427DRAFT_331419	PF00610	Gonapodya prolifera	Chytridiomycota
P35688	A0A139AFG8	M427DRAFT_331419	PF00621	Gonapodya prolifera	Chytridiomycota
P27801	A0A139AG41	M427DRAFT_56560	PF10367	Gonapodya prolifera	Chytridiomycota
P31383	A0A139AH14	M427DRAFT_55994	PF02985	Gonapodya prolifera	Chytridiomycota
P38065	A0A139AH38	M427DRAFT_300115	PF02296	Gonapodya prolifera	Chytridiomycota
Q06632	A0A139AJ40	M427DRAFT_55141	PF10433	Gonapodya prolifera	Chytridiomycota
Q99257	A0A139AJ96	M427DRAFT_133866	PF02136	Gonapodya prolifera	Chytridiomycota
Q07834	A0A139AJK6	M427DRAFT_133734	PF07647	Gonapodya prolifera	Chytridiomycota
P39702	A0A139AK74	M427DRAFT_43363	PF00400	Gonapodya prolifera	Chytridiomycota
Q04311	A0A139AKD4	M427DRAFT_133667	PF18716	Gonapodya prolifera	Chytridiomycota
Q12697	A0A139AKF0	M427DRAFT_133689	PF00690	Gonapodya prolifera	Chytridiomycota
P46655	A0A139AL48	M427DRAFT_110650	PF01588	Gonapodya prolifera	Chytridiomycota
P38682	A0A139AL64	M427DRAFT_144228	PF12783	Gonapodya prolifera	Chytridiomycota
P38682	A0A139AL64	M427DRAFT_144228	PF16206	Gonapodya prolifera	Chytridiomycota
P38682	A0A139AL64	M427DRAFT_144228	PF16213	Gonapodya prolifera	Chytridiomycota
P00937	A0A139ALC5	M427DRAFT_254664	PF00697	Gonapodya prolifera	Chytridiomycota
P53633	A0A139ALJ5	M427DRAFT_30416	PF12937	Gonapodya prolifera	Chytridiomycota
P20049	A0A139AM02	M427DRAFT_133276	PF02153	Gonapodya prolifera	Chytridiomycota
P08019	A0A139AM12	M427DRAFT_153677	PF03370	Gonapodya prolifera	Chytridiomycota
P36047	A0A139AM20	M427DRAFT_121910	PF12799	Gonapodya prolifera	Chytridiomycota
P24279	A0A139AMS7	M427DRAFT_153463	PF14551	Gonapodya prolifera	Chytridiomycota
P47057	A0A139AMZ8	M427DRAFT_54148	PF09325	Gonapodya prolifera	Chytridiomycota
Q12159	A0A139AN11	M427DRAFT_53987	PF13865	Gonapodya prolifera	Chytridiomycota
Q12309	A0A139ANA0	M427DRAFT_30101	PF13174	Gonapodya prolifera	Chytridiomycota
P09032	A0A139AND1	M427DRAFT_54230	PF12804	Gonapodya prolifera	Chytridiomycota
P00958	A0A139ANQ0	M427DRAFT_96056	PF00458	Gonapodya prolifera	Chytridiomycota
P35728	A0A139AP64	M427DRAFT_109372	PF14634	Gonapodya prolifera	Chytridiomycota
P52917	A0A139APB4	M427DRAFT_53855	PF17862	Gonapodya prolifera	Chytridiomycota
P13099	A0A139APE3	M427DRAFT_121067	PF06839	Gonapodya prolifera	Chytridiomycota
P23180	A0A139APG7	M427DRAFT_153025	PF06155	Gonapodya prolifera	Chytridiomycota
Q12347	A0A139API4	M427DRAFT_132580	PF12937	Gonapodya prolifera	Chytridiomycota
Q12749	A0A139APQ9	M427DRAFT_42365	PF02463	Gonapodya prolifera	Chytridiomycota
P33400	A0A139APZ0	M427DRAFT_95752	PF12171	Gonapodya prolifera	Chytridiomycota
P38768	A0A139AQ46	M427DRAFT_42158	PF18201	Gonapodya prolifera	Chytridiomycota
P46675	A0A139AQC5	M427DRAFT_179744	PF12348	Gonapodya prolifera	Chytridiomycota
P41835	A0A139AQS8	M427DRAFT_143541	PF15965	Gonapodya prolifera	Chytridiomycota
P36126	A0A139AQV0	M427DRAFT_95445	PF13091	Gonapodya prolifera	Chytridiomycota
P54857	A0A139AQV1	M427DRAFT_143391	PF05057	Gonapodya prolifera	Chytridiomycota
P33298	A0A139AR52	M427DRAFT_120702	PF17862	Gonapodya prolifera	Chytridiomycota
Q12311	A0A139AR58	M427DRAFT_132224	PF00439	Gonapodya prolifera	Chytridiomycota
P07702	A0A139ARK2	M427DRAFT_95124	PF13193	Gonapodya prolifera	Chytridiomycota
P33411	A0A139ARN1	M427DRAFT_53150	PF08799	Gonapodya prolifera	Chytridiomycota
Q12453	A0A139ARP2	M427DRAFT_95374	PF00069	Gonapodya prolifera	Chytridiomycota
Q03792	A0A139ASJ8	M427DRAFT_52603	PF01067	Gonapodya prolifera	Chytridiomycota
Q03792	A0A139ASJ8	M427DRAFT_52603	PF04212	Gonapodya prolifera	Chytridiomycota
P33314	A0A139ASU2	M427DRAFT_143104	PF00611	Gonapodya prolifera	Chytridiomycota
P38260	A0A139ASW7	M427DRAFT_41671	PF00454	Gonapodya prolifera	Chytridiomycota
P38260	A0A139ASW7	M427DRAFT_41671	PF02259	Gonapodya prolifera	Chytridiomycota
P38260	A0A139ASW7	M427DRAFT_41671	PF08163	Gonapodya prolifera	Chytridiomycota
P38260	A0A139ASW7	M427DRAFT_41671	PF19704	Gonapodya prolifera	Chytridiomycota
P38260	A0A139ASW7	M427DRAFT_41671	PF20500	Gonapodya prolifera	Chytridiomycota
P38260	A0A139ASW7	M427DRAFT_41671	PF20502	Gonapodya prolifera	Chytridiomycota
Q03327	A0A139ASZ8	M427DRAFT_28749	PF00153	Gonapodya prolifera	Chytridiomycota
P13134	A0A139ATH1	M427DRAFT_41691	PF16470	Gonapodya prolifera	Chytridiomycota
P31787	A0A139ATS2	M427DRAFT_67034	PF12697	Gonapodya prolifera	Chytridiomycota
P53859	A0A139ATW9	M427DRAFT_152058	PF14382	Gonapodya prolifera	Chytridiomycota
P38225	A0A139AU76	M427DRAFT_52513	PF13193	Gonapodya prolifera	Chytridiomycota
Q12102	A0A139AUW8	M427DRAFT_66501	PF07521	Gonapodya prolifera	Chytridiomycota
P53164	A0A139AV69	M427DRAFT_376257	PF09296	Gonapodya prolifera	Chytridiomycota
P53164	A0A139AV69	M427DRAFT_376257	PF12796	Gonapodya prolifera	Chytridiomycota
P24814	A0A139AVD5	M427DRAFT_342694	PF13855	Gonapodya prolifera	Chytridiomycota
P25044	A0A139AW68	M427DRAFT_142624	PF00581	Gonapodya prolifera	Chytridiomycota
P36022	A0A139AWB6	M427DRAFT_130976	PF17852	Gonapodya prolifera	Chytridiomycota
P36022	A0A139AWB6	M427DRAFT_130976	PF18199	Gonapodya prolifera	Chytridiomycota
Q12251	A0A139AWG0	M427DRAFT_351309	PF13202	Gonapodya prolifera	Chytridiomycota
P32524	A0A139AWL7	M427DRAFT_51401	PF12230	Gonapodya prolifera	Chytridiomycota
Q99258	A0A139AWM5	M427DRAFT_51415	PF00677	Gonapodya prolifera	Chytridiomycota
P21734	A0A139AWQ2	M427DRAFT_51418	PF00627	Gonapodya prolifera	Chytridiomycota
Q04638	A0A139AX86	M427DRAFT_51567	PF05773	Gonapodya prolifera	Chytridiomycota
Q12071	A0A139AXM1	M427DRAFT_130249	PF07928	Gonapodya prolifera	Chytridiomycota
Q12071	A0A139AXM1	M427DRAFT_130249	PF10475	Gonapodya prolifera	Chytridiomycota
Q05809	A0A139AXT1	M427DRAFT_50974	PF06747	Gonapodya prolifera	Chytridiomycota
Q05022	A0A139AYG6	M427DRAFT_277605	PF05843	Gonapodya prolifera	Chytridiomycota
Q07830	A0A139AYT5	M427DRAFT_130605	PF19316	Gonapodya prolifera	Chytridiomycota
P48353	A0A139AYX8	M427DRAFT_51142	PF09320	Gonapodya prolifera	Chytridiomycota
Q12468	A0A139AZB7	M427DRAFT_50436	PF18323	Gonapodya prolifera	Chytridiomycota
P38217	A0A139AZE3	M427DRAFT_50464	PF03810	Gonapodya prolifera	Chytridiomycota
P39965	A0A139B024	M427DRAFT_150610	PF03129	Gonapodya prolifera	Chytridiomycota
P36421	A0A139B0B6	M427DRAFT_92825	PF01588	Gonapodya prolifera	Chytridiomycota
P33895	A0A139B0Y7	M427DRAFT_130142	PF18595	Gonapodya prolifera	Chytridiomycota
P38688	A3RNH7	NCU01455	PF17004	Neurospora crassa	Ascomycota
Q12508	A4D9S9	AFUA_1G04490	PF13445	Aspergillus fumigatus	Ascomycota
P32916	A7UVV7	NCU11187	PF04086	Neurospora crassa	Ascomycota
P25638	A7UWK1	NCU10270	PF04564	Neurospora crassa	Ascomycota
P32523	A7UWZ9	NCU11357	PF00400	Neurospora crassa	Ascomycota
P32523	A7UWZ9	NCU11357	PF12894	Neurospora crassa	Ascomycota
P40098	A8N048	CC1G_02817	PF03061	Coprinopsis cinerea	Basidiomycota
P40547	A8N087	CC1G_02856	PF00514	Coprinopsis cinerea	Basidiomycota
P29029	A8N0I6	CC1G_04407	PF02839	Coprinopsis cinerea	Basidiomycota
P14922	A8N0U0	CC1G_08637	PF07719	Coprinopsis cinerea	Basidiomycota
P24279	A8N163	CC1G_10284	PF14551	Coprinopsis cinerea	Basidiomycota
P22035	A8N166	CC1G_10287	PF00096	Coprinopsis cinerea	Basidiomycota
P32523	A8N170	CC1G_10289	PF00400	Coprinopsis cinerea	Basidiomycota
P32523	A8N170	CC1G_10289	PF12894	Coprinopsis cinerea	Basidiomycota
P33755	A8N181	CC1G_13210	PF11543	Coprinopsis cinerea	Basidiomycota
Q07878	A8N1G6	CC1G_11305	PF09333	Coprinopsis cinerea	Basidiomycota
P38065	A8N1G9	CC1G_11308	PF02296	Coprinopsis cinerea	Basidiomycota
P36022	A8N250	CC1G_03757	PF17852	Coprinopsis cinerea	Basidiomycota
P36022	A8N250	CC1G_03757	PF18199	Coprinopsis cinerea	Basidiomycota
Q04177	A8N259	CC1G_03766	PF00400	Coprinopsis cinerea	Basidiomycota
P54857	A8N2C4	CC1G_01764	PF07819	Coprinopsis cinerea	Basidiomycota
P38705	A8N2E9	CC1G_01802	PF02403	Coprinopsis cinerea	Basidiomycota
P33895	A8N2G7	CC1G_01667	PF18595	Coprinopsis cinerea	Basidiomycota
Q12289	A8N2M5	CC1G_01742	PF02469	Coprinopsis cinerea	Basidiomycota
Q07395	A8N2W9	CC1G_06604	PF00514	Coprinopsis cinerea	Basidiomycota
Q01846	A8N2Y9	CC1G_06561	PF00615	Coprinopsis cinerea	Basidiomycota
Q12482	A8N338	CC1G_06547	PF13202	Coprinopsis cinerea	Basidiomycota
P23255	A8N357	CC1G_00481	PF00439	Coprinopsis cinerea	Basidiomycota
P23255	A8N357	CC1G_00481	PF01433	Coprinopsis cinerea	Basidiomycota
P43589	A8N362	CC1G_00486	PF00443	Coprinopsis cinerea	Basidiomycota
P04397	A8N3C9	CC1G_00553	PF11957	Coprinopsis cinerea	Basidiomycota
Q06677	A8N3M3	CC1G_00668	PF00627	Coprinopsis cinerea	Basidiomycota
P36150	A8N400	CC1G_10103	PF14823	Coprinopsis cinerea	Basidiomycota
P36150	A8N400	CC1G_10103	PF14824	Coprinopsis cinerea	Basidiomycota
P53878	A8N4F8	CC1G_06035	PF08659	Coprinopsis cinerea	Basidiomycota
P35177	A8N4M5	CC1G_06003	PF07524	Coprinopsis cinerea	Basidiomycota
P38217	A8N4Z3	CC1G_04693	PF03810	Coprinopsis cinerea	Basidiomycota
P53120	A8N5N6	CC1G_09341	PF10334	Coprinopsis cinerea	Basidiomycota
P39935	A8N5R4	CC1G_12096	PF02847	Coprinopsis cinerea	Basidiomycota
Q04223	A8N5U6	CC1G_12770	PF13419	Coprinopsis cinerea	Basidiomycota
P53043	A8N662	CC1G_01977	PF00515	Coprinopsis cinerea	Basidiomycota
P00937	A8N699	CC1G_02006	PF00697	Coprinopsis cinerea	Basidiomycota
Q12453	A8N6F6	CC1G_02059	PF00069	Coprinopsis cinerea	Basidiomycota
Q06409	A8N6N4	CC1G_07405	PF06920	Coprinopsis cinerea	Basidiomycota
Q06409	A8N6N4	CC1G_07405	PF14429	Coprinopsis cinerea	Basidiomycota
Q06409	A8N6N4	CC1G_07405	PF16172	Coprinopsis cinerea	Basidiomycota
P32325	A8N6N7	CC1G_07408	PF12738	Coprinopsis cinerea	Basidiomycota
Q12465	A8N6P1	CC1G_07412	PF14604	Coprinopsis cinerea	Basidiomycota
P53164	A8N707	CC1G_06879	PF09296	Coprinopsis cinerea	Basidiomycota
P25335	A8N764	CC1G_03207	PF04115	Coprinopsis cinerea	Basidiomycota
Q12504	A8N790	CC1G_03233	PF09273	Coprinopsis cinerea	Basidiomycota
P38074	A8N7E4	CC1G_03287	PF13649	Coprinopsis cinerea	Basidiomycota
Q04336	A8N7G1	CC1G_03304	PF03200	Coprinopsis cinerea	Basidiomycota
Q01454	A8N7I3	CC1G_03326	PF00400	Coprinopsis cinerea	Basidiomycota
Q03786	A8N7L7	CC1G_02274	PF01202	Coprinopsis cinerea	Basidiomycota
P13099	A8N7S6	CC1G_02333	PF00098	Coprinopsis cinerea	Basidiomycota
P13099	A8N7S6	CC1G_02333	PF06839	Coprinopsis cinerea	Basidiomycota
Q12311	A8N8I5	CC1G_04032	PF00439	Coprinopsis cinerea	Basidiomycota
Q12311	A8N8I5	CC1G_04032	PF00855	Coprinopsis cinerea	Basidiomycota
P33420	A8N8L9	CC1G_09878	PF14560	Coprinopsis cinerea	Basidiomycota
P54791	A8N8P4	CC1G_00769	PF13191	Coprinopsis cinerea	Basidiomycota
P53127	A8N8P9	CC1G_00774	PF00320	Coprinopsis cinerea	Basidiomycota
P09959	A8N8X1	CC1G_00846	PF04383	Coprinopsis cinerea	Basidiomycota
P48353	A8N909	CC1G_00884	PF09320	Coprinopsis cinerea	Basidiomycota
Q12347	A8N910	CC1G_00885	PF12937	Coprinopsis cinerea	Basidiomycota
P35728	A8N917	CC1G_00892	PF04564	Coprinopsis cinerea	Basidiomycota
P38352	A8N923	CC1G_00898	PF12937	Coprinopsis cinerea	Basidiomycota
P49955	A8N938	CC1G_00913	PF08920	Coprinopsis cinerea	Basidiomycota
P40069	A8N951	CC1G_00926	PF02985	Coprinopsis cinerea	Basidiomycota
P25344	A8N9A0	CC1G_00975	PF07647	Coprinopsis cinerea	Basidiomycota
P25344	A8N9A0	CC1G_00975	PF14604	Coprinopsis cinerea	Basidiomycota
Q01329	A8N9R2	CC1G_11565	PF12295	Coprinopsis cinerea	Basidiomycota
P02309	A8NA29	CC1G_05765	PF02969	Coprinopsis cinerea	Basidiomycota
P38753	A8NAI4	CC1G_05935	PF03127	Coprinopsis cinerea	Basidiomycota
Q03018	A8NBE9	CC1G_02409	PF13174	Coprinopsis cinerea	Basidiomycota
Q03322	A8NBG8	CC1G_02428	PF09177	Coprinopsis cinerea	Basidiomycota
Q12159	A8NBY0	CC1G_07727	PF13865	Coprinopsis cinerea	Basidiomycota
Q00402	A8NC45	CC1G_07649	PF00415	Coprinopsis cinerea	Basidiomycota
P16649	A8ND24	CC1G_08510	PF20426	Coprinopsis cinerea	Basidiomycota
Q05530	A8NE03	CC1G_10587	PF00098	Coprinopsis cinerea	Basidiomycota
P38328	A8NEI0	CC1G_01094	PF12894	Coprinopsis cinerea	Basidiomycota
Q12071	A8NEQ6	CC1G_01160	PF07928	Coprinopsis cinerea	Basidiomycota
Q99344	A8NEU3	CC1G_01191	PF08825	Coprinopsis cinerea	Basidiomycota
P23615	A8NF94	CC1G_04208	PF00575	Coprinopsis cinerea	Basidiomycota
P23615	A8NF94	CC1G_04208	PF17674	Coprinopsis cinerea	Basidiomycota
P53855	A8NFA2	CC1G_04213	PF12624	Coprinopsis cinerea	Basidiomycota
Q12508	A8NFK9	CC1G_04291	PF13445	Coprinopsis cinerea	Basidiomycota
P25655	A8NG03	CC1G_05143	PF00083	Coprinopsis cinerea	Basidiomycota
P32349	A8NG20	CC1G_05154	PF02002	Coprinopsis cinerea	Basidiomycota
P34217	A8NG56	CC1G_05181	PF01424	Coprinopsis cinerea	Basidiomycota
P34217	A8NG56	CC1G_05181	PF12901	Coprinopsis cinerea	Basidiomycota
P33760	A8NGL7	CC1G_11759	PF17862	Coprinopsis cinerea	Basidiomycota
P38081	A8NHA6	CC1G_11507	PF00150	Coprinopsis cinerea	Basidiomycota
Q12017	A8NHJ8	CC1G_10843	PF02114	Coprinopsis cinerea	Basidiomycota
P33399	A8NI58	CC1G_01591	PF08777	Coprinopsis cinerea	Basidiomycota
Q07451	A8NIF1	CC1G_01663	PF18035	Coprinopsis cinerea	Basidiomycota
P25378	A8NJ08	CC1G_08748	PF03114	Coprinopsis cinerea	Basidiomycota
P25378	A8NJ08	CC1G_08748	PF14604	Coprinopsis cinerea	Basidiomycota
Q08748	A8NJ59	CC1G_09109	PF06292	Coprinopsis cinerea	Basidiomycota
P53886	A8NJC9	CC1G_09696	PF18122	Coprinopsis cinerea	Basidiomycota
P26637	A8NJL8	CC1G_11878	PF09334	Coprinopsis cinerea	Basidiomycota
P13574	A8NKJ9	CC1G_02207	PF00096	Coprinopsis cinerea	Basidiomycota
Q12059	A8NM32	CC1G_08478	PF00899	Coprinopsis cinerea	Basidiomycota
P08964	A8NN02	CC1G_09915	PF01576	Coprinopsis cinerea	Basidiomycota
Q06350	A8NN10	CC1G_09921	PF02839	Coprinopsis cinerea	Basidiomycota
Q12446	A8NN84	CC1G_06473	PF00786	Coprinopsis cinerea	Basidiomycota
P25356	A8NNK6	CC1G_07289	PF00400	Coprinopsis cinerea	Basidiomycota
P40553	A8NNU8	CC1G_07744	PF01101	Coprinopsis cinerea	Basidiomycota
P04387	A8NPI5	CC1G_11777	PF02894	Coprinopsis cinerea	Basidiomycota
P39525	A8NPV9	CC1G_05377	PF00698	Coprinopsis cinerea	Basidiomycota
P39525	A8NPV9	CC1G_05377	PF00975	Coprinopsis cinerea	Basidiomycota
P39525	A8NPV9	CC1G_05377	PF14765	Coprinopsis cinerea	Basidiomycota
Q12749	A8NQ09	CC1G_05412	PF02463	Coprinopsis cinerea	Basidiomycota
Q03048	A8NQJ9	CC1G_03395	PF00307	Coprinopsis cinerea	Basidiomycota
Q03048	A8NQJ9	CC1G_03395	PF08726	Coprinopsis cinerea	Basidiomycota
P25375	A8NQS8	CC1G_03454	PF19310	Coprinopsis cinerea	Basidiomycota
P40012	A8NR09	CC1G_03377	PF01593	Coprinopsis cinerea	Basidiomycota
Q9URQ3	A8NR41	CC1G_07120	PF00856	Coprinopsis cinerea	Basidiomycota
P36126	A8NRS6	CC1G_02932	PF13091	Coprinopsis cinerea	Basidiomycota
P08019	A8NSG1	CC1G_04997	PF00686	Coprinopsis cinerea	Basidiomycota
P33327	A8NSP9	CC1G_05055	PF05088	Coprinopsis cinerea	Basidiomycota
P32266	A8NTD4	CC1G_06286	PF01031	Coprinopsis cinerea	Basidiomycota
P00958	A8NTI4	CC1G_06322	PF00458	Coprinopsis cinerea	Basidiomycota
Q03771	A8NTS5	CC1G_06377	PF13174	Coprinopsis cinerea	Basidiomycota
P35202	A8NTU2	CC1G_06388	PF04969	Coprinopsis cinerea	Basidiomycota
P36047	A8NTU5	CC1G_06390	PF12799	Coprinopsis cinerea	Basidiomycota
P53101	A8NU12	CC1G_06440	PF00288	Coprinopsis cinerea	Basidiomycota
P53101	A8NU12	CC1G_06440	PF08544	Coprinopsis cinerea	Basidiomycota
P19097	A8NUB3	CC1G_07064	PF00106	Coprinopsis cinerea	Basidiomycota
P19097	A8NUB3	CC1G_07064	PF00698	Coprinopsis cinerea	Basidiomycota
P19097	A8NUB3	CC1G_07064	PF01575	Coprinopsis cinerea	Basidiomycota
P19097	A8NUB3	CC1G_07064	PF08354	Coprinopsis cinerea	Basidiomycota
P19097	A8NUB3	CC1G_07064	PF16073	Coprinopsis cinerea	Basidiomycota
Q02792	A8NWF9	CC1G_00019	PF00098	Coprinopsis cinerea	Basidiomycota
Q04934	A8NWP9	CC1G_00089	PF08397	Coprinopsis cinerea	Basidiomycota
P22224	A8NWX8	CC1G_00148	PF10392	Coprinopsis cinerea	Basidiomycota
P19736	A8NX17	CC1G_00177	PF12108	Coprinopsis cinerea	Basidiomycota
P32913	A8NX32	CC1G_00189	PF09325	Coprinopsis cinerea	Basidiomycota
P47161	A8NX37	CC1G_00193	PF02225	Coprinopsis cinerea	Basidiomycota
Q06651	A8NXW9	CC1G_00427	PF12796	Coprinopsis cinerea	Basidiomycota
P14907	A8NXX4	CC1G_00431	PF13634	Coprinopsis cinerea	Basidiomycota
Q04212	A8NY02	CC1G_00455	PF02137	Coprinopsis cinerea	Basidiomycota
P17442	A8NYE6	CC1G_01320	PF04757	Coprinopsis cinerea	Basidiomycota
Q12102	A8NYN1	CC1G_01385	PF07521	Coprinopsis cinerea	Basidiomycota
P32567	A8NYN2	CC1G_01386	PF16876	Coprinopsis cinerea	Basidiomycota
P35180	A8NYR3	CC1G_01411	PF00856	Coprinopsis cinerea	Basidiomycota
P47156	A8NYS5	CC1G_01421	PF01388	Coprinopsis cinerea	Basidiomycota
P47156	A8NYS5	CC1G_01421	PF02928	Coprinopsis cinerea	Basidiomycota
P47156	A8NYS5	CC1G_01421	PF08429	Coprinopsis cinerea	Basidiomycota
P22219	A8NZH1	CC1G_08691	PF02985	Coprinopsis cinerea	Basidiomycota
P38999	A8P1I1	CC1G_05582	PF17284	Coprinopsis cinerea	Basidiomycota
P33411	A8P4J3	CC1G_13335	PF08799	Coprinopsis cinerea	Basidiomycota
Q06632	A8P4Z3	CC1G_09222	PF10433	Coprinopsis cinerea	Basidiomycota
P36051	A8P668	CC1G_10660	PF01663	Coprinopsis cinerea	Basidiomycota
P22438	A8P6P3	CC1G_07912	PF19303	Coprinopsis cinerea	Basidiomycota
P27637	A8P7N7	CC1G_11099	PF00788	Coprinopsis cinerea	Basidiomycota
Q12468	A8P993	CC1G_09582	PF18323	Coprinopsis cinerea	Basidiomycota
P12689	A8PA14	CC1G_06070	PF14377	Coprinopsis cinerea	Basidiomycota
P12689	A8PA14	CC1G_06070	PF16727	Coprinopsis cinerea	Basidiomycota
P32521	A8PA90	CC1G_06124	PF00621	Coprinopsis cinerea	Basidiomycota
P32521	A8PA90	CC1G_06124	PF02205	Coprinopsis cinerea	Basidiomycota
P32521	A8PA90	CC1G_06124	PF14604	Coprinopsis cinerea	Basidiomycota
P25087	A8PAC3	CC1G_06149	PF13847	Coprinopsis cinerea	Basidiomycota
P53119	A8PAX4	CC1G_12119	PF00612	Coprinopsis cinerea	Basidiomycota
P48360	A8PBH3	CC1G_02646	PF13454	Coprinopsis cinerea	Basidiomycota
P38708	A8PCE0	CC1G_05260	PF04073	Coprinopsis cinerea	Basidiomycota
P36035	A8PEH5	CC1G_10170	PF07690	Coprinopsis cinerea	Basidiomycota
Q99315	B5FVH8	YALI0_E14388g2	PF03732	Yarrowia lipolytica	Ascomycota
Q99315	B5FVH8	YALI0_E14388g2	PF17917	Yarrowia lipolytica	Ascomycota
P33298	C4V6N1	NCER_100068	PF17862	Nosema ceranae	Microsporidia
P38628	C4V755	NCER_100272	PF02880	Nosema ceranae	Microsporidia
P15367	C4V7G5	NCER_100394	PF10502	Nosema ceranae	Microsporidia
P22138	C4V829	NCER_100631	PF04566	Nosema ceranae	Microsporidia
P46677	C4V846	NCER_100651	PF00439	Nosema ceranae	Microsporidia
Q99383	C4V881	NCER_100689	PF14327	Nosema ceranae	Microsporidia
P33755	C4V8M7	NCER_100859	PF00641	Nosema ceranae	Microsporidia
P25627	C4V8P2	NCER_100875	PF13649	Nosema ceranae	Microsporidia
Q04004	C4V8T7	NCER_100932	PF00085	Nosema ceranae	Microsporidia
P23255	C4V9D1	NCER_101163	PF00439	Nosema ceranae	Microsporidia
Q02516	C4V9W7	NCER_101385	PF00808	Nosema ceranae	Microsporidia
P32363	C4V9Y1	NCER_101404	PF13477	Nosema ceranae	Microsporidia
P32527	C4VA32	NCER_101465	PF00249	Nosema ceranae	Microsporidia
Q99315	C4VAC7	NCER_101584	PF17917	Nosema ceranae	Microsporidia
P32770	D5G3V7	GSTUM_00003821001	PF00929	Tuber melanosporum	Ascomycota
Q12071	D5G3X0	GSTUM_00003836001	PF07928	Tuber melanosporum	Ascomycota
P38145	D5G3Y5	GSTUM_00003859001	PF00400	Tuber melanosporum	Ascomycota
P43591	D5G432	GSTUM_00003929001	PF00485	Tuber melanosporum	Ascomycota
Q05672	D5G437	GSTUM_00003934001	PF12752	Tuber melanosporum	Ascomycota
P25356	D5G4Q0	GSTUM_00000036001	PF00400	Tuber melanosporum	Ascomycota
P25356	D5G4Q0	GSTUM_00000036001	PF15787	Tuber melanosporum	Ascomycota
Q06409	D5G4Z0	GSTUM_00000164001	PF06920	Tuber melanosporum	Ascomycota
Q06409	D5G4Z0	GSTUM_00000164001	PF14429	Tuber melanosporum	Ascomycota
Q06409	D5G4Z0	GSTUM_00000164001	PF14604	Tuber melanosporum	Ascomycota
Q06409	D5G4Z0	GSTUM_00000164001	PF16172	Tuber melanosporum	Ascomycota
Q03280	D5G4Z8	GSTUM_00000174001	PF00627	Tuber melanosporum	Ascomycota
P40051	D5G521	GSTUM_00000329001	PF01743	Tuber melanosporum	Ascomycota
P52918	D5G555	GSTUM_00000261001	PF08389	Tuber melanosporum	Ascomycota
Q12177	D5G5B0	GSTUM_00004253001	PF16363	Tuber melanosporum	Ascomycota
P19736	D5G5C9	GSTUM_00004273001	PF12108	Tuber melanosporum	Ascomycota
P52488	D5G5L1	GSTUM_00004395001	PF14732	Tuber melanosporum	Ascomycota
P53093	D5G5Q2	GSTUM_00001430001	PF04893	Tuber melanosporum	Ascomycota
P47161	D5G5R8	GSTUM_00001451001	PF02225	Tuber melanosporum	Ascomycota
P23180	D5G5S4	GSTUM_00001459001	PF06155	Tuber melanosporum	Ascomycota
Q12749	D5G5V3	GSTUM_00001590001	PF02463	Tuber melanosporum	Ascomycota
P07276	D5G606	GSTUM_00001713001	PF02809	Tuber melanosporum	Ascomycota
Q92328	D5G665	GSTUM_00001629001	PF10296	Tuber melanosporum	Ascomycota
P38065	D5G6B2	GSTUM_00004400001	PF02296	Tuber melanosporum	Ascomycota
P29461	D5G6H3	GSTUM_00004483001	PF00581	Tuber melanosporum	Ascomycota
P25087	D5G6H9	GSTUM_00004489001	PF13649	Tuber melanosporum	Ascomycota
P20049	D5G6I1	GSTUM_00004491001	PF20463	Tuber melanosporum	Ascomycota
P40061	D5G6J3	GSTUM_00004507001	PF02185	Tuber melanosporum	Ascomycota
P46970	D5G6K1	GSTUM_00004515001	PF08506	Tuber melanosporum	Ascomycota
P46972	D5G6P0	GSTUM_00002147001	PF01661	Tuber melanosporum	Ascomycota
Q03795	D5G6Q7	GSTUM_00002174001	PF07690	Tuber melanosporum	Ascomycota
Q01846	D5G6X5	GSTUM_00002373001	PF00615	Tuber melanosporum	Ascomycota
P38859	D5G6Z1	GSTUM_00002391001	PF01930	Tuber melanosporum	Ascomycota
P40985	D5G737	GSTUM_00002325001	PF09995	Tuber melanosporum	Ascomycota
Q12017	D5G7C8	GSTUM_00002551001	PF02114	Tuber melanosporum	Ascomycota
Q00416	D5G7P6	GSTUM_00004670001	PF00098	Tuber melanosporum	Ascomycota
Q03088	D5G7Q7	GSTUM_00004682001	PF02558	Tuber melanosporum	Ascomycota
Q06640	D5G7V7	GSTUM_00002672001	PF12937	Tuber melanosporum	Ascomycota
P43621	D5G885	GSTUM_00002928001	PF03901	Tuber melanosporum	Ascomycota
Q02100	D5G8I5	GSTUM_00002889001	PF11786	Tuber melanosporum	Ascomycota
Q02100	D5G8I5	GSTUM_00002889001	PF11787	Tuber melanosporum	Ascomycota
Q06479	D5G8J8	GSTUM_00002873001	PF13855	Tuber melanosporum	Ascomycota
P24384	D5G8P8	GSTUM_00003071001	PF00270	Tuber melanosporum	Ascomycota
Q03690	D5G8Q8	GSTUM_00003100001	PF05303	Tuber melanosporum	Ascomycota
P32476	D5G8V6	GSTUM_00004857001	PF01266	Tuber melanosporum	Ascomycota
P25299	D5G8W0	GSTUM_00004863001	PF14327	Tuber melanosporum	Ascomycota
P32913	D5G8X4	GSTUM_00004882001	PF09325	Tuber melanosporum	Ascomycota
P48353	D5G924	GSTUM_00004954001	PF09320	Tuber melanosporum	Ascomycota
Q07395	D5G953	GSTUM_00003140001	PF00514	Tuber melanosporum	Ascomycota
P25615	D5G9D0	GSTUM_00003251001	PF10391	Tuber melanosporum	Ascomycota
Q06632	D5G9E8	GSTUM_00003274001	PF10433	Tuber melanosporum	Ascomycota
P24814	D5G9G0	GSTUM_00003383001	PF13855	Tuber melanosporum	Ascomycota
P32333	D5G9G1	GSTUM_00003386001	PF02985	Tuber melanosporum	Ascomycota
P42841	D5G9L7	GSTUM_00003375001	PF00137	Tuber melanosporum	Ascomycota
P36047	D5G9U2	GSTUM_00005072001	PF12799	Tuber melanosporum	Ascomycota
Q12499	D5G9V4	GSTUM_00005090001	PF14634	Tuber melanosporum	Ascomycota
Q3E756	D5G9V8	GSTUM_00005095001	PF17032	Tuber melanosporum	Ascomycota
P11709	D5GA30	GSTUM_00003546001	PF16641	Tuber melanosporum	Ascomycota
P32807	D5GAB3	GSTUM_00005220001	PF02037	Tuber melanosporum	Ascomycota
P53584	D5GAF1	GSTUM_00005258001	PF10348	Tuber melanosporum	Ascomycota
P36126	D5GAK6	GSTUM_00003661001	PF13091	Tuber melanosporum	Ascomycota
P40098	D5GAQ6	GSTUM_00003737001	PF03061	Tuber melanosporum	Ascomycota
P07257	D5GAS6	GSTUM_00005280001	PF05193	Tuber melanosporum	Ascomycota
P34217	D5GAT8	GSTUM_00005304001	PF01424	Tuber melanosporum	Ascomycota
P34217	D5GAT8	GSTUM_00005304001	PF12901	Tuber melanosporum	Ascomycota
Q12059	D5GAV2	GSTUM_00005321001	PF00899	Tuber melanosporum	Ascomycota
P23643	D5GAW8	GSTUM_00005339001	PF10367	Tuber melanosporum	Ascomycota
P43589	D5GAX1	GSTUM_00005342001	PF00443	Tuber melanosporum	Ascomycota
Q12398	D5GB55	GSTUM_00005459001	PF09427	Tuber melanosporum	Ascomycota
P53866	D5GB63	GSTUM_00003762001	PF01424	Tuber melanosporum	Ascomycota
P31376	D5GBE8	GSTUM_00000437001	PF00320	Tuber melanosporum	Ascomycota
P25648	D5GBI2	GSTUM_00000511001	PF12145	Tuber melanosporum	Ascomycota
Q06815	D5GBI3	GSTUM_00005648001	PF02157	Tuber melanosporum	Ascomycota
P38164	D5GBM4	GSTUM_00005707001	PF00400	Tuber melanosporum	Ascomycota
P38206	D5GBR1	GSTUM_00005530001	PF02100	Tuber melanosporum	Ascomycota
Q08979	D5GBS8	GSTUM_00005564001	PF01344	Tuber melanosporum	Ascomycota
Q12468	D5GBZ1	GSTUM_00005717001	PF18323	Tuber melanosporum	Ascomycota
P33411	D5GC84	GSTUM_00000636001	PF08799	Tuber melanosporum	Ascomycota
P24279	D5GCG5	GSTUM_00005881001	PF14551	Tuber melanosporum	Ascomycota
P36022	D5GCV7	GSTUM_00000794001	PF17852	Tuber melanosporum	Ascomycota
P25369	D5GCW6	GSTUM_00000810001	PF00790	Tuber melanosporum	Ascomycota
Q99257	D5GCX3	GSTUM_00000850001	PF02136	Tuber melanosporum	Ascomycota
P23615	D5GD20	GSTUM_00000938001	PF00575	Tuber melanosporum	Ascomycota
P11325	D5GD75	GSTUM_00006079001	PF08264	Tuber melanosporum	Ascomycota
P40107	D5GDA9	GSTUM_00006128001	PF00892	Tuber melanosporum	Ascomycota
P38822	D5GDB8	GSTUM_00006140001	PF00130	Tuber melanosporum	Ascomycota
P38705	D5GDG0	GSTUM_00001005001	PF02403	Tuber melanosporum	Ascomycota
P46680	D5GDK5	GSTUM_00001060001	PF12894	Tuber melanosporum	Ascomycota
P53332	D5GDS4	GSTUM_00006249001	PF03637	Tuber melanosporum	Ascomycota
Q04336	D5GEB6	GSTUM_00001255001	PF03200	Tuber melanosporum	Ascomycota
P13574	D5GEE9	GSTUM_00006450001	PF00096	Tuber melanosporum	Ascomycota
P47179	D5GEF0	GSTUM_00006452001	PF00436	Tuber melanosporum	Ascomycota
P53243	D5GEN8	GSTUM_00001294001	PF04082	Tuber melanosporum	Ascomycota
P25623	D5GF20	GSTUM_00006706001	PF00611	Tuber melanosporum	Ascomycota
P53120	D5GF32	GSTUM_00006723001	PF10334	Tuber melanosporum	Ascomycota
Q06677	D5GF59	GSTUM_00001866001	PF00627	Tuber melanosporum	Ascomycota
P33327	D5GF65	GSTUM_00006745001	PF05088	Tuber melanosporum	Ascomycota
P19812	D5GFA2	GSTUM_00006797001	PF02617	Tuber melanosporum	Ascomycota
P12689	D5GFD3	GSTUM_00006839001	PF00385	Tuber melanosporum	Ascomycota
P12689	D5GFD3	GSTUM_00006839001	PF16727	Tuber melanosporum	Ascomycota
Q12347	D5GFF4	GSTUM_00006868001	PF12937	Tuber melanosporum	Ascomycota
P40012	D5GFH6	GSTUM_00006904001	PF01593	Tuber melanosporum	Ascomycota
P38753	D5GFL0	GSTUM_00006968001	PF03127	Tuber melanosporum	Ascomycota
P36150	D5GG30	GSTUM_00001967001	PF14823	Tuber melanosporum	Ascomycota
P36150	D5GG30	GSTUM_00001967001	PF14824	Tuber melanosporum	Ascomycota
Q06339	D5GG62	GSTUM_00007212001	PF00400	Tuber melanosporum	Ascomycota
P36029	D5GGH5	GSTUM_00007386001	PF13520	Tuber melanosporum	Ascomycota
P53886	D5GGN1	GSTUM_00007432001	PF20518	Tuber melanosporum	Ascomycota
P40358	D5GGR2	GSTUM_00007480001	PF13174	Tuber melanosporum	Ascomycota
P35177	D5GGT3	GSTUM_00007503001	PF07524	Tuber melanosporum	Ascomycota
Q07660	D5GGW7	GSTUM_00007554001	PF10337	Tuber melanosporum	Ascomycota
P49955	D5GH05	GSTUM_00007642001	PF08920	Tuber melanosporum	Ascomycota
P53859	D5GH15	GSTUM_00007654001	PF14382	Tuber melanosporum	Ascomycota
P32266	D5GH21	GSTUM_00007664001	PF01031	Tuber melanosporum	Ascomycota
P38110	D5GH25	GSTUM_00007669001	PF02259	Tuber melanosporum	Ascomycota
Q07468	D5GH58	GSTUM_00007760001	PF00780	Tuber melanosporum	Ascomycota
Q04004	D5GH87	GSTUM_00007796001	PF00085	Tuber melanosporum	Ascomycota
Q03730	D5GHA3	GSTUM_00007718001	PF00892	Tuber melanosporum	Ascomycota
P00937	D5GHJ8	GSTUM_00007952001	PF00697	Tuber melanosporum	Ascomycota
P40892	D5GHU7	GSTUM_00008124001	PF00172	Tuber melanosporum	Ascomycota
P53920	D5GI56	GSTUM_00008284001	PF17820	Tuber melanosporum	Ascomycota
P50264	D5GID0	GSTUM_00008430001	PF04433	Tuber melanosporum	Ascomycota
P28742	D5GIN7	GSTUM_00008588001	PF13931	Tuber melanosporum	Ascomycota
P47057	D5GJ06	GSTUM_00008766001	PF09325	Tuber melanosporum	Ascomycota
P54790	D5GJ08	GSTUM_00008768001	PF07034	Tuber melanosporum	Ascomycota
P54790	D5GJ08	GSTUM_00008768001	PF19675	Tuber melanosporum	Ascomycota
P33755	D5GJ23	GSTUM_00008787001	PF11543	Tuber melanosporum	Ascomycota
Q07451	D5GJC7	GSTUM_00008940001	PF18035	Tuber melanosporum	Ascomycota
Q05549	D5GJI3	GSTUM_00009029001	PF08839	Tuber melanosporum	Ascomycota
P40546	D5GJS4	GSTUM_00009171001	PF15375	Tuber melanosporum	Ascomycota
P38986	D5GK03	GSTUM_00009297001	PF12796	Tuber melanosporum	Ascomycota
Q05040	D5GK45	GSTUM_00009359001	PF00400	Tuber melanosporum	Ascomycota
Q01454	D5GK96	GSTUM_00009436001	PF00400	Tuber melanosporum	Ascomycota
Q01454	D5GK96	GSTUM_00009436001	PF12894	Tuber melanosporum	Ascomycota
P38813	D5GKI0	GSTUM_00009567001	PF20520	Tuber melanosporum	Ascomycota
P14907	D5GKM5	GSTUM_00009643001	PF13634	Tuber melanosporum	Ascomycota
Q08748	D5GKU1	GSTUM_00009770001	PF06292	Tuber melanosporum	Ascomycota
Q12482	D5GL07	GSTUM_00009867001	PF13202	Tuber melanosporum	Ascomycota
P47169	D5GL57	GSTUM_00010016001	PF01855	Tuber melanosporum	Ascomycota
P32523	D5GLD4	GSTUM_00010140001	PF00400	Tuber melanosporum	Ascomycota
P53735	D5GLE0	GSTUM_00010151001	PF01545	Tuber melanosporum	Ascomycota
P25344	D5GLF6	GSTUM_00010173001	PF07647	Tuber melanosporum	Ascomycota
Q06508	D5GLL0	GSTUM_00010254001	PF01553	Tuber melanosporum	Ascomycota
P46655	D5GLL8	GSTUM_00010264001	PF14497	Tuber melanosporum	Ascomycota
P38225	D5GLX8	GSTUM_00010466001	PF13193	Tuber melanosporum	Ascomycota
Q05022	D5GMB2	GSTUM_00010634001	PF05843	Tuber melanosporum	Ascomycota
P22224	D5GMB3	GSTUM_00010635001	PF06148	Tuber melanosporum	Ascomycota
P39965	D5GMD3	GSTUM_00010658001	PF03129	Tuber melanosporum	Ascomycota
Q99344	D5GMF9	GSTUM_00010688001	PF08825	Tuber melanosporum	Ascomycota
P54791	D5GML9	GSTUM_00010806001	PF13191	Tuber melanosporum	Ascomycota
P48016	D5GMX0	GSTUM_00010976001	PF00754	Tuber melanosporum	Ascomycota
P47008	D5GMX3	GSTUM_00010980001	PF03765	Tuber melanosporum	Ascomycota
P39001	D5GN04	GSTUM_00010999001	PF11951	Tuber melanosporum	Ascomycota
P14126	D5GN28	GSTUM_00011061001	PF08045	Tuber melanosporum	Ascomycota
P38838	D5GNA3	GSTUM_00011193001	PF00641	Tuber melanosporum	Ascomycota
P09959	D5GNB1	GSTUM_00011205001	PF04383	Tuber melanosporum	Ascomycota
Q03660	D5GNJ0	GSTUM_00011310001	PF11817	Tuber melanosporum	Ascomycota
P35728	D5GNK3	GSTUM_00011325001	PF14634	Tuber melanosporum	Ascomycota
P33895	D5GNL6	GSTUM_00011355001	PF18595	Tuber melanosporum	Ascomycota
P0CF17	D5GNS5	GSTUM_00011411001	PF12796	Tuber melanosporum	Ascomycota
Q12255	D5GNU5	GSTUM_00011500001	PF13774	Tuber melanosporum	Ascomycota
Q12102	D5GNX0	GSTUM_00011559001	PF07521	Tuber melanosporum	Ascomycota
Q12508	D5GP40	GSTUM_00011663001	PF13445	Tuber melanosporum	Ascomycota
P53164	D5GP45	GSTUM_00011698001	PF09296	Tuber melanosporum	Ascomycota
P47156	D5GP65	GSTUM_00011726001	PF01388	Tuber melanosporum	Ascomycota
P47156	D5GP65	GSTUM_00011726001	PF02928	Tuber melanosporum	Ascomycota
P47156	D5GP65	GSTUM_00011726001	PF08429	Tuber melanosporum	Ascomycota
Q12453	D5GP99	GSTUM_00011768001	PF00069	Tuber melanosporum	Ascomycota
Q03771	D5GPF0	GSTUM_00011804001	PF13174	Tuber melanosporum	Ascomycota
P34218	D5GPU9	GSTUM_00012042001	PF16866	Tuber melanosporum	Ascomycota
P38250	D5GPX0	GSTUM_00012053001	PF16367	Tuber melanosporum	Ascomycota
P53112	D6RJP8	CC1G_13653	PF01465	Coprinopsis cinerea	Basidiomycota
P38838	D6RJQ9	CC1G_13736	PF00641	Coprinopsis cinerea	Basidiomycota
P32528	D6RJR4	CC1G_13741	PF00107	Coprinopsis cinerea	Basidiomycota
P32528	D6RJR4	CC1G_13741	PF08240	Coprinopsis cinerea	Basidiomycota
Q03730	D6RJT0	CC1G_13663	PF00892	Coprinopsis cinerea	Basidiomycota
Q03730	D6RJT0	CC1G_13663	PF13127	Coprinopsis cinerea	Basidiomycota
P52917	D6RJU4	CC1G_13597	PF17862	Coprinopsis cinerea	Basidiomycota
Q04638	D6RJW6	CC1G_13611	PF05773	Coprinopsis cinerea	Basidiomycota
P38174	D6RK62	CC1G_13721	PF00439	Coprinopsis cinerea	Basidiomycota
P46675	D6RKG5	CC1G_13915	PF12348	Coprinopsis cinerea	Basidiomycota
P48365	D6RKG8	CC1G_13918	PF12068	Coprinopsis cinerea	Basidiomycota
Q99385	D6RKM0	CC1G_13882	PF05183	Coprinopsis cinerea	Basidiomycota
P53010	D6RKN3	CC1G_13925	PF00400	Coprinopsis cinerea	Basidiomycota
P32916	D6RKQ4	CC1G_13946	PF04086	Coprinopsis cinerea	Basidiomycota
P36161	D6RKX1	CC1G_13903	PF03177	Coprinopsis cinerea	Basidiomycota
P36161	D6RKX1	CC1G_13903	PF08241	Coprinopsis cinerea	Basidiomycota
Q03305	D6RLK0	CC1G_14139	PF12796	Coprinopsis cinerea	Basidiomycota
Q08634	D6RLM9	CC1G_14200	PF02698	Coprinopsis cinerea	Basidiomycota
P49367	D6RM87	CC1G_14391	PF06094	Coprinopsis cinerea	Basidiomycota
P53093	D6RMB2	CC1G_14428	PF04893	Coprinopsis cinerea	Basidiomycota
P41338	D6RMQ8	CC1G_14616	PF03987	Coprinopsis cinerea	Basidiomycota
P23202	D6RMQ9	CC1G_14617	PF07798	Coprinopsis cinerea	Basidiomycota
P20049	D6RN89	CC1G_15508	PF03807	Coprinopsis cinerea	Basidiomycota
P32527	D6RNA6	CC1G_15525	PF00682	Coprinopsis cinerea	Basidiomycota
P53584	D6RNP1	CC1G_14813	PF10348	Coprinopsis cinerea	Basidiomycota
P40061	D6RP12	CC1G_14988	PF00237	Coprinopsis cinerea	Basidiomycota
P10507	D6RP30	CC1G_15045	PF00106	Coprinopsis cinerea	Basidiomycota
P53129	D6RP55	CC1G_15003	PF09597	Coprinopsis cinerea	Basidiomycota
Q08965	D6RP72	CC1G_15058	PF13401	Coprinopsis cinerea	Basidiomycota
P07702	D6RQF5	CC1G_15694	PF00668	Coprinopsis cinerea	Basidiomycota
P15367	E3JPS7	PGTG_00223	PF10502	Puccinia graminis	Basidiomycota
Q04336	E3JQ66	PGTG_00312	PF03200	Puccinia graminis	Basidiomycota
Q12102	E3JQ82	PGTG_00328	PF07521	Puccinia graminis	Basidiomycota
Q99344	E3JQC3	PGTG_00608	PF08825	Puccinia graminis	Basidiomycota
P36051	E3JQM7	PGTG_00455	PF01663	Puccinia graminis	Basidiomycota
Q12504	E3JQN7	PGTG_00642	PF09273	Puccinia graminis	Basidiomycota
P13711	E3JQQ0	PGTG_00655	PF00441	Puccinia graminis	Basidiomycota
P24279	E3JQQ5	PGTG_00361	PF14551	Puccinia graminis	Basidiomycota
P53866	E3JQS0	PGTG_00658	PF01424	Puccinia graminis	Basidiomycota
Q12508	E3JS40	PGTG_01504	PF13445	Puccinia graminis	Basidiomycota
Q01846	E3JSB5	PGTG_01433	PF00615	Puccinia graminis	Basidiomycota
Q03280	E3JTT1	PGTG_00744	PF00627	Puccinia graminis	Basidiomycota
Q12446	E3JUA3	PGTG_00959	PF00786	Puccinia graminis	Basidiomycota
Q12453	E3JUF4	PGTG_01010	PF00069	Puccinia graminis	Basidiomycota
P23615	E3JVJ1	PGTG_02507	PF00575	Puccinia graminis	Basidiomycota
P23615	E3JVJ1	PGTG_02507	PF17674	Puccinia graminis	Basidiomycota
Q12159	E3JVS8	PGTG_02594	PF13865	Puccinia graminis	Basidiomycota
P32501	E3JW02	PGTG_02668	PF14602	Puccinia graminis	Basidiomycota
P53101	E3JWD1	PGTG_02797	PF00288	Puccinia graminis	Basidiomycota
P53101	E3JWD1	PGTG_02797	PF08544	Puccinia graminis	Basidiomycota
P20049	E3JWS6	PGTG_02942	PF03807	Puccinia graminis	Basidiomycota
P20049	E3JWS6	PGTG_02942	PF20463	Puccinia graminis	Basidiomycota
Q99190	E3JWV5	PGTG_02971	PF14560	Puccinia graminis	Basidiomycota
P32790	E3JX00	PGTG_02036	PF08226	Puccinia graminis	Basidiomycota
P09959	E3JX03	PGTG_02039	PF04383	Puccinia graminis	Basidiomycota
Q12059	E3JX75	PGTG_02111	PF00899	Puccinia graminis	Basidiomycota
P40098	E3JY09	PGTG_02395	PF03061	Puccinia graminis	Basidiomycota
P47120	E3JYZ9	PGTG_03230	PF00514	Puccinia graminis	Basidiomycota
P25299	E3JZ93	PGTG_03324	PF14327	Puccinia graminis	Basidiomycota
P33411	E3JZI5	PGTG_03416	PF08799	Puccinia graminis	Basidiomycota
Q04223	E3JZT9	PGTG_03520	PF13419	Puccinia graminis	Basidiomycota
P38164	E3JZY1	PGTG_03562	PF00400	Puccinia graminis	Basidiomycota
P36126	E3K039	PGTG_03620	PF13091	Puccinia graminis	Basidiomycota
P53164	E3K067	PGTG_03648	PF09296	Puccinia graminis	Basidiomycota
P33755	E3K0K8	PGTG_03789	PF00641	Puccinia graminis	Basidiomycota
P33755	E3K0K8	PGTG_03789	PF11543	Puccinia graminis	Basidiomycota
P53894	E3K1M0	PGTG_04151	PF00433	Puccinia graminis	Basidiomycota
P38065	E3K1Z4	PGTG_04319	PF02296	Puccinia graminis	Basidiomycota
P32523	E3K232	PGTG_04357	PF00400	Puccinia graminis	Basidiomycota
P32523	E3K232	PGTG_04357	PF12894	Puccinia graminis	Basidiomycota
P32599	E3K248	PGTG_04373	PF13202	Puccinia graminis	Basidiomycota
P32913	E3K2W2	PGTG_04238	PF09325	Puccinia graminis	Basidiomycota
Q08748	E3K347	PGTG_04860	PF06292	Puccinia graminis	Basidiomycota
P46675	E3K3N0	PGTG_04638	PF12348	Puccinia graminis	Basidiomycota
Q99186	E3K419	PGTG_04777	PF01217	Puccinia graminis	Basidiomycota
Q12468	E3K4I6	PGTG_05493	PF18323	Puccinia graminis	Basidiomycota
P27637	E3K501	PGTG_05637	PF00788	Puccinia graminis	Basidiomycota
Q02792	E3K529	PGTG_05665	PF00098	Puccinia graminis	Basidiomycota
P52917	E3K5R1	PGTG_05803	PF17862	Puccinia graminis	Basidiomycota
P38217	E3K5R5	PGTG_05807	PF03810	Puccinia graminis	Basidiomycota
Q03690	E3K6B8	PGTG_05074	PF05303	Puccinia graminis	Basidiomycota
P54791	E3K6H8	PGTG_05232	PF13191	Puccinia graminis	Basidiomycota
P43589	E3K792	PGTG_05354	PF00443	Puccinia graminis	Basidiomycota
P43589	E3K792	PGTG_05354	PF02037	Puccinia graminis	Basidiomycota
Q04004	E3K7A6	PGTG_06211	PF00085	Puccinia graminis	Basidiomycota
P07263	E3K7K9	PGTG_06265	PF00458	Puccinia graminis	Basidiomycota
P32476	E3K8K2	PGTG_06567	PF02558	Puccinia graminis	Basidiomycota
P32476	E3K8K2	PGTG_06567	PF08546	Puccinia graminis	Basidiomycota
Q12255	E3K8V3	PGTG_06755	PF13774	Puccinia graminis	Basidiomycota
P40012	E3K914	PGTG_06631	PF01593	Puccinia graminis	Basidiomycota
P34217	E3K941	PGTG_06534	PF01424	Puccinia graminis	Basidiomycota
P34217	E3K941	PGTG_06534	PF12901	Puccinia graminis	Basidiomycota
P13574	E3K9X6	PGTG_07223	PF00096	Puccinia graminis	Basidiomycota
P38999	E3KAM1	PGTG_06954	PF17284	Puccinia graminis	Basidiomycota
P35177	E3KAM3	PGTG_06956	PF07524	Puccinia graminis	Basidiomycota
P27801	E3KB92	PGTG_07854	PF10367	Puccinia graminis	Basidiomycota
Q06102	E3KBS3	PGTG_07785	PF00098	Puccinia graminis	Basidiomycota
P13099	E3KC11	PGTG_08051	PF00098	Puccinia graminis	Basidiomycota
P13099	E3KC11	PGTG_08051	PF06839	Puccinia graminis	Basidiomycota
P19736	E3KCS4	PGTG_07623	PF12108	Puccinia graminis	Basidiomycota
Q02516	E3KET3	PGTG_08983	PF00808	Puccinia graminis	Basidiomycota
P46995	E3KF80	PGTG_09875	PF08711	Puccinia graminis	Basidiomycota
Q05549	E3KFC8	PGTG_09923	PF08839	Puccinia graminis	Basidiomycota
P53944	E3KFM1	PGTG_09038	PF13847	Puccinia graminis	Basidiomycota
Q12465	E3KG01	PGTG_09225	PF14604	Puccinia graminis	Basidiomycota
Q06409	E3KGB2	PGTG_08523	PF06920	Puccinia graminis	Basidiomycota
Q06409	E3KGB2	PGTG_08523	PF14429	Puccinia graminis	Basidiomycota
Q06409	E3KGB2	PGTG_08523	PF16172	Puccinia graminis	Basidiomycota
Q06409	E3KGB2	PGTG_08523	PF20422	Puccinia graminis	Basidiomycota
P43558	E3KGJ5	PGTG_08606	PF11543	Puccinia graminis	Basidiomycota
Q12277	E3KI75	PGTG_09713	PF03725	Puccinia graminis	Basidiomycota
P38996	E3KIE8	PGTG_10451	PF00098	Puccinia graminis	Basidiomycota
P49955	E3KJ92	PGTG_10087	PF08920	Puccinia graminis	Basidiomycota
P36022	E3KL83	PGTG_11227	PF17852	Puccinia graminis	Basidiomycota
P36022	E3KL83	PGTG_11227	PF18199	Puccinia graminis	Basidiomycota
Q01454	E3KLS2	PGTG_11440	PF00400	Puccinia graminis	Basidiomycota
Q01454	E3KLS2	PGTG_11440	PF12894	Puccinia graminis	Basidiomycota
P53855	E3KLW1	PGTG_11479	PF12624	Puccinia graminis	Basidiomycota
P53584	E3KME9	PGTG_11830	PF10348	Puccinia graminis	Basidiomycota
P53093	E3KN92	PGTG_11057	PF04893	Puccinia graminis	Basidiomycota
P41318	E3KP69	PGTG_17550	PF11768	Puccinia graminis	Basidiomycota
Q92328	E3KPX8	PGTG_12319	PF10296	Puccinia graminis	Basidiomycota
Q08965	E3KQK8	PGTG_12965	PF13401	Puccinia graminis	Basidiomycota
P36161	E3KR67	PGTG_13174	PF03177	Puccinia graminis	Basidiomycota
P38138	E3KS42	PGTG_13336	PF13015	Puccinia graminis	Basidiomycota
P38138	E3KS42	PGTG_13336	PF17137	Puccinia graminis	Basidiomycota
Q04638	E3KUP4	PGTG_13798	PF05773	Puccinia graminis	Basidiomycota
P38753	E3KVF3	PGTG_14332	PF03127	Puccinia graminis	Basidiomycota
P46680	E3KW80	PGTG_14760	PF12894	Puccinia graminis	Basidiomycota
P32916	E3KXH6	PGTG_15137	PF04086	Puccinia graminis	Basidiomycota
P43583	E3KY86	PGTG_15007	PF02985	Puccinia graminis	Basidiomycota
Q12482	E3KZ02	PGTG_15676	PF13202	Puccinia graminis	Basidiomycota
P47156	E3KZS3	PGTG_15760	PF02928	Puccinia graminis	Basidiomycota
P53852	E3KZV8	PGTG_15795	PF09190	Puccinia graminis	Basidiomycota
P00958	E3L0P4	PGTG_15946	PF00458	Puccinia graminis	Basidiomycota
Q03786	E3L2R3	PGTG_17060	PF01202	Puccinia graminis	Basidiomycota
Q03786	E3L2R3	PGTG_17060	PF09349	Puccinia graminis	Basidiomycota
P38074	E3L2T1	PGTG_17046	PF13649	Puccinia graminis	Basidiomycota
P32191	E3L363	PGTG_17260	PF13202	Puccinia graminis	Basidiomycota
P25087	E3L4B5	PGTG_17346	PF13847	Puccinia graminis	Basidiomycota
P00937	E3L508	PGTG_17687	PF00697	Puccinia graminis	Basidiomycota
P27476	E3L674	PGTG_18139	PF15519	Puccinia graminis	Basidiomycota
Q06632	E3L6V1	PGTG_18491	PF10433	Puccinia graminis	Basidiomycota
P48353	E3L747	PGTG_18357	PF09320	Puccinia graminis	Basidiomycota
P54857	E3L9F1	PGTG_19136	PF07819	Puccinia graminis	Basidiomycota
Q03730	E3LA98	PGTG_19385	PF06027	Puccinia graminis	Basidiomycota
Q03795	E3LAQ2	PGTG_19626	PF07690	Puccinia graminis	Basidiomycota
Q12749	E3LBA0	PGTG_19860	PF02463	Puccinia graminis	Basidiomycota
P25344	E9QUM5	AFUA_2G17130	PF07647	Aspergillus fumigatus	Ascomycota
P00937	E9R6J7	AFUA_1G13090	PF00697	Aspergillus fumigatus	Ascomycota
P38688	F2Z620	YALI0_E34309g	PF17004	Yarrowia lipolytica	Ascomycota
P32916	F2Z6C2	YALI0_F23375g	PF04086	Yarrowia lipolytica	Ascomycota
Q07468	F5HBK9	NCU01539	PF00780	Neurospora crassa	Ascomycota
P38749	F5HEL0	NCU03905	PF08601	Neurospora crassa	Ascomycota
P38225	G1WXP8	AOL_s00004g58	PF13193	Arthrobotrys oligospora	Ascomycota
P27692	G1WXW7	AOL_s00004g127	PF13051	Arthrobotrys oligospora	Ascomycota
P39001	G1WY29	AOL_s00004g189	PF11951	Arthrobotrys oligospora	Ascomycota
P07276	G1WY35	AOL_s00004g195	PF02809	Arthrobotrys oligospora	Ascomycota
P40968	G1WY45	AOL_s00004g205	PF12894	Arthrobotrys oligospora	Ascomycota
P39692	G1WYJ9	AOL_s00004g359	PF17147	Arthrobotrys oligospora	Ascomycota
P38753	G1WYL3	AOL_s00004g373	PF03127	Arthrobotrys oligospora	Ascomycota
P53243	G1WYV6	AOL_s00004g467	PF04082	Arthrobotrys oligospora	Ascomycota
P47158	G1WYX1	AOL_s00004g482	PF01571	Arthrobotrys oligospora	Ascomycota
P25344	G1WZ19	AOL_s00004g530	PF07647	Arthrobotrys oligospora	Ascomycota
Q07451	G1WZB4	AOL_s00004g625	PF18035	Arthrobotrys oligospora	Ascomycota
P08417	G1WZE3	AOL_s00004g654	PF00160	Arthrobotrys oligospora	Ascomycota
Q03088	G1WZE7	AOL_s00004g658	PF02558	Arthrobotrys oligospora	Ascomycota
Q08282	G1WZH3	AOL_s00006g24	PF13621	Arthrobotrys oligospora	Ascomycota
P38708	G1WZH4	AOL_s00006g25	PF04073	Arthrobotrys oligospora	Ascomycota
P52488	G1WZH8	AOL_s00006g29	PF14732	Arthrobotrys oligospora	Ascomycota
Q12309	G1WZR4	AOL_s00006g115	PF13174	Arthrobotrys oligospora	Ascomycota
P0CF17	G1WZR9	AOL_s00006g120	PF12796	Arthrobotrys oligospora	Ascomycota
Q03771	G1WZT2	AOL_s00006g133	PF13174	Arthrobotrys oligospora	Ascomycota
Q07660	G1WZW1	AOL_s00006g162	PF10337	Arthrobotrys oligospora	Ascomycota
P25615	G1WZZ5	AOL_s00006g196	PF10391	Arthrobotrys oligospora	Ascomycota
Q04603	G1X007	AOL_s00006g208	PF00808	Arthrobotrys oligospora	Ascomycota
P36022	G1X0G9	AOL_s00006g370	PF17852	Arthrobotrys oligospora	Ascomycota
P47169	G1X0I7	AOL_s00006g388	PF01855	Arthrobotrys oligospora	Ascomycota
Q12059	G1X0R0	AOL_s00006g461	PF00899	Arthrobotrys oligospora	Ascomycota
P32770	G1X268	AOL_s00007g377	PF00929	Arthrobotrys oligospora	Ascomycota
Q12071	G1X287	AOL_s00007g396	PF07928	Arthrobotrys oligospora	Ascomycota
Q03322	G1X299	AOL_s00007g408	PF09177	Arthrobotrys oligospora	Ascomycota
P19736	G1X2A4	AOL_s00007g413	PF12108	Arthrobotrys oligospora	Ascomycota
P47156	G1X2E1	AOL_s00007g450	PF01388	Arthrobotrys oligospora	Ascomycota
P47156	G1X2E1	AOL_s00007g450	PF02928	Arthrobotrys oligospora	Ascomycota
P47156	G1X2E1	AOL_s00007g450	PF08429	Arthrobotrys oligospora	Ascomycota
P53164	G1X2G6	AOL_s00007g475	PF09296	Arthrobotrys oligospora	Ascomycota
P00937	G1X2N5	AOL_s00007g545	PF00697	Arthrobotrys oligospora	Ascomycota
Q12749	G1X2R0	AOL_s00007g570	PF02463	Arthrobotrys oligospora	Ascomycota
P46970	G1X2W6	AOL_s00043g39	PF08506	Arthrobotrys oligospora	Ascomycota
P53327	G1X2Y3	AOL_s00043g56	PF18149	Arthrobotrys oligospora	Ascomycota
P29461	G1X2Z6	AOL_s00043g69	PF00581	Arthrobotrys oligospora	Ascomycota
P38065	G1X303	AOL_s00043g76	PF02296	Arthrobotrys oligospora	Ascomycota
P39676	G1X3W8	AOL_s00043g392	PF00175	Arthrobotrys oligospora	Ascomycota
Q08925	G1X439	AOL_s00043g463	PF10378	Arthrobotrys oligospora	Ascomycota
P38688	G1X4A8	AOL_s00043g532	PF17004	Arthrobotrys oligospora	Ascomycota
Q06508	G1X4F9	AOL_s00043g583	PF01553	Arthrobotrys oligospora	Ascomycota
P38775	G1X4W3	AOL_s00043g737	PF00501	Arthrobotrys oligospora	Ascomycota
Q06214	G1X4W7	AOL_s00043g741	PF00400	Arthrobotrys oligospora	Ascomycota
Q12177	G1X533	AOL_s00043g807	PF07993	Arthrobotrys oligospora	Ascomycota
P36051	G1X574	AOL_s00054g18	PF01663	Arthrobotrys oligospora	Ascomycota
P38628	G1X5E3	AOL_s00054g87	PF02880	Arthrobotrys oligospora	Ascomycota
Q06677	G1X5W2	AOL_s00054g256	PF00226	Arthrobotrys oligospora	Ascomycota
Q06677	G1X5W2	AOL_s00054g256	PF00627	Arthrobotrys oligospora	Ascomycota
P36029	G1X600	AOL_s00054g294	PF13520	Arthrobotrys oligospora	Ascomycota
P38164	G1X630	AOL_s00054g324	PF00400	Arthrobotrys oligospora	Ascomycota
P24814	G1X644	AOL_s00054g338	PF13855	Arthrobotrys oligospora	Ascomycota
Q05022	G1X6E9	AOL_s00054g443	PF05843	Arthrobotrys oligospora	Ascomycota
Q03730	G1X6F0	AOL_s00054g444	PF00892	Arthrobotrys oligospora	Ascomycota
Q12468	G1X6G2	AOL_s00054g456	PF18323	Arthrobotrys oligospora	Ascomycota
Q08387	G1X6G5	AOL_s00054g459	PF11411	Arthrobotrys oligospora	Ascomycota
P38959	G1X6G7	AOL_s00054g461	PF13445	Arthrobotrys oligospora	Ascomycota
P35177	G1X6J2	AOL_s00054g486	PF07524	Arthrobotrys oligospora	Ascomycota
P32337	G1X6L6	AOL_s00054g510	PF12460	Arthrobotrys oligospora	Ascomycota
Q02630	G1X723	AOL_s00054g667	PF12110	Arthrobotrys oligospora	Ascomycota
P34218	G1X754	AOL_s00054g698	PF16866	Arthrobotrys oligospora	Ascomycota
P42840	G1X7G1	AOL_s00054g805	PF12697	Arthrobotrys oligospora	Ascomycota
P32521	G1X7Z8	AOL_s00054g884	PF02205	Arthrobotrys oligospora	Ascomycota
P23615	G1X8A6	AOL_s00075g105	PF00575	Arthrobotrys oligospora	Ascomycota
P43589	G1X943	AOL_s00076g150	PF00443	Arthrobotrys oligospora	Ascomycota
P11325	G1XA05	AOL_s00076g388	PF08264	Arthrobotrys oligospora	Ascomycota
P38081	G1XA23	AOL_s00076g481	PF00150	Arthrobotrys oligospora	Ascomycota
P39965	G1XAF1	AOL_s00076g609	PF03129	Arthrobotrys oligospora	Ascomycota
Q01846	G1XAL1	AOL_s00076g669	PF00615	Arthrobotrys oligospora	Ascomycota
Q04437	G1XAQ3	AOL_s00076g711	PF08785	Arthrobotrys oligospora	Ascomycota
P46675	G1XAS1	AOL_s00078g18	PF12348	Arthrobotrys oligospora	Ascomycota
Q99344	G1XAZ2	AOL_s00078g89	PF08825	Arthrobotrys oligospora	Ascomycota
Q06632	G1XB72	AOL_s00078g169	PF10433	Arthrobotrys oligospora	Ascomycota
P32476	G1XBQ0	AOL_s00078g347	PF01266	Arthrobotrys oligospora	Ascomycota
P22543	G1XBV2	AOL_s00078g399	PF00642	Arthrobotrys oligospora	Ascomycota
P22543	G1XBV2	AOL_s00078g399	PF14634	Arthrobotrys oligospora	Ascomycota
P32913	G1XC31	AOL_s00078g478	PF09325	Arthrobotrys oligospora	Ascomycota
P46995	G1XCW9	AOL_s00079g289	PF08711	Arthrobotrys oligospora	Ascomycota
P13574	G1XCX4	AOL_s00079g294	PF00096	Arthrobotrys oligospora	Ascomycota
P36150	G1XD60	AOL_s00079g163	PF14823	Arthrobotrys oligospora	Ascomycota
P36150	G1XD60	AOL_s00079g163	PF14824	Arthrobotrys oligospora	Ascomycota
Q06640	G1XDA0	AOL_s00079g203	PF12937	Arthrobotrys oligospora	Ascomycota
P38088	G1XDU8	AOL_s00079g483	PF00587	Arthrobotrys oligospora	Ascomycota
Q3E756	G1XDZ6	AOL_s00080g31	PF17032	Arthrobotrys oligospora	Ascomycota
O13563	G1XE20	AOL_s00080g55	PF16550	Arthrobotrys oligospora	Ascomycota
P47161	G1XE44	AOL_s00080g79	PF02225	Arthrobotrys oligospora	Ascomycota
Q08979	G1XEA5	AOL_s00080g140	PF01344	Arthrobotrys oligospora	Ascomycota
P38139	G1XEC8	AOL_s00080g163	PF00782	Arthrobotrys oligospora	Ascomycota
P43597	G1XEF2	AOL_s00080g187	PF04908	Arthrobotrys oligospora	Ascomycota
P40012	G1XEQ7	AOL_s00080g292	PF01593	Arthrobotrys oligospora	Ascomycota
P12689	G1XER5	AOL_s00080g300	PF14377	Arthrobotrys oligospora	Ascomycota
P12689	G1XER5	AOL_s00080g300	PF16727	Arthrobotrys oligospora	Ascomycota
P33327	G1XEY6	AOL_s00080g371	PF05088	Arthrobotrys oligospora	Ascomycota
Q06409	G1XFD8	AOL_s00081g79	PF06920	Arthrobotrys oligospora	Ascomycota
Q06409	G1XFD8	AOL_s00081g79	PF14429	Arthrobotrys oligospora	Ascomycota
Q06409	G1XFD8	AOL_s00081g79	PF16172	Arthrobotrys oligospora	Ascomycota
Q03280	G1XFI5	AOL_s00081g127	PF00627	Arthrobotrys oligospora	Ascomycota
Q07468	G1XFJ3	AOL_s00081g135	PF00780	Arthrobotrys oligospora	Ascomycota
Q04336	G1XG51	AOL_s00081g344	PF03200	Arthrobotrys oligospora	Ascomycota
Q04177	G1XG54	AOL_s00081g347	PF00400	Arthrobotrys oligospora	Ascomycota
P53866	G1XHM1	AOL_s00083g502	PF01424	Arthrobotrys oligospora	Ascomycota
P32863	G1XIP5	AOL_s00097g222	PF01485	Arthrobotrys oligospora	Ascomycota
P32863	G1XIP5	AOL_s00097g222	PF14634	Arthrobotrys oligospora	Ascomycota
P32863	G1XIP5	AOL_s00097g222	PF19422	Arthrobotrys oligospora	Ascomycota
P29468	G1XJ14	AOL_s00097g341	PF07942	Arthrobotrys oligospora	Ascomycota
P20049	G1XJ81	AOL_s00097g408	PF02826	Arthrobotrys oligospora	Ascomycota
P20049	G1XJ81	AOL_s00097g408	PF20463	Arthrobotrys oligospora	Ascomycota
P23643	G1XJ87	AOL_s00097g414	PF10367	Arthrobotrys oligospora	Ascomycota
P38217	G1XJC7	AOL_s00097g454	PF03810	Arthrobotrys oligospora	Ascomycota
P09032	G1XJJ5	AOL_s00097g522	PF00483	Arthrobotrys oligospora	Ascomycota
P09032	G1XJJ5	AOL_s00097g522	PF14602	Arthrobotrys oligospora	Ascomycota
Q03652	G1XJP1	AOL_s00097g568	PF00012	Arthrobotrys oligospora	Ascomycota
P33411	G1XJR6	AOL_s00097g593	PF08799	Arthrobotrys oligospora	Ascomycota
P40061	G1XJT2	AOL_s00097g622	PF02185	Arthrobotrys oligospora	Ascomycota
P40202	G1XJU8	AOL_s00097g625	PF00080	Arthrobotrys oligospora	Ascomycota
Q12324	G1XJY1	AOL_s00109g10	PF00520	Arthrobotrys oligospora	Ascomycota
P24279	G1XK16	AOL_s00109g45	PF14551	Arthrobotrys oligospora	Ascomycota
P09959	G1XK81	AOL_s00109g110	PF04383	Arthrobotrys oligospora	Ascomycota
P53628	G1XKC9	AOL_s00109g158	PF02201	Arthrobotrys oligospora	Ascomycota
O13585	G1XKE4	AOL_s00109g173	PF12796	Arthrobotrys oligospora	Ascomycota
P38705	G1XKF9	AOL_s00109g188	PF02403	Arthrobotrys oligospora	Ascomycota
P48353	G1XKM0	AOL_s00110g40	PF09320	Arthrobotrys oligospora	Ascomycota
P52918	G1XKV6	AOL_s00110g126	PF08389	Arthrobotrys oligospora	Ascomycota
Q12102	G1XLC5	AOL_s00110g295	PF07521	Arthrobotrys oligospora	Ascomycota
P25356	G1XLL6	AOL_s00112g46	PF00400	Arthrobotrys oligospora	Ascomycota
P25356	G1XLL6	AOL_s00112g46	PF15787	Arthrobotrys oligospora	Ascomycota
P25299	G1XLP4	AOL_s00112g74	PF14327	Arthrobotrys oligospora	Ascomycota
P32916	G1XLS7	AOL_s00112g107	PF04086	Arthrobotrys oligospora	Ascomycota
P53134	G1XLW4	AOL_s00117g11	PF00616	Arthrobotrys oligospora	Ascomycota
P25623	G1XLX2	AOL_s00117g19	PF00611	Arthrobotrys oligospora	Ascomycota
P08638	G1XM93	AOL_s00140g62	PF04082	Arthrobotrys oligospora	Ascomycota
Q05549	G1XN24	AOL_s00169g227	PF08839	Arthrobotrys oligospora	Ascomycota
P38123	G1XNJ6	AOL_s00173g14	PF05729	Arthrobotrys oligospora	Ascomycota
P36126	G1XP36	AOL_s00173g204	PF13091	Arthrobotrys oligospora	Ascomycota
P53337	G1XPL1	AOL_s00173g379	PF01734	Arthrobotrys oligospora	Ascomycota
P53337	G1XPL1	AOL_s00173g379	PF11815	Arthrobotrys oligospora	Ascomycota
Q02793	G1XQ19	AOL_s00188g30	PF12894	Arthrobotrys oligospora	Ascomycota
Q12453	G1XQ61	AOL_s00188g72	PF00069	Arthrobotrys oligospora	Ascomycota
P36161	G1XQ64	AOL_s00188g75	PF03177	Arthrobotrys oligospora	Ascomycota
Q99257	G1XQJ3	AOL_s00188g205	PF02136	Arthrobotrys oligospora	Ascomycota
P33755	G1XQK2	AOL_s00188g214	PF11543	Arthrobotrys oligospora	Ascomycota
P38838	G1XQM7	AOL_s00188g239	PF00641	Arthrobotrys oligospora	Ascomycota
P49955	G1XQP1	AOL_s00188g253	PF08920	Arthrobotrys oligospora	Ascomycota
P11709	G1XQQ4	AOL_s00188g266	PF16641	Arthrobotrys oligospora	Ascomycota
Q03942	G1XQY5	AOL_s00188g347	PF01753	Arthrobotrys oligospora	Ascomycota
Q03942	G1XQY5	AOL_s00188g347	PF09273	Arthrobotrys oligospora	Ascomycota
P53119	G1XR08	AOL_s00193g7	PF00612	Arthrobotrys oligospora	Ascomycota
Q08748	G1XR40	AOL_s00193g39	PF06292	Arthrobotrys oligospora	Ascomycota
P00815	G1XRF4	AOL_s00193g153	PF03997	Arthrobotrys oligospora	Ascomycota
Q12508	G1XRG8	AOL_s00193g167	PF13445	Arthrobotrys oligospora	Ascomycota
P36047	G1XRH5	AOL_s00193g174	PF12799	Arthrobotrys oligospora	Ascomycota
Q92328	G1XRH9	AOL_s00193g178	PF10296	Arthrobotrys oligospora	Ascomycota
Q02516	G1XRJ2	AOL_s00197g1	PF00808	Arthrobotrys oligospora	Ascomycota
P32769	G1XS77	AOL_s00210g235	PF03143	Arthrobotrys oligospora	Ascomycota
P25369	G1XSI3	AOL_s00210g342	PF00790	Arthrobotrys oligospora	Ascomycota
Q7LHG5	G1XSP2	AOL_s00212g2	PF17917	Arthrobotrys oligospora	Ascomycota
P53093	G1XSQ9	AOL_s00215g407	PF04893	Arthrobotrys oligospora	Ascomycota
P38074	G1XSZ5	AOL_s00215g493	PF13649	Arthrobotrys oligospora	Ascomycota
P54791	G1XT19	AOL_s00215g517	PF13191	Arthrobotrys oligospora	Ascomycota
Q04004	G1XT48	AOL_s00215g546	PF00085	Arthrobotrys oligospora	Ascomycota
P17423	G1XT55	AOL_s00215g553	PF08544	Arthrobotrys oligospora	Ascomycota
Q12347	G1XT90	AOL_s00215g19	PF12937	Arthrobotrys oligospora	Ascomycota
Q04638	G1XTF3	AOL_s00215g82	PF05773	Arthrobotrys oligospora	Ascomycota
P32807	G1XTI5	AOL_s00215g114	PF02037	Arthrobotrys oligospora	Ascomycota
Q03124	G1XTM7	AOL_s00215g156	PF01388	Arthrobotrys oligospora	Ascomycota
P32523	G1XTN6	AOL_s00215g165	PF00400	Arthrobotrys oligospora	Ascomycota
P32523	G1XTN6	AOL_s00215g165	PF12894	Arthrobotrys oligospora	Ascomycota
P53735	G1XTP4	AOL_s00215g173	PF01545	Arthrobotrys oligospora	Ascomycota
P53859	G1XTQ7	AOL_s00215g186	PF14382	Arthrobotrys oligospora	Ascomycota
P32266	G1XTR2	AOL_s00215g191	PF01031	Arthrobotrys oligospora	Ascomycota
Q01454	G1XTS0	AOL_s00215g199	PF00400	Arthrobotrys oligospora	Ascomycota
Q01454	G1XTS0	AOL_s00215g199	PF12894	Arthrobotrys oligospora	Ascomycota
P07257	G1XTS3	AOL_s00215g202	PF05193	Arthrobotrys oligospora	Ascomycota
Q12017	G1XTZ0	AOL_s00215g269	PF02114	Arthrobotrys oligospora	Ascomycota
P34217	G1XU07	AOL_s00215g286	PF01424	Arthrobotrys oligospora	Ascomycota
P38986	G1XU25	AOL_s00215g304	PF12796	Arthrobotrys oligospora	Ascomycota
P23180	G1XUA6	AOL_s00215g385	PF06155	Arthrobotrys oligospora	Ascomycota
P40460	G1XUA7	AOL_s00215g386	PF08538	Arthrobotrys oligospora	Ascomycota
Q12504	G1XUG5	AOL_s00215g623	PF09273	Arthrobotrys oligospora	Ascomycota
P32767	G1XUP0	AOL_s00215g698	PF18806	Arthrobotrys oligospora	Ascomycota
P53584	G1XUP9	AOL_s00215g707	PF10348	Arthrobotrys oligospora	Ascomycota
Q12159	G1XUW3	AOL_s00215g771	PF13865	Arthrobotrys oligospora	Ascomycota
P20604	G1XUW8	AOL_s00215g776	PF07690	Arthrobotrys oligospora	Ascomycota
P22214	G7DS27	E5Q_00027	PF01553	Mixia osmundae	Basidiomycota
P47158	G7DS34	E5Q_00035	PF01571	Mixia osmundae	Basidiomycota
P38138	G7DS37	E5Q_00038	PF00010	Mixia osmundae	Basidiomycota
P38138	G7DS37	E5Q_00038	PF13015	Mixia osmundae	Basidiomycota
P38138	G7DS37	E5Q_00038	PF17137	Mixia osmundae	Basidiomycota
P19736	G7DS55	E5Q_00056	PF12108	Mixia osmundae	Basidiomycota
P23615	G7DSF7	E5Q_00158	PF00069	Mixia osmundae	Basidiomycota
P36096	G7DSL6	E5Q_00220	PF01161	Mixia osmundae	Basidiomycota
Q03012	G7DSM8	E5Q_00232	PF12269	Mixia osmundae	Basidiomycota
P43589	G7DSR1	E5Q_00263	PF00443	Mixia osmundae	Basidiomycota
P33755	G7DSR2	E5Q_00264	PF00641	Mixia osmundae	Basidiomycota
Q03897	G7DT54	E5Q_00579	PF02338	Mixia osmundae	Basidiomycota
P25335	G7DTB6	E5Q_00409	PF04115	Mixia osmundae	Basidiomycota
Q08965	G7DTC5	E5Q_00418	PF13401	Mixia osmundae	Basidiomycota
Q12446	G7DTI0	E5Q_00473	PF00786	Mixia osmundae	Basidiomycota
Q08748	G7DTL5	E5Q_00508	PF06292	Mixia osmundae	Basidiomycota
P34217	G7DTS1	E5Q_00628	PF01424	Mixia osmundae	Basidiomycota
P00812	G7DU16	E5Q_00723	PF00788	Mixia osmundae	Basidiomycota
P00812	G7DU16	E5Q_00723	PF07647	Mixia osmundae	Basidiomycota
P00812	G7DU16	E5Q_00723	PF14604	Mixia osmundae	Basidiomycota
Q03768	G7DU25	E5Q_00732	PF16543	Mixia osmundae	Basidiomycota
P53584	G7DU36	E5Q_00743	PF10348	Mixia osmundae	Basidiomycota
P38254	G7DU49	E5Q_00756	PF00069	Mixia osmundae	Basidiomycota
P38074	G7DU50	E5Q_00757	PF13649	Mixia osmundae	Basidiomycota
P38164	G7DU66	E5Q_00774	PF00400	Mixia osmundae	Basidiomycota
P38164	G7DU66	E5Q_00774	PF01798	Mixia osmundae	Basidiomycota
P38164	G7DU66	E5Q_00774	PF09785	Mixia osmundae	Basidiomycota
P10663	G7DU82	E5Q_00790	PF13506	Mixia osmundae	Basidiomycota
P39707	G7DU86	E5Q_00794	PF00400	Mixia osmundae	Basidiomycota
P39707	G7DU86	E5Q_00794	PF07928	Mixia osmundae	Basidiomycota
P36010	G7DUA8	E5Q_00816	PF02181	Mixia osmundae	Basidiomycota
P36010	G7DUA8	E5Q_00816	PF06371	Mixia osmundae	Basidiomycota
P39109	G7DUF6	E5Q_00865	PF16113	Mixia osmundae	Basidiomycota
P53255	G7DUH2	E5Q_00881	PF13696	Mixia osmundae	Basidiomycota
Q00582	G7DUM2	E5Q_00931	PF00069	Mixia osmundae	Basidiomycota
P39683	G7DUN3	E5Q_00942	PF11913	Mixia osmundae	Basidiomycota
P38862	G7DUP4	E5Q_00953	PF01670	Mixia osmundae	Basidiomycota
P53320	G7DUR1	E5Q_00971	PF08449	Mixia osmundae	Basidiomycota
Q12496	G7DUX2	E5Q_01033	PF09295	Mixia osmundae	Basidiomycota
Q12508	G7DUZ7	E5Q_01059	PF13445	Mixia osmundae	Basidiomycota
Q12125	G7DV12	E5Q_01074	PF01532	Mixia osmundae	Basidiomycota
P47120	G7DV44	E5Q_01106	PF00514	Mixia osmundae	Basidiomycota
Q12453	G7DV65	E5Q_01127	PF00069	Mixia osmundae	Basidiomycota
P38237	G7DV66	E5Q_01128	PF08654	Mixia osmundae	Basidiomycota
Q12324	G7DV82	E5Q_01144	PF00520	Mixia osmundae	Basidiomycota
P22203	G7DV88	E5Q_01150	PF02230	Mixia osmundae	Basidiomycota
P53129	G7DVE4	E5Q_01206	PF00106	Mixia osmundae	Basidiomycota
P42935	G7DVG4	E5Q_01226	PF04130	Mixia osmundae	Basidiomycota
P42935	G7DVG4	E5Q_01226	PF17681	Mixia osmundae	Basidiomycota
P13434	G7DVM4	E5Q_01286	PF12296	Mixia osmundae	Basidiomycota
P38806	G7DVR6	E5Q_01329	PF00226	Mixia osmundae	Basidiomycota
P38806	G7DVR6	E5Q_01329	PF05207	Mixia osmundae	Basidiomycota
P32915	G7DVS2	E5Q_01335	PF00249	Mixia osmundae	Basidiomycota
P53944	G7DVS6	E5Q_01339	PF13649	Mixia osmundae	Basidiomycota
Q01476	G7DVW9	E5Q_01383	PF05859	Mixia osmundae	Basidiomycota
P40454	G7DW12	E5Q_01472	PF01545	Mixia osmundae	Basidiomycota
P09032	G7DW28	E5Q_01488	PF11699	Mixia osmundae	Basidiomycota
P09032	G7DW28	E5Q_01488	PF15624	Mixia osmundae	Basidiomycota
Q3E834	G7DW51	E5Q_01511	PF00173	Mixia osmundae	Basidiomycota
Q3E834	G7DW51	E5Q_01511	PF00441	Mixia osmundae	Basidiomycota
Q3E834	G7DW51	E5Q_01511	PF02770	Mixia osmundae	Basidiomycota
Q3E834	G7DW51	E5Q_01511	PF02771	Mixia osmundae	Basidiomycota
P38753	G7DW83	E5Q_01425	PF03127	Mixia osmundae	Basidiomycota
Q12189	G7DWE7	E5Q_01562	PF00250	Mixia osmundae	Basidiomycota
P10823	G7DWF2	E5Q_01567	PF00454	Mixia osmundae	Basidiomycota
P15367	G7DWI1	E5Q_01596	PF10502	Mixia osmundae	Basidiomycota
P11353	G7DWI3	E5Q_01598	PF00857	Mixia osmundae	Basidiomycota
Q04199	G7DWI6	E5Q_01601	PF05730	Mixia osmundae	Basidiomycota
P53008	G7DWN2	E5Q_01647	PF01773	Mixia osmundae	Basidiomycota
P53008	G7DWN2	E5Q_01647	PF07662	Mixia osmundae	Basidiomycota
P35177	G7DWP9	E5Q_01651	PF07524	Mixia osmundae	Basidiomycota
P25386	G7DWQ0	E5Q_01652	PF18770	Mixia osmundae	Basidiomycota
P25515	G7DWQ6	E5Q_01658	PF00241	Mixia osmundae	Basidiomycota
Q04336	G7DWU2	E5Q_01694	PF03200	Mixia osmundae	Basidiomycota
P06100	G7DWV4	E5Q_01706	PF02515	Mixia osmundae	Basidiomycota
P53960	G7DWX4	E5Q_01726	PF01411	Mixia osmundae	Basidiomycota
P32521	G7DWX8	E5Q_01730	PF00621	Mixia osmundae	Basidiomycota
P32521	G7DWX8	E5Q_01730	PF02205	Mixia osmundae	Basidiomycota
P32521	G7DWX8	E5Q_01730	PF14604	Mixia osmundae	Basidiomycota
P33327	G7DWZ6	E5Q_01748	PF05088	Mixia osmundae	Basidiomycota
Q08650	G7DXE4	E5Q_01910	PF00773	Mixia osmundae	Basidiomycota
Q08641	G7DXF2	E5Q_01918	PF13649	Mixia osmundae	Basidiomycota
P32916	G7DXF5	E5Q_01921	PF04086	Mixia osmundae	Basidiomycota
Q12482	G7DXG8	E5Q_01934	PF13202	Mixia osmundae	Basidiomycota
P18963	G7DXL3	E5Q_01980	PF03836	Mixia osmundae	Basidiomycota
P04819	G7DXQ9	E5Q_02023.4	PF05277	Mixia osmundae	Basidiomycota
P36051	G7DXR2	E5Q_02026	PF00072	Mixia osmundae	Basidiomycota
P36051	G7DXR2	E5Q_02026	PF00512	Mixia osmundae	Basidiomycota
P36051	G7DXR2	E5Q_02026	PF01663	Mixia osmundae	Basidiomycota
P36051	G7DXR2	E5Q_02026	PF13188	Mixia osmundae	Basidiomycota
Q01454	G7DXU2	E5Q_02056	PF00400	Mixia osmundae	Basidiomycota
P38207	G7DXW1	E5Q_02075	PF04146	Mixia osmundae	Basidiomycota
P08432	G7DXW3	E5Q_02077	PF00072	Mixia osmundae	Basidiomycota
P08432	G7DXW3	E5Q_02077	PF00512	Mixia osmundae	Basidiomycota
Q03330	G7DXW7	E5Q_02081	PF02558	Mixia osmundae	Basidiomycota
Q03330	G7DXW7	E5Q_02081	PF08546	Mixia osmundae	Basidiomycota
P38127	G7DY47	E5Q_02162	PF03650	Mixia osmundae	Basidiomycota
P41833	G7DY52	E5Q_02167	PF09507	Mixia osmundae	Basidiomycota
P19097	G7DY64	E5Q_02179	PF00698	Mixia osmundae	Basidiomycota
P19097	G7DY64	E5Q_02179	PF01575	Mixia osmundae	Basidiomycota
P19097	G7DY64	E5Q_02179	PF13452	Mixia osmundae	Basidiomycota
P19097	G7DY64	E5Q_02179	PF17951	Mixia osmundae	Basidiomycota
P38999	G7DYG3	E5Q_02279	PF17284	Mixia osmundae	Basidiomycota
P32558	G7DYH1	E5Q_02287	PF01369	Mixia osmundae	Basidiomycota
P32558	G7DYH1	E5Q_02287	PF12783	Mixia osmundae	Basidiomycota
P32266	G7DYI7	E5Q_02303	PF01031	Mixia osmundae	Basidiomycota
P38251	G7DYM2	E5Q_02339	PF08542	Mixia osmundae	Basidiomycota
P38086	G7DYM4	E5Q_02341	PF01532	Mixia osmundae	Basidiomycota
P38086	G7DYM4	E5Q_02341	PF09811	Mixia osmundae	Basidiomycota
P49955	G7DYP5	E5Q_02362	PF01849	Mixia osmundae	Basidiomycota
P49955	G7DYP5	E5Q_02362	PF08920	Mixia osmundae	Basidiomycota
P49955	G7DYP5	E5Q_02362	PF19026	Mixia osmundae	Basidiomycota
P38827	G7DYV6	E5Q_02423	PF00620	Mixia osmundae	Basidiomycota
P36421	G7DYZ0	E5Q_02457	PF10163	Mixia osmundae	Basidiomycota
P43591	G7DZ24	E5Q_02491	PF00485	Mixia osmundae	Basidiomycota
P40028	G7DZD7	E5Q_02605	PF18380	Mixia osmundae	Basidiomycota
P02309	G7DZJ7	E5Q_04935	PF02969	Mixia osmundae	Basidiomycota
P09959	G7DZL8	E5Q_02688	PF04383	Mixia osmundae	Basidiomycota
P33411	G7DZN7	E5Q_02708	PF08799	Mixia osmundae	Basidiomycota
P32288	G7DZT3	E5Q_02754	PF01435	Mixia osmundae	Basidiomycota
Q08204	G7DZU6	E5Q_02767	PF13476	Mixia osmundae	Basidiomycota
Q12749	G7DZV1	E5Q_02772	PF02463	Mixia osmundae	Basidiomycota
Q3E731	G7DZW9	E5Q_02790	PF06747	Mixia osmundae	Basidiomycota
P47173	G7DZX0	E5Q_02791	PF06058	Mixia osmundae	Basidiomycota
P32913	G7DZY7	E5Q_02808	PF09325	Mixia osmundae	Basidiomycota
P48567	G7DZZ2	E5Q_02813	PF16198	Mixia osmundae	Basidiomycota
P40098	G7E031	E5Q_02855	PF03061	Mixia osmundae	Basidiomycota
Q08959	G7E051	E5Q_02875	PF06487	Mixia osmundae	Basidiomycota
P54857	G7E071	E5Q_02895	PF07819	Mixia osmundae	Basidiomycota
P53893	G7E077	E5Q_02901	PF00173	Mixia osmundae	Basidiomycota
P53893	G7E077	E5Q_02901	PF04116	Mixia osmundae	Basidiomycota
P36159	G7E0A1	E5Q_02925	PF16661	Mixia osmundae	Basidiomycota
Q03280	G7E0C5	E5Q_02951	PF00627	Mixia osmundae	Basidiomycota
P33296	G7E0C8	E5Q_02954	PF00899	Mixia osmundae	Basidiomycota
P16622	G7E0F7	E5Q_02983	PF01670	Mixia osmundae	Basidiomycota
P39968	G7E0H8	E5Q_03004	PF00623	Mixia osmundae	Basidiomycota
P39968	G7E0H8	E5Q_03004	PF04983	Mixia osmundae	Basidiomycota
P39968	G7E0H8	E5Q_03004	PF04997	Mixia osmundae	Basidiomycota
P39968	G7E0H8	E5Q_03004	PF05000	Mixia osmundae	Basidiomycota
P39968	G7E0H8	E5Q_03004	PF05001	Mixia osmundae	Basidiomycota
Q02608	G7E0I0	E5Q_03006	PF02598	Mixia osmundae	Basidiomycota
P19812	G7E0J8	E5Q_03024	PF02617	Mixia osmundae	Basidiomycota
P13099	G7E0M5	E5Q_03052	PF06839	Mixia osmundae	Basidiomycota
P34220	G7E0R2	E5Q_03089	PF00294	Mixia osmundae	Basidiomycota
P34220	G7E0R2	E5Q_03089	PF04227	Mixia osmundae	Basidiomycota
P40035	G7E149	E5Q_03229	PF08213	Mixia osmundae	Basidiomycota
P07257	G7E169	E5Q_03249	PF05193	Mixia osmundae	Basidiomycota
P07263	G7E1B9	E5Q_03299	PF00458	Mixia osmundae	Basidiomycota
P38888	G7E1H0	E5Q_03351	PF02225	Mixia osmundae	Basidiomycota
Q08649	G7E1H3	E5Q_03354	PF01769	Mixia osmundae	Basidiomycota
P07250	G7E1I5	E5Q_03366	PF09341	Mixia osmundae	Basidiomycota
P53312	G7E1K8	E5Q_03389	PF00181	Mixia osmundae	Basidiomycota
P53312	G7E1K8	E5Q_03389	PF03947	Mixia osmundae	Basidiomycota
P21269	G7E1Q9	E5Q_03440	PF00443	Mixia osmundae	Basidiomycota
P21269	G7E1Q9	E5Q_03440	PF06337	Mixia osmundae	Basidiomycota
P53297	G7E1R3	E5Q_03444	PF16036	Mixia osmundae	Basidiomycota
P37297	G7E1S2	E5Q_03453	PF00072	Mixia osmundae	Basidiomycota
P37297	G7E1S2	E5Q_03453	PF00512	Mixia osmundae	Basidiomycota
P07278	G7E1U0	E5Q_03473	PF00488	Mixia osmundae	Basidiomycota
P07278	G7E1U0	E5Q_03473	PF02115	Mixia osmundae	Basidiomycota
P07278	G7E1U0	E5Q_03473	PF05192	Mixia osmundae	Basidiomycota
Q01846	G7E1X3	E5Q_03559	PF00615	Mixia osmundae	Basidiomycota
Q01846	G7E1X3	E5Q_03559	PF03151	Mixia osmundae	Basidiomycota
Q06705	G7E1X7	E5Q_03563	PF00383	Mixia osmundae	Basidiomycota
Q04223	G7E1X8	E5Q_03564	PF13419	Mixia osmundae	Basidiomycota
P38716	G7E203	E5Q_03513	PF04189	Mixia osmundae	Basidiomycota
P23255	G7E226	E5Q_03536	PF00439	Mixia osmundae	Basidiomycota
P23255	G7E226	E5Q_03536	PF01433	Mixia osmundae	Basidiomycota
P16120	G7E259	E5Q_03593	PF00501	Mixia osmundae	Basidiomycota
P16120	G7E259	E5Q_03593	PF13193	Mixia osmundae	Basidiomycota
P00937	G7E2A8	E5Q_03642	PF00697	Mixia osmundae	Basidiomycota
[truncated: 1,786 more rows]

## Sheet: true losses
S. cerevisiae	NSF_Uniprot	NSF_Ensembl	Pfam	Species	Group		Function
P00958	Q4WTK2	AFUA_1G09010	PF09635	Aspergillus fumigatus	Ascomycota		Methionine--tRNA ligase, cytoplasmic (EC 6.1.1.10) (Methionyl-tRNA synthetase) (MetRS)
P04397	Q4WV46	AFUA_5G10780	PF01263	Aspergillus fumigatus	Ascomycota		Bifunctional protein GAL10 [Includes: UDP-glucose 4-epimerase (EC 5.1.3.2) (Galactowaldenase); Aldose 1-epimerase (EC 5.1.3.3) (Galactose mutarotase)]
P07278	Q96UX3	AFUA_3G10000	PF02197	Aspergillus fumigatus	Ascomycota		cAMP-dependent protein kinase regulatory subunit (cAPK regulatory subunit) (Bypass of cyclase mutations protein 1) (Protein kinase A regulatory subunit) (PKA regulatory subunit)
P09959	Q4WGN2	AFUA_7G05620	PF18530	Aspergillus fumigatus	Ascomycota		Regulatory protein SWI6 (Cell-cycle box factor subunit SWI6) (MBF subunit P90) (Trans-acting activator of HO endonuclease gene)
P12687	Q4WES4	AFUA_5G04030	PF18471	Aspergillus fumigatus	Ascomycota		54S ribosomal protein L2, mitochondrial (Mitochondrial large ribosomal subunit protein bL27m) (YMR6) (YmL2)
P12753	Q4WQF8	AFUA_4G12680	PF04423	Aspergillus fumigatus	Ascomycota		DNA repair protein RAD50 (EC 3.6.-.-) (153 kDa protein)
P13188	Q4WIG6	AFUA_2G01920	PF04557	Aspergillus fumigatus	Ascomycota		Glutamine--tRNA ligase (EC 6.1.1.18) (Glutaminyl-tRNA synthetase) (GlnRS)
P13188	Q4WIG6	AFUA_2G01920	PF04558	Aspergillus fumigatus	Ascomycota		Glutamine--tRNA ligase (EC 6.1.1.18) (Glutaminyl-tRNA synthetase) (GlnRS)
P15179	Q4WP80	AFUA_4G08330	PF01336	Aspergillus fumigatus	Ascomycota		Aspartate--tRNA ligase, mitochondrial (EC 6.1.1.12) (Aspartyl-tRNA synthetase) (AspRS)
P16661	Q4WLB0	AFUA_6G14180	PF00534	Aspergillus fumigatus	Ascomycota	sameclan	Chitobiosyldiphosphodolichol beta-mannosyltransferase (EC 2.4.1.142) (Asparagine-linked glycosylation protein 1) (Beta-1,4-mannosyltransferase) (GDP-Man:GlcNAc2-PP-dolichol mannosyltransferase) (GDP-mannose-dolichol diphosphochitobiose mannosyltransferase)
P17255	Q4WEB0	AFUA_5G02370	PF05203	Aspergillus fumigatus	Ascomycota		V-type proton ATPase catalytic subunit A (V-ATPase subunit A) (EC 7.1.2.2) (Vacuolar proton pump subunit A) [Cleaved into: Endonuclease PI-SceI (EC 3.1.-.-) (Sce VMA intein) (VMA1-derived endonuclease) (VDE)]
P17255	Q4WEB0	AFUA_5G02370	PF05204	Aspergillus fumigatus	Ascomycota		V-type proton ATPase catalytic subunit A (V-ATPase subunit A) (EC 7.1.2.2) (Vacuolar proton pump subunit A) [Cleaved into: Endonuclease PI-SceI (EC 3.1.-.-) (Sce VMA intein) (VMA1-derived endonuclease) (VDE)]
P22137	Q4WP17	AFUA_4G07700	PF09268	Aspergillus fumigatus	Ascomycota	sameclan	Clathrin heavy chain
P22353	Q4WTG2	AFUA_1G09410	PF18502	Aspergillus fumigatus	Ascomycota		54S ribosomal protein L8, mitochondrial (Mitochondrial large ribosomal subunit protein bL17m) (YmL8)
P25344	E9QUM5	AFUA_2G17130	PF09235	Aspergillus fumigatus	Ascomycota	sameclan	Protein STE50
P25502	Q4WL93	AFUA_6G14350	PF00172	Aspergillus fumigatus	Ascomycota		Proline utilization trans-activator
P25655	Q4WXP6	AFUA_3G10240	PF16419	Aspergillus fumigatus	Ascomycota	sameclan	General negative regulator of transcription subunit 1 (Cell division cycle protein 39)
P26188	Q4WIE9	AFUA_2G02090	PF02870	Aspergillus fumigatus	Ascomycota		Methylated-DNA--protein-cysteine methyltransferase (EC 2.1.1.63) (6-O-methylguanine-DNA methyltransferase) (MGMT) (DNA repair MTase) (O-6-methylguanine-DNA-alkyltransferase)
P32505	Q4WMW8	AFUA_6G08450	PF18260	Aspergillus fumigatus	Ascomycota	sameclan	Nuclear polyadenylated RNA-binding protein NAB2
P32528	Q4WRQ1	AFUA_1G15520	PF01425	Aspergillus fumigatus	Ascomycota		Urea amidolyase [Includes: Urea carboxylase (EC 6.3.4.6); Allophanate hydrolase (EC 3.5.1.54)]
P32609	Q4WYP4	AFUA_3G13770	PF00096	Aspergillus fumigatus	Ascomycota		Vacuolar segregation protein PEP7 (Carboxypeptidase Y-deficient protein 7) (Protein VAC1) (Vacuolar protein sorting-associated protein 19) (Vacuolar protein-targeting protein 19)
P32916	Q4WD84	AFUA_6G03850	PF09201	Aspergillus fumigatus	Ascomycota	sameclan	Signal recognition particle receptor subunit alpha homolog (SR-alpha) (Docking protein alpha) (DP-alpha)
P34160	Q4WDL2	AFUA_6G05130	PF02854	Aspergillus fumigatus	Ascomycota	sameclan	Nuclear cap-binding protein complex subunit 1 (80 kDa nuclear cap-binding protein) (CBP80) (NCBP 80 kDa subunit) (Glycolysis regulation protein 3) (Protein SUT1) (Suppressor of TOP1 protein)
P38070	Q4WXM9	AFUA_3G10080	PF00433	Aspergillus fumigatus	Ascomycota		Serine/threonine-protein kinase YPK3 (EC 2.7.11.1) (Ribosomal S6 kinase homolog YPK3) (S6K homolog YPK3)
P38850	Q4WQC2	AFUA_4G12310	PF16771	Aspergillus fumigatus	Ascomycota	sameclan	Regulator of Ty1 transposition protein 107 (Establishes silent chromatin protein 4)
P38968	Q4X0M4	AFUA_2G12980	PF11549	Aspergillus fumigatus	Ascomycota		Protein transport protein SEC31 (Protein WEB1)
P39009	Q4WA97	AFUA_7G00530	PF00498	Aspergillus fumigatus	Ascomycota		DNA damage response protein kinase DUN1 (EC 2.7.11.1)
P39702	Q4WJP3	AFUA_1G05280	PF14634	Aspergillus fumigatus	Ascomycota	sameclan	Vacuolar protein sorting-associated protein 8 (Vacuolar protein-targeting protein 8)
P40107	Q4WTQ6	AFUA_5G05740	PF08449	Aspergillus fumigatus	Ascomycota		GDP-mannose transporter 1 (GMT 1) (Low dye-binding protein 3) (Morphogenesis checkpoint-dependent protein 3) (Vanadate resistance glycosylation protein 4)
P40161	Q4WNC1	AFUA_6G06880	PF18215	Aspergillus fumigatus	Ascomycota		Histone chaperone RTT106 (Regulator of Ty1 transposition protein 106)
P40533	Q4WI21	AFUA_2G03370	PF00149	Aspergillus fumigatus	Ascomycota		Protein TED1 (Trafficking of EMP24/ERV25-dependent cargo disrupted protein 1)
P43591	Q4WNR7	AFUA_4G06710	PF07728	Aspergillus fumigatus	Ascomycota	sameclan	ATP-dependent kinase YFH7 (EC 2.7.1.-) (Altered inheritance of mitochondria protein 12)
P46674	Q4WUC8	AFUA_5G08000	PF12209	Aspergillus fumigatus	Ascomycota		Nuclear mRNA export protein SAC3 (Leucine permease transcriptional regulator)
P46948	Q4WHY7	AFUA_2G03740	PF03725	Aspergillus fumigatus	Ascomycota		Exosome complex component SKI6 (Extracellular mutant protein 20) (Ribosomal RNA-processing protein 41) (Superkiller protein 6)
P46995	Q4WTT2	AFUA_5G06000	PF18507	Aspergillus fumigatus	Ascomycota	sameclan	Histone-lysine N-methyltransferase, H3 lysine-36 specific (EC 2.1.1.359) (Lysine N-methyltransferase 3) (SET domain-containing protein 2)
P47043	Q4WT96	AFUA_1G10080	PF18217	Aspergillus fumigatus	Ascomycota	sameclan	Zinc-responsive transcriptional regulator ZAP1
P47061	Q4WJR1	AFUA_1G05100	PF16854	Aspergillus fumigatus	Ascomycota	sameclan	Vacuolar protein sorting-associated protein 53
P47133	Q4WG36	AFUA_7G03650	PF13174	Aspergillus fumigatus	Ascomycota	sameclan	ER membrane protein complex subunit 2
P47148	Q4WEZ3	AFUA_3G04020	PF02627	Aspergillus fumigatus	Ascomycota		Peroxisomal protein 2
P50110	Q4WHX7	AFUA_2G03840	PF11801	Aspergillus fumigatus	Ascomycota		Sorting assembly machinery 37 kDa subunit (MAS37 protein) (Mitochondrial 37 kDa outer membrane protein)
P53165	Q4WHD7	AFUA_2G05770	PF18508	Aspergillus fumigatus	Ascomycota		SAGA-associated factor 73 (73 kDa SAGA-associated factor) (SAGA histone acetyltransferase complex 73 kDa subunit)
P53848	Q4X1I6	AFUA_2G09840	PF02152	Aspergillus fumigatus	Ascomycota		Folic acid synthesis protein FOL1 [Includes: Dihydroneopterin aldolase (DHNA) (EC 4.1.2.25) (7,8-dihydroneopterin aldolase) (FASA) (FASB); 6-hydroxymethyl-7,8-dihydropterin pyrophosphokinase (HPPK) (EC 2.7.6.3) (2-amino-4-hydroxy-6-hydroxymethyldihydropteridine pyrophosphokinase) (7,8-dihydro-6-hydroxymethylpterin-pyrophosphokinase) (PPPK) (FASC); Dihydropteroate synthase (DHPS) (EC 2.5.1.15) (Di…
P53925	Q4WKB1	AFUA_1G03090	PF12697	Aspergillus fumigatus	Ascomycota		Uncharacterized vacuolar membrane protein YNL115C
Q01217	Q4WCZ1	AFUA_6G02910	PF02774	Aspergillus fumigatus	Ascomycota		Protein ARG5,6, mitochondrial [Cleaved into: N-acetyl-gamma-glutamyl-phosphate reductase (EC 1.2.1.38) (N-acetyl-glutamate semialdehyde dehydrogenase) (NAGSA dehydrogenase); Acetylglutamate kinase (EC 2.7.2.8) (N-acetyl-L-glutamate 5-phosphotransferase) (NAG kinase) (AGK)]
Q04004	Q4WTQ8	AFUA_5G05760	PF02114	Aspergillus fumigatus	Ascomycota	sameclan	Phosducin-like protein 1
Q04437	Q4WI96	AFUA_2G02620	PF03730	Aspergillus fumigatus	Ascomycota		ATP-dependent DNA helicase II subunit 2 (EC 3.6.4.12) (ATP-dependent DNA helicase II subunit Ku80) (High affinity DNA-binding factor subunit 2) (Yeast Ku80)
Q04600	Q4WSJ3	AFUA_1G12570	PF02201	Aspergillus fumigatus	Ascomycota		Translation machinery-associated protein 64
Q06409	Q4WJY8	AFUA_1G04340	PF20421	Aspergillus fumigatus	Ascomycota		DOCK-like protein 1
Q06677	Q4WUT8	AFUA_5G09630	PF09145	Aspergillus fumigatus	Ascomycota	sameclan	Auxilin-like clathrin uncoating factor SWA2 (Bud site selection protein 24) (DnaJ-related protein SWA2) (J protein SWA2) (Synthetic lethal with ARF1 protein 2)
Q06677	Q4WUT8	AFUA_5G09630	PF13174	Aspergillus fumigatus	Ascomycota	sameclan	Auxilin-like clathrin uncoating factor SWA2 (Bud site selection protein 24) (DnaJ-related protein SWA2) (J protein SWA2) (Synthetic lethal with ARF1 protein 2)
Q06815	Q4WJJ8	AFUA_1G05730	PF13015	Aspergillus fumigatus	Ascomycota	sameclan	Mannose 6-phosphate receptor-like protein 1
Q08281	Q4WI50	AFUA_2G03080	PF14634	Aspergillus fumigatus	Ascomycota		Restriction of telomere capping protein 1 (SEH-associated protein 2)
Q12083	Q4WNP5	AFUA_4G06490	PF01119	Aspergillus fumigatus	Ascomycota		DNA mismatch repair protein MLH3 (MutL protein homolog 3)
Q12255	Q4WM41	AFUA_6G11270	PF09426	Aspergillus fumigatus	Ascomycota	sameclan	Vacuolar v-SNARE NYV1 (R-SNARE NYV1) (New v-SNARE 1) (Synaptobrevin NYV1)
Q6Q546	Q4WYK6	AFUA_3G13370	PF14560	Aspergillus fumigatus	Ascomycota	sameclan	Ubiquitin-like modifier HUB1
P00175	A0A0L0SLB9	AMAG_08334	PF01070	Allomyces macrogynus	Blastocladiomycota		L-lactate dehydrogenase (cytochrome) (EC 1.1.2.3) (Cytochrome b2) (Flavocytochrome b2) (FCB2) (L-lactate ferricytochrome c oxidoreductase) (L-LCR)
P00958	A0A0L0SFI2	AMAG_07024	PF09635	Allomyces macrogynus	Blastocladiomycota		Methionine--tRNA ligase, cytoplasmic (EC 6.1.1.10) (Methionyl-tRNA synthetase) (MetRS)
P03965	A0A0L0SL58	AMAG_08399	PF02142	Allomyces macrogynus	Blastocladiomycota		Carbamoyl-phosphate synthase arginine-specific large chain (EC 6.3.5.5) (Arginine-specific carbamoyl-phosphate synthetase, ammonia chain)
P07278	A0A0L0SY94	AMAG_11856	PF02197	Allomyces macrogynus	Blastocladiomycota		cAMP-dependent protein kinase regulatory subunit (cAPK regulatory subunit) (Bypass of cyclase mutations protein 1) (Protein kinase A regulatory subunit) (PKA regulatory subunit)
P08678	A0A0L0SRM9	AMAG_10866	PF08509	Allomyces macrogynus	Blastocladiomycota		Adenylate cyclase (EC 4.6.1.1) (ATP pyrophosphate-lyase) (Adenylyl cyclase)
P09119	A0A0L0S8B7	AMAG_04167	PF09079	Allomyces macrogynus	Blastocladiomycota		Cell division control protein 6
P12687	A0A0L0SYZ2	AMAG_12456	PF18471	Allomyces macrogynus	Blastocladiomycota		54S ribosomal protein L2, mitochondrial (Mitochondrial large ribosomal subunit protein bL27m) (YMR6) (YmL2)
P14736	A0A0L0SHR1	AMAG_07299	PF03835	Allomyces macrogynus	Blastocladiomycota	sameclan	DNA repair protein RAD4
P17255	A0A0L0TBZ7	AMAG_16822	PF05203	Allomyces macrogynus	Blastocladiomycota		V-type proton ATPase catalytic subunit A (V-ATPase subunit A) (EC 7.1.2.2) (Vacuolar proton pump subunit A) [Cleaved into: Endonuclease PI-SceI (EC 3.1.-.-) (Sce VMA intein) (VMA1-derived endonuclease) (VDE)]
P17255	A0A0L0TBZ7	AMAG_16822	PF05204	Allomyces macrogynus	Blastocladiomycota		V-type proton ATPase catalytic subunit A (V-ATPase subunit A) (EC 7.1.2.2) (Vacuolar proton pump subunit A) [Cleaved into: Endonuclease PI-SceI (EC 3.1.-.-) (Sce VMA intein) (VMA1-derived endonuclease) (VDE)]
P19736	A0A0L0S1N8	AMAG_02271	PF16958	Allomyces macrogynus	Blastocladiomycota		Pre-mRNA-splicing factor PRP9
P23796	A0A0L0S359	AMAG_02733	PF04179	Allomyces macrogynus	Blastocladiomycota		tRNA A64-2'-O-ribosylphosphate transferase (EC 2.4.2.-) (Initiator tRNA phosphoribosyl-transferase)
P26188	A0A0L0RYJ6	AMAG_17741	PF02870	Allomyces macrogynus	Blastocladiomycota		Methylated-DNA--protein-cysteine methyltransferase (EC 2.1.1.63) (6-O-methylguanine-DNA methyltransferase) (MGMT) (DNA repair MTase) (O-6-methylguanine-DNA-alkyltransferase)
P29366	A0A0L0S1Q9	AMAG_02161	PF00564	Allomyces macrogynus	Blastocladiomycota		Bud emergence protein 1 (Suppressor of RHO3 protein 1)
P32383	A0A0L0TB12	AMAG_16381	PF09279	Allomyces macrogynus	Blastocladiomycota	sameclan	1-phosphatidylinositol 4,5-bisphosphate phosphodiesterase 1 (EC 3.1.4.11) (Phosphoinositide phospholipase C) (Phospholipase C-1) (PLC-1)
P32521	A0A0L0SBJ8	AMAG_18424	PF08226	Allomyces macrogynus	Blastocladiomycota		Actin cytoskeleton-regulatory complex protein PAN1 (Mitochondrial distribution of proteins protein 3)
P32609	A0A0L0S845	AMAG_04224	PF00096	Allomyces macrogynus	Blastocladiomycota		Vacuolar segregation protein PEP7 (Carboxypeptidase Y-deficient protein 7) (Protein VAC1) (Vacuolar protein sorting-associated protein 19) (Vacuolar protein-targeting protein 19)
P36100	A0A0L0TAW5	AMAG_16246	PF08271	Allomyces macrogynus	Blastocladiomycota	sameclan	Transcription initiation factor IIE subunit alpha (TFIIE-alpha) (Factor A 66 kDa subunit) (Transcription factor A large subunit)
P36152	A0A0L0RXR8	AMAG_00800	PF16803	Allomyces macrogynus	Blastocladiomycota		Fe-S cluster assembly protein DRE2 (Anamorsin homolog)
P38110	A0A0L0RVP9	AMAG_17666	PF11640	Allomyces macrogynus	Blastocladiomycota		Serine/threonine-protein kinase TEL1 (EC 2.7.11.1) (ATM homolog) (DNA-damage checkpoint kinase TEL1) (Telomere length regulation protein 1)
P38111	A0A0L0RWR9	AMAG_00751	PF08064	Allomyces macrogynus	Blastocladiomycota		Serine/threonine-protein kinase MEC1 (EC 2.7.11.1) (ATR homolog) (DNA-damage checkpoint kinase MEC1) (Mitosis entry checkpoint protein 1)
P38768	A0A0L0SV83	AMAG_11524	PF18482	Allomyces macrogynus	Blastocladiomycota		Protein interacting with Hsp90 1 (Nucleolar protein 17)
P38968	A0A0L0SYN3	AMAG_12059	PF11549	Allomyces macrogynus	Blastocladiomycota		Protein transport protein SEC31 (Protein WEB1)
P39104	A0A0L0SZ34	AMAG_12540	PF11522	Allomyces macrogynus	Blastocladiomycota		Phosphatidylinositol 4-kinase PIK1 (PI4-kinase) (PtdIns-4-kinase) (EC 2.7.1.67)
P40161	A0A0L0SDK6	AMAG_05851	PF18215	Allomyces macrogynus	Blastocladiomycota		Histone chaperone RTT106 (Regulator of Ty1 transposition protein 106)
P40468	A0A0L0SHY0	AMAG_07363	PF14225	Allomyces macrogynus	Blastocladiomycota		Cell morphogenesis protein PAG1 (Protein TAO3)
P43591	A0A0L0ST72	AMAG_09559	PF07728	Allomyces macrogynus	Blastocladiomycota	sameclan	ATP-dependent kinase YFH7 (EC 2.7.1.-) (Altered inheritance of mitochondria protein 12)
P46669	A0A0L0SVD6	AMAG_11574	PF03876	Allomyces macrogynus	Blastocladiomycota		DNA-directed RNA polymerase I subunit RPA43 (A43) (DNA-directed DNA-dependent RNA polymerase 36 kDa polypeptide)
P46674	A0A0L0SSK3	AMAG_19486	PF12209	Allomyces macrogynus	Blastocladiomycota		Nuclear mRNA export protein SAC3 (Leucine permease transcriptional regulator)
P53273	A0A0L0SHQ4	AMAG_07301	PF00027	Allomyces macrogynus	Blastocladiomycota		Uncharacterized vacuolar membrane protein YGR125W
P54784	A0A0L0S5A7	AMAG_03291	PF01426	Allomyces macrogynus	Blastocladiomycota		Origin recognition complex subunit 1 (Origin recognition complex 120 kDa subunit)
P54787	A0A0L0S754	AMAG_03935	PF02845	Allomyces macrogynus	Blastocladiomycota		Vacuolar protein sorting-associated protein 9 (Vacuolar protein-targeting protein 9)
Q00416	A0A0L0T8U0	AMAG_15807	PF12726	Allomyces macrogynus	Blastocladiomycota		Helicase SEN1 (EC 3.6.4.-) (tRNA-splicing endonuclease positive effector)
Q02256	A0A0L0S5F4	AMAG_04621	PF00782	Allomyces macrogynus	Blastocladiomycota		Tyrosine-protein phosphatase YVH1 (PTPase YVH1) (EC 3.1.3.48)
Q06698	A0A0L0T4P2	AMAG_20045	PF05773	Allomyces macrogynus	Blastocladiomycota		Putative ATP-dependent RNA helicase YLR419W (EC 3.6.4.13)
Q06698	A0A0L0T4P2	AMAG_20045	PF07717	Allomyces macrogynus	Blastocladiomycota		Putative ATP-dependent RNA helicase YLR419W (EC 3.6.4.13)
Q07457	A0A0L0T371	AMAG_13888	PF00096	Allomyces macrogynus	Blastocladiomycota		E3 ubiquitin-protein ligase BRE1 (EC 2.3.2.27) (Brefeldin A-sensitivity protein 1) (RING-type E3 ubiquitin transferase BRE1)
Q07468	A0A0L0S8F7	AMAG_04212	PF10367	Allomyces macrogynus	Blastocladiomycota		Vacuolar morphogenesis protein 6 (Vacuolar protein sorting-associated protein 39)
Q08236	A0A0L0T701	AMAG_14703	PF16978	Allomyces macrogynus	Blastocladiomycota		Target of rapamycin complex 2 subunit AVO1 (TORC2 subunit AVO1) (Adheres voraciously to TOR2 protein 1)
Q08281	A0A0L0RX83	AMAG_00708	PF14634	Allomyces macrogynus	Blastocladiomycota		Restriction of telomere capping protein 1 (SEH-associated protein 2)
Q12083	A0A0L0S4U1	AMAG_03125	PF01119	Allomyces macrogynus	Blastocladiomycota		DNA mismatch repair protein MLH3 (MutL protein homolog 3)
Q12114	A0A0L0SBR2	AMAG_05312	PF12738	Allomyces macrogynus	Blastocladiomycota		Chitin biosynthesis protein CHS5 (Protein CAL3)
Q99220	A0A0L0S145	AMAG_01962	PF17880	Allomyces macrogynus	Blastocladiomycota		Protein OS-9 homolog
Q99271	A0A0L0SVF6	AMAG_11519	PF08619	Allomyces macrogynus	Blastocladiomycota		Na(+)/H(+) antiporter
P04397	G1WZJ1	AOL_s00006g42	PF01263	Arthrobotrys oligospora	Ascomycota		Bifunctional protein GAL10 [Includes: UDP-glucose 4-epimerase (EC 5.1.3.2) (Galactowaldenase); Aldose 1-epimerase (EC 5.1.3.3) (Galactose mutarotase)]
P07834	G1XAR7	AOL_s00078g14	PF16856	Arthrobotrys oligospora	Ascomycota		Cell division control protein 4 (E3 ubiquitin ligase complex SCF subunit CDC4) (F-box protein CDC4)
P09959	G1XK81	AOL_s00109g110	PF18530	Arthrobotrys oligospora	Ascomycota		Regulatory protein SWI6 (Cell-cycle box factor subunit SWI6) (MBF subunit P90) (Trans-acting activator of HO endonuclease gene)
P10862	G1X0A3	AOL_s00006g304	PF02037	Arthrobotrys oligospora	Ascomycota		Postreplication repair E3 ubiquitin-protein ligase RAD18 (EC 2.3.2.27) (RING-type E3 ubiquitin transferase RAD18) (Radiation sensitivity protein 18)
P12687	G1X5V7	AOL_s00054g251	PF18471	Arthrobotrys oligospora	Ascomycota		54S ribosomal protein L2, mitochondrial (Mitochondrial large ribosomal subunit protein bL27m) (YMR6) (YmL2)
P12753	G1XE59	AOL_s00080g94	PF04423	Arthrobotrys oligospora	Ascomycota		DNA repair protein RAD50 (EC 3.6.-.-) (153 kDa protein)
P17255	G1X295	AOL_s00007g404	PF05203	Arthrobotrys oligospora	Ascomycota		V-type proton ATPase catalytic subunit A (V-ATPase subunit A) (EC 7.1.2.2) (Vacuolar proton pump subunit A) [Cleaved into: Endonuclease PI-SceI (EC 3.1.-.-) (Sce VMA intein) (VMA1-derived endonuclease) (VDE)]
P17255	G1X295	AOL_s00007g404	PF05204	Arthrobotrys oligospora	Ascomycota		V-type proton ATPase catalytic subunit A (V-ATPase subunit A) (EC 7.1.2.2) (Vacuolar proton pump subunit A) [Cleaved into: Endonuclease PI-SceI (EC 3.1.-.-) (Sce VMA intein) (VMA1-derived endonuclease) (VDE)]
P19735	G1XH12	AOL_s00083g293	PF13174	Arthrobotrys oligospora	Ascomycota	sameclan	Pre-mRNA-splicing factor 6
P22137	G1X7J6	AOL_s00054g913	PF09268	Arthrobotrys oligospora	Ascomycota	sameclan	Clathrin heavy chain
P25344	G1WZ19	AOL_s00004g530	PF09235	Arthrobotrys oligospora	Ascomycota	sameclan	Protein STE50
P25371	G1XU57	AOL_s00215g336	PF00053	Arthrobotrys oligospora	Ascomycota	sameclan	Probable ATP-dependent permease
P25655	G1XSP8	AOL_s00215g396	PF16419	Arthrobotrys oligospora	Ascomycota	sameclan	General negative regulator of transcription subunit 1 (Cell division cycle protein 39)
P29029	G1WYL9	AOL_s00004g379	PF03427	Arthrobotrys oligospora	Ascomycota		Endochitinase (EC 3.2.1.14) (Soluble cell wall protein 2)
P32505	G1XEP5	AOL_s00080g280	PF18260	Arthrobotrys oligospora	Ascomycota	sameclan	Nuclear polyadenylated RNA-binding protein NAB2
P32521	G1X7Z8	AOL_s00054g884	PF08226	Arthrobotrys oligospora	Ascomycota		Actin cytoskeleton-regulatory complex protein PAN1 (Mitochondrial distribution of proteins protein 3)
P32528	G1XQE5	AOL_s00188g157	PF01425	Arthrobotrys oligospora	Ascomycota		Urea amidolyase [Includes: Urea carboxylase (EC 6.3.4.6); Allophanate hydrolase (EC 3.5.1.54)]
P32528	G1XQE5	AOL_s00188g157	PF02626	Arthrobotrys oligospora	Ascomycota		Urea amidolyase [Includes: Urea carboxylase (EC 6.3.4.6); Allophanate hydrolase (EC 3.5.1.54)]
P32528	G1XQE5	AOL_s00188g157	PF02682	Arthrobotrys oligospora	Ascomycota		Urea amidolyase [Includes: Urea carboxylase (EC 6.3.4.6); Allophanate hydrolase (EC 3.5.1.54)]
P32609	G1XRJ6	AOL_s00210g4	PF00096	Arthrobotrys oligospora	Ascomycota	sameclan	Vacuolar segregation protein PEP7 (Carboxypeptidase Y-deficient protein 7) (Protein VAC1) (Vacuolar protein sorting-associated protein 19) (Vacuolar protein-targeting protein 19)
P32785	G1WYN0	AOL_s00004g391	PF02911	Arthrobotrys oligospora	Ascomycota		Methionyl-tRNA formyltransferase, mitochondrial (MtFMT) (EC 2.1.2.9)
P32873	G1X7K7	AOL_s00054g924	PF00787	Arthrobotrys oligospora	Ascomycota		GTPase-activating protein BEM3 (Bud emergence protein 3)
P32916	G1XLS7	AOL_s00112g107	PF09201	Arthrobotrys oligospora	Ascomycota	sameclan	Signal recognition particle receptor subunit alpha homolog (SR-alpha) (Docking protein alpha) (DP-alpha)
P38070	G1X230	AOL_s00007g339	PF00433	Arthrobotrys oligospora	Ascomycota		Serine/threonine-protein kinase YPK3 (EC 2.7.11.1) (Ribosomal S6 kinase homolog YPK3) (S6K homolog YPK3)
P38850	G1X016	AOL_s00006g217	PF16771	Arthrobotrys oligospora	Ascomycota	sameclan	Regulator of Ty1 transposition protein 107 (Establishes silent chromatin protein 4)
P38959	G1X6G7	AOL_s00054g461	PF00400	Arthrobotrys oligospora	Ascomycota	sameclan	Vacuolar protein sorting-associated protein 41 (Vacuolar morphogenesis protein 2)
P40161	G1XQ07	AOL_s00188g18	PF18215	Arthrobotrys oligospora	Ascomycota		Histone chaperone RTT106 (Regulator of Ty1 transposition protein 106)
P40340	G1XI83	AOL_s00097g60	PF00439	Arthrobotrys oligospora	Ascomycota		ATPase histone chaperone YTA7 (EC 3.6.1.-) (ATPase family AAA domain-containing protein YTA7) (AAA-ATPase) (Tat-binding homolog 7)
P40483	G1XHN0	AOL_s00083g511	PF01419	Arthrobotrys oligospora	Ascomycota		Putative zinc metalloproteinase YIL108W (EC 3.4.24.-)
P40533	G1XEK0	AOL_s00080g235	PF00149	Arthrobotrys oligospora	Ascomycota		Protein TED1 (Trafficking of EMP24/ERV25-dependent cargo disrupted protein 1)
P43591	G1X573	AOL_s00054g17	PF07728	Arthrobotrys oligospora	Ascomycota		ATP-dependent kinase YFH7 (EC 2.7.1.-) (Altered inheritance of mitochondria protein 12)
P46674	G1XUN6	AOL_s00215g694	PF12209	Arthrobotrys oligospora	Ascomycota		Nuclear mRNA export protein SAC3 (Leucine permease transcriptional regulator)
P46948	G1XE91	AOL_s00080g126	PF03725	Arthrobotrys oligospora	Ascomycota		Exosome complex component SKI6 (Extracellular mutant protein 20) (Ribosomal RNA-processing protein 41) (Superkiller protein 6)
P53165	G1X494	AOL_s00043g518	PF18508	Arthrobotrys oligospora	Ascomycota		SAGA-associated factor 73 (73 kDa SAGA-associated factor) (SAGA histone acetyltransferase complex 73 kDa subunit)
P53254	G1X2R6	AOL_s00007g576	PF17407	Arthrobotrys oligospora	Ascomycota		U3 small nucleolar RNA-associated protein 22 (U3 snoRNA-associated protein 22) (U three protein 22)
P53256	G1XNQ3	AOL_s00173g71	PF03725	Arthrobotrys oligospora	Ascomycota		Exosome complex component RRP46 (Ribosomal RNA-processing protein 46)
P53925	G1X6S3	AOL_s00054g567	PF12697	Arthrobotrys oligospora	Ascomycota	sameclan	Uncharacterized vacuolar membrane protein YNL115C
Q01217	G1XH04	AOL_s00083g285	PF02774	Arthrobotrys oligospora	Ascomycota		Protein ARG5,6, mitochondrial [Cleaved into: N-acetyl-gamma-glutamyl-phosphate reductase (EC 1.2.1.38) (N-acetyl-glutamate semialdehyde dehydrogenase) (NAGSA dehydrogenase); Acetylglutamate kinase (EC 2.7.2.8) (N-acetyl-L-glutamate 5-phosphotransferase) (NAG kinase) (AGK)]
Q02555	G1X2L5	AOL_s00007g524	PF18497	Arthrobotrys oligospora	Ascomycota		Ribonuclease 3 (EC 3.1.26.3) (Ribonuclease III) (RNase III)
Q03868	G1XK76	AOL_s00109g105	PF15407	Arthrobotrys oligospora	Ascomycota		Prospore membrane adapter protein SPO71 (Sporulation-specific protein 71)
Q03897	G1WZD3	AOL_s00004g644	PF05773	Arthrobotrys oligospora	Ascomycota		Maintenance of telomere capping protein 5 (SEH-associated protein 3)
Q04004	G1XT48	AOL_s00215g546	PF02114	Arthrobotrys oligospora	Ascomycota	sameclan	Phosducin-like protein 1
Q04437	G1XAQ3	AOL_s00076g711	PF03730	Arthrobotrys oligospora	Ascomycota		ATP-dependent DNA helicase II subunit 2 (EC 3.6.4.12) (ATP-dependent DNA helicase II subunit Ku80) (High affinity DNA-binding factor subunit 2) (Yeast Ku80)
Q04600	G1XMH9	AOL_s00169g32	PF02201	Arthrobotrys oligospora	Ascomycota		Translation machinery-associated protein 64
Q06409	G1XFD8	AOL_s00081g79	PF20421	Arthrobotrys oligospora	Ascomycota		DOCK-like protein 1
Q06677	G1X5W2	AOL_s00054g256	PF09145	Arthrobotrys oligospora	Ascomycota		Auxilin-like clathrin uncoating factor SWA2 (Bud site selection protein 24) (DnaJ-related protein SWA2) (J protein SWA2) (Synthetic lethal with ARF1 protein 2)
Q06677	G1X5W2	AOL_s00054g256	PF13174	Arthrobotrys oligospora	Ascomycota	sameclan	Auxilin-like clathrin uncoating factor SWA2 (Bud site selection protein 24) (DnaJ-related protein SWA2) (J protein SWA2) (Synthetic lethal with ARF1 protein 2)
Q06815	G1XAN3	AOL_s00076g691	PF13015	Arthrobotrys oligospora	Ascomycota	sameclan	Mannose 6-phosphate receptor-like protein 1
Q07457	G1XUP2	AOL_s00215g700	PF00096	Arthrobotrys oligospora	Ascomycota		E3 ubiquitin-protein ligase BRE1 (EC 2.3.2.27) (Brefeldin A-sensitivity protein 1) (RING-type E3 ubiquitin transferase BRE1)
Q08281	G1XEA1	AOL_s00080g136	PF14634	Arthrobotrys oligospora	Ascomycota		Restriction of telomere capping protein 1 (SEH-associated protein 2)
Q08282	G1WZH3	AOL_s00006g24	PF01344	Arthrobotrys oligospora	Ascomycota	sameclan	tRNA wybutosine-synthesizing protein 4 (tRNA yW-synthesizing protein 4) (EC 2.1.1.290) (EC 2.3.1.231) (tRNA(Phe) (7-(3-amino-3-(methoxycarbonyl)propyl)wyosine(37)-N)-methoxycarbonyltransferase) (tRNA(Phe) (7-(3-amino-3-carboxypropyl)wyosine(37)-O)-methyltransferase)
Q12083	G1XIU0	AOL_s00097g267	PF01119	Arthrobotrys oligospora	Ascomycota		DNA mismatch repair protein MLH3 (MutL protein homolog 3)
Q12288	G1WZQ7	AOL_s00006g108	PF00117	Arthrobotrys oligospora	Ascomycota		Putative glutamine amidotransferase YLR126C (EC 2.4.2.-)
Q99220	G1XBB9	AOL_s00078g216	PF17880	Arthrobotrys oligospora	Ascomycota		Protein OS-9 homolog
P00958	A8NTI4	CC1G_06322	PF09635	Coprinopsis cinerea	Basidiomycota		Methionine--tRNA ligase, cytoplasmic (EC 6.1.1.10) (Methionyl-tRNA synthetase) (MetRS)
P04397	A8N3C9	CC1G_00553	PF01263	Coprinopsis cinerea	Basidiomycota		Bifunctional protein GAL10 [Includes: UDP-glucose 4-epimerase (EC 5.1.3.2) (Galactowaldenase); Aldose 1-epimerase (EC 5.1.3.3) (Galactose mutarotase)]
P08678	A8N7T3	CC1G_02340	PF08509	Coprinopsis cinerea	Basidiomycota		Adenylate cyclase (EC 4.6.1.1) (ATP pyrophosphate-lyase) (Adenylyl cyclase)
P09959	A8N8X1	CC1G_00846	PF18530	Coprinopsis cinerea	Basidiomycota		Regulatory protein SWI6 (Cell-cycle box factor subunit SWI6) (MBF subunit P90) (Trans-acting activator of HO endonuclease gene)
P12687	A8NE73	CC1G_01012	PF18471	Coprinopsis cinerea	Basidiomycota		54S ribosomal protein L2, mitochondrial (Mitochondrial large ribosomal subunit protein bL27m) (YMR6) (YmL2)
P12753	A8NS29	CC1G_03010	PF04423	Coprinopsis cinerea	Basidiomycota		DNA repair protein RAD50 (EC 3.6.-.-) (153 kDa protein)
P17255	A8NG68	CC1G_05193	PF05203	Coprinopsis cinerea	Basidiomycota		V-type proton ATPase catalytic subunit A (V-ATPase subunit A) (EC 7.1.2.2) (Vacuolar proton pump subunit A) [Cleaved into: Endonuclease PI-SceI (EC 3.1.-.-) (Sce VMA intein) (VMA1-derived endonuclease) (VDE)]
P17255	A8NG68	CC1G_05193	PF05204	Coprinopsis cinerea	Basidiomycota		V-type proton ATPase catalytic subunit A (V-ATPase subunit A) (EC 7.1.2.2) (Vacuolar proton pump subunit A) [Cleaved into: Endonuclease PI-SceI (EC 3.1.-.-) (Sce VMA intein) (VMA1-derived endonuclease) (VDE)]
P19736	A8NX17	CC1G_00177	PF16958	Coprinopsis cinerea	Basidiomycota		Pre-mRNA-splicing factor PRP9
P22353	A8N1L7	CC1G_06776	PF18502	Coprinopsis cinerea	Basidiomycota		54S ribosomal protein L8, mitochondrial (Mitochondrial large ribosomal subunit protein bL17m) (YmL8)
P23202	D6RMQ9	CC1G_14617	PF14497	Coprinopsis cinerea	Basidiomycota	sameclan	Transcriptional regulator URE2 (Disulfide reductase) (EC 1.8.4.-) (Glutathione peroxidase) (EC 1.11.1.9)
P25344	A8N9A0	CC1G_00975	PF09235	Coprinopsis cinerea	Basidiomycota		Protein STE50
P25371	A8P3B7	CC1G_10757	PF00053	Coprinopsis cinerea	Basidiomycota	sameclan	Probable ATP-dependent permease
P25655	A8NG03	CC1G_05143	PF16419	Coprinopsis cinerea	Basidiomycota	sameclan	General negative regulator of transcription subunit 1 (Cell division cycle protein 39)
P28273	A8PBN0	CC1G_02687	PF02538	Coprinopsis cinerea	Basidiomycota		5-oxoprolinase (EC 3.5.2.9) (5-oxo-L-prolinase) (5-OPase) (Pyroglutamase)
P29029	A8N0I6	CC1G_04407	PF03427	Coprinopsis cinerea	Basidiomycota		Endochitinase (EC 3.2.1.14) (Soluble cell wall protein 2)
P32479	A8P5T1	CC1G_11339	PF09453	Coprinopsis cinerea	Basidiomycota		Protein HIR1 (Histone transcription regulator 1)
P32505	A8N5R6	CC1G_12098	PF11517	Coprinopsis cinerea	Basidiomycota		Nuclear polyadenylated RNA-binding protein NAB2
P32505	A8N5R6	CC1G_12098	PF18260	Coprinopsis cinerea	Basidiomycota	sameclan	Nuclear polyadenylated RNA-binding protein NAB2
P32521	A8PA90	CC1G_06124	PF08226	Coprinopsis cinerea	Basidiomycota		Actin cytoskeleton-regulatory complex protein PAN1 (Mitochondrial distribution of proteins protein 3)
P32527	D6RNA6	CC1G_15525	PF16717	Coprinopsis cinerea	Basidiomycota		Zuotin (DnaJ-related protein ZUO1) (J protein ZUO1) (Heat shock protein 40 homolog ZUO1) (Ribosome-associated complex subunit ZUO1)
P32528	D6RJR4	CC1G_13741	PF01425	Coprinopsis cinerea	Basidiomycota		Urea amidolyase [Includes: Urea carboxylase (EC 6.3.4.6); Allophanate hydrolase (EC 3.5.1.54)]
P32528	D6RJR4	CC1G_13741	PF02626	Coprinopsis cinerea	Basidiomycota		Urea amidolyase [Includes: Urea carboxylase (EC 6.3.4.6); Allophanate hydrolase (EC 3.5.1.54)]
P32528	D6RJR4	CC1G_13741	PF02682	Coprinopsis cinerea	Basidiomycota		Urea amidolyase [Includes: Urea carboxylase (EC 6.3.4.6); Allophanate hydrolase (EC 3.5.1.54)]
P32582	A8N8W2	CC1G_00837	PF00571	Coprinopsis cinerea	Basidiomycota		Cystathionine beta-synthase (EC 4.2.1.22) (Beta-thionase) (Serine sulfhydrase) (Sulfur transfer protein 4)
P32609	D6RKN8	CC1G_13930	PF00096	Coprinopsis cinerea	Basidiomycota		Vacuolar segregation protein PEP7 (Carboxypeptidase Y-deficient protein 7) (Protein VAC1) (Vacuolar protein sorting-associated protein 19) (Vacuolar protein-targeting protein 19)
P32916	D6RKQ4	CC1G_13946	PF09201	Coprinopsis cinerea	Basidiomycota	sameclan	Signal recognition particle receptor subunit alpha homolog (SR-alpha) (Docking protein alpha) (DP-alpha)
P34909	A8NGA1	CC1G_05086	PF14634	Coprinopsis cinerea	Basidiomycota	sameclan	General negative regulator of transcription subunit 4 (Modulator of transcription 2)
P35187	A8NB77	CC1G_07448	PF11408	Coprinopsis cinerea	Basidiomycota		ATP-dependent helicase SGS1 (EC 3.6.4.12) (Helicase TPS1)
P35208	D6RLL8	CC1G_14157	PF09337	Coprinopsis cinerea	Basidiomycota		Protein SPT10
P36022	A8N250	CC1G_03757	PF08385	Coprinopsis cinerea	Basidiomycota		Dynein heavy chain, cytoplasmic (Dynein heavy chain, cytosolic) (DYHC)
P36100	A8NBS5	CC1G_02535	PF08271	Coprinopsis cinerea	Basidiomycota	sameclan	Transcription initiation factor IIE subunit alpha (TFIIE-alpha) (Factor A 66 kDa subunit) (Transcription factor A large subunit)
P38254	A8N1W7	CC1G_03660	PF01975	Coprinopsis cinerea	Basidiomycota		Probable tubulin--tyrosine ligase PBY1 (EC 6.3.2.25) (P-body-associated protein 1)
P38850	A8NDE2	CC1G_11918	PF16771	Coprinopsis cinerea	Basidiomycota	sameclan	Regulator of Ty1 transposition protein 107 (Establishes silent chromatin protein 4)
P38889	A8PG33	CC1G_08279	PF00447	Coprinopsis cinerea	Basidiomycota		Transcription factor SKN7 (Peroxide sensitivity protein 9)
P38968	A8P512	CC1G_09232	PF11549	Coprinopsis cinerea	Basidiomycota		Protein transport protein SEC31 (Protein WEB1)
P39081	D6RMI5	CC1G_14647	PF11526	Coprinopsis cinerea	Basidiomycota		Protein PCF11 (protein 1 of CF I)
P39104	A8NFD2	CC1G_04234	PF00613	Coprinopsis cinerea	Basidiomycota		Phosphatidylinositol 4-kinase PIK1 (PI4-kinase) (PtdIns-4-kinase) (EC 2.7.1.67)
P40053	D6RN88	CC1G_15507	PF01636	Coprinopsis cinerea	Basidiomycota		Altered inheritance of mitochondria protein 9, mitochondrial (Found in mitochondrial proteome protein 29)
P43583	D6RJV0	CC1G_13603	PF16547	Coprinopsis cinerea	Basidiomycota		Proteasome activator BLM10 (Bleomycin resistance protein BLM10)
P43591	A8N079	CC1G_02848	PF07728	Coprinopsis cinerea	Basidiomycota		ATP-dependent kinase YFH7 (EC 2.7.1.-) (Altered inheritance of mitochondria protein 12)
P46674	D6RQZ0	CC1G_15787	PF12209	Coprinopsis cinerea	Basidiomycota		Nuclear mRNA export protein SAC3 (Leucine permease transcriptional regulator)
P46995	A8NJ83	CC1G_09124	PF18507	Coprinopsis cinerea	Basidiomycota		Histone-lysine N-methyltransferase, H3 lysine-36 specific (EC 2.1.1.359) (Lysine N-methyltransferase 3) (SET domain-containing protein 2)
P47043	A8N962	CC1G_00937	PF18217	Coprinopsis cinerea	Basidiomycota	sameclan	Zinc-responsive transcriptional regulator ZAP1
P47074	A8NCL3	CC1G_03571	PF08171	Coprinopsis cinerea	Basidiomycota		Spindle assembly checkpoint component MAD3 (Mitotic MAD3 protein)
P47104	A8N2M4	CC1G_01741	PF00400	Coprinopsis cinerea	Basidiomycota		Regulator of V-ATPase in vacuolar membrane protein 1 (Suppression of the onset of impotence protein 3)
P47138	A8N9C3	CC1G_00998	PF05207	Coprinopsis cinerea	Basidiomycota		Diphthamide biosynthesis protein 4 (J protein type 3)
P48445	D6RN52	CC1G_15548	PF02237	Coprinopsis cinerea	Basidiomycota		Biotin--protein ligase (EC 6.3.4.-) (Biotin apo-protein ligase) [Includes: Biotin--[methylmalonyl-CoA-carboxytransferase] ligase (EC 6.3.4.9); Biotin--[propionyl-CoA-carboxylase [ATP-hydrolyzing]] ligase (EC 6.3.4.10) (Holocarboxylase synthetase) (HCS); Biotin--[methylcrotonoyl-CoA-carboxylase] ligase (EC 6.3.4.11); Biotin--[acetyl-CoA-carboxylase] ligase (EC 6.3.4.15)]
P49960	A8NRT6	CC1G_02939	PF05391	Coprinopsis cinerea	Basidiomycota		U4/U6 snRNA-associated-splicing factor PRP24 (U4/U6 snRNP protein)
P50101	A8PGD0	CC1G_10183	PF14533	Coprinopsis cinerea	Basidiomycota		Ubiquitin carboxyl-terminal hydrolase 15 (EC 3.4.19.12) (Deubiquitinating enzyme 15) (Ubiquitin thioesterase 15) (Ubiquitin-specific-processing protease 15)
P53120	A8N5N6	CC1G_09341	PF10337	Coprinopsis cinerea	Basidiomycota	sameclan	Uncharacterized membrane protein YGL140C
P53127	A8N8P9	CC1G_00774	PF00249	Coprinopsis cinerea	Basidiomycota		E3 ubiquitin-protein ligase SNT2 (EC 2.3.2.27) (Histone E3 ligase SNT2) (RING-type E3 ubiquitin transferase SNT2) (SANT domain-containing protein 2)
P53165	A8N9G2	CC1G_08997	PF18508	Coprinopsis cinerea	Basidiomycota		SAGA-associated factor 73 (73 kDa SAGA-associated factor) (SAGA histone acetyltransferase complex 73 kDa subunit)
P53863	A8P4J2	CC1G_13535	PF00096	Coprinopsis cinerea	Basidiomycota	sameclan	J protein JJJ1
P53863	A8P4J2	CC1G_13535	PF12171	Coprinopsis cinerea	Basidiomycota	sameclan	J protein JJJ1
Q01217	A8NNC9	CC1G_06506	PF02774	Coprinopsis cinerea	Basidiomycota		Protein ARG5,6, mitochondrial [Cleaved into: N-acetyl-gamma-glutamyl-phosphate reductase (EC 1.2.1.38) (N-acetyl-glutamate semialdehyde dehydrogenase) (NAGSA dehydrogenase); Acetylglutamate kinase (EC 2.7.2.8) (N-acetyl-L-glutamate 5-phosphotransferase) (NAG kinase) (AGK)]
Q02555	A8NZ66	CC1G_08170	PF18497	Coprinopsis cinerea	Basidiomycota		Ribonuclease 3 (EC 3.1.26.3) (Ribonuclease III) (RNase III)
Q03868	A8NQT9	CC1G_03462	PF15407	Coprinopsis cinerea	Basidiomycota		Prospore membrane adapter protein SPO71 (Sporulation-specific protein 71)
Q03897	A8N0A3	CC1G_02872	PF05773	Coprinopsis cinerea	Basidiomycota		Maintenance of telomere capping protein 5 (SEH-associated protein 3)
Q06554	A8NKE9	CC1G_02165	PF00271	Coprinopsis cinerea	Basidiomycota	sameclan	Uncharacterized ATP-dependent helicase IRC20 (EC 3.6.1.-) (Increased recombination centers protein 20)
Q06677	A8N3M3	CC1G_00668	PF09145	Coprinopsis cinerea	Basidiomycota		Auxilin-like clathrin uncoating factor SWA2 (Bud site selection protein 24) (DnaJ-related protein SWA2) (J protein SWA2) (Synthetic lethal with ARF1 protein 2)
Q06698	A8N1T8	CC1G_03631	PF05773	Coprinopsis cinerea	Basidiomycota		Putative ATP-dependent RNA helicase YLR419W (EC 3.6.4.13)
Q07376	A8NFN9	CC1G_04313	PF07690	Coprinopsis cinerea	Basidiomycota		Probable transporter MCH1 (Monocarboxylate transporter homolog 1)
Q7LHG5	A8ND53	CC1G_08530	PF00078	Coprinopsis cinerea	Basidiomycota		Transposon Ty3-I Gag-Pol polyprotein (Gag3-Pol3) (Transposon Ty3-2 TYA-TYB polyprotein) [Cleaved into: Capsid protein (CA) (p24); Spacer peptide p3; Nucleocapsid protein p11 (NC); Ty3 protease (PR) (EC 3.4.23.-) (p16); Spacer peptide J; Reverse transcriptase/ribonuclease H (RT) (RT-RH) (EC 2.7.7.49) (EC 2.7.7.7) (EC 3.1.26.4) (p55); Integrase p52 (IN); Integrase p49 (IN)]
Q7LHG5	A8ND53	CC1G_08530	PF00098	Coprinopsis cinerea	Basidiomycota		Transposon Ty3-I Gag-Pol polyprotein (Gag3-Pol3) (Transposon Ty3-2 TYA-TYB polyprotein) [Cleaved into: Capsid protein (CA) (p24); Spacer peptide p3; Nucleocapsid protein p11 (NC); Ty3 protease (PR) (EC 3.4.23.-) (p16); Spacer peptide J; Reverse transcriptase/ribonuclease H (RT) (RT-RH) (EC 2.7.7.49) (EC 2.7.7.7) (EC 3.1.26.4) (p55); Integrase p52 (IN); Integrase p49 (IN)]
Q7LHG5	A8ND53	CC1G_08530	PF12384	Coprinopsis cinerea	Basidiomycota		Transposon Ty3-I Gag-Pol polyprotein (Gag3-Pol3) (Transposon Ty3-2 TYA-TYB polyprotein) [Cleaved into: Capsid protein (CA) (p24); Spacer peptide p3; Nucleocapsid protein p11 (NC); Ty3 protease (PR) (EC 3.4.23.-) (p16); Spacer peptide J; Reverse transcriptase/ribonuclease H (RT) (RT-RH) (EC 2.7.7.49) (EC 2.7.7.7) (EC 3.1.26.4) (p55); Integrase p52 (IN); Integrase p49 (IN)]
Q7LHG5	A8ND53	CC1G_08530	PF17919	Coprinopsis cinerea	Basidiomycota		Transposon Ty3-I Gag-Pol polyprotein (Gag3-Pol3) (Transposon Ty3-2 TYA-TYB polyprotein) [Cleaved into: Capsid protein (CA) (p24); Spacer peptide p3; Nucleocapsid protein p11 (NC); Ty3 protease (PR) (EC 3.4.23.-) (p16); Spacer peptide J; Reverse transcriptase/ribonuclease H (RT) (RT-RH) (EC 2.7.7.49) (EC 2.7.7.7) (EC 3.1.26.4) (p55); Integrase p52 (IN); Integrase p49 (IN)]
Q7LHG5	A8ND53	CC1G_08530	PF17921	Coprinopsis cinerea	Basidiomycota		Transposon Ty3-I Gag-Pol polyprotein (Gag3-Pol3) (Transposon Ty3-2 TYA-TYB polyprotein) [Cleaved into: Capsid protein (CA) (p24); Spacer peptide p3; Nucleocapsid protein p11 (NC); Ty3 protease (PR) (EC 3.4.23.-) (p16); Spacer peptide J; Reverse transcriptase/ribonuclease H (RT) (RT-RH) (EC 2.7.7.49) (EC 2.7.7.7) (EC 3.1.26.4) (p55); Integrase p52 (IN); Integrase p49 (IN)]
Q7LHG5	A8ND53	CC1G_08530	PF19259	Coprinopsis cinerea	Basidiomycota		Transposon Ty3-I Gag-Pol polyprotein (Gag3-Pol3) (Transposon Ty3-2 TYA-TYB polyprotein) [Cleaved into: Capsid protein (CA) (p24); Spacer peptide p3; Nucleocapsid protein p11 (NC); Ty3 protease (PR) (EC 3.4.23.-) (p16); Spacer peptide J; Reverse transcriptase/ribonuclease H (RT) (RT-RH) (EC 2.7.7.49) (EC 2.7.7.7) (EC 3.1.26.4) (p55); Integrase p52 (IN); Integrase p49 (IN)]
Q99257	A8NUZ6	CC1G_10065	PF18444	Coprinopsis cinerea	Basidiomycota		mRNA export factor MEX67
Q99271	A8NPT3	CC1G_05357	PF08619	Coprinopsis cinerea	Basidiomycota		Na(+)/H(+) antiporter
P00958	Q5KI46	CND04250	PF09635	Cryptococcus neoformans	Basidiomycota		Methionine--tRNA ligase, cytoplasmic (EC 6.1.1.10) (Methionyl-tRNA synthetase) (MetRS)
P04397	Q5KNE6	CNA06760	PF01263	Cryptococcus neoformans	Basidiomycota		Bifunctional protein GAL10 [Includes: UDP-glucose 4-epimerase (EC 5.1.3.2) (Galactowaldenase); Aldose 1-epimerase (EC 5.1.3.3) (Galactose mutarotase)]
P07834	Q5KNF0	CNA06710	PF16856	Cryptococcus neoformans	Basidiomycota		Cell division control protein 4 (E3 ubiquitin ligase complex SCF subunit CDC4) (F-box protein CDC4)
P08678	Q5KDK1	CNG03670	PF08509	Cryptococcus neoformans	Basidiomycota		Adenylate cyclase (EC 4.6.1.1) (ATP pyrophosphate-lyase) (Adenylyl cyclase)
P09959	Q5KHS0	CND05520	PF18530	Cryptococcus neoformans	Basidiomycota		Regulatory protein SWI6 (Cell-cycle box factor subunit SWI6) (MBF subunit P90) (Trans-acting activator of HO endonuclease gene)
P12687	P0CQ48	CNA07010	PF18471	Cryptococcus neoformans	Basidiomycota		54S ribosomal protein L2, mitochondrial (Mitochondrial large ribosomal subunit protein bL27m) (YMR6) (YmL2)
P12753	Q5K749	CNN01100	PF04423	Cryptococcus neoformans	Basidiomycota		DNA repair protein RAD50 (EC 3.6.-.-) (153 kDa protein)
P15625	Q5KAB8	CNJ02270	PF18554	Cryptococcus neoformans	Basidiomycota	sameclan	Phenylalanine--tRNA ligase alpha subunit (EC 6.1.1.20) (Phenylalanyl-tRNA synthetase alpha subunit) (PheRS)
P17255	Q5KGV5	CNE02210	PF05203	Cryptococcus neoformans	Basidiomycota		V-type proton ATPase catalytic subunit A (V-ATPase subunit A) (EC 7.1.2.2) (Vacuolar proton pump subunit A) [Cleaved into: Endonuclease PI-SceI (EC 3.1.-.-) (Sce VMA intein) (VMA1-derived endonuclease) (VDE)]
P17255	Q5KGV5	CNE02210	PF05204	Cryptococcus neoformans	Basidiomycota		V-type proton ATPase catalytic subunit A (V-ATPase subunit A) (EC 7.1.2.2) (Vacuolar proton pump subunit A) [Cleaved into: Endonuclease PI-SceI (EC 3.1.-.-) (Sce VMA intein) (VMA1-derived endonuclease) (VDE)]
P17883	Q5KIU7	CND01700	PF18833	Cryptococcus neoformans	Basidiomycota	sameclan	Superkiller protein 3
P19097	Q5KG99	CNE04360	PF18325	Cryptococcus neoformans	Basidiomycota		Fatty acid synthase subunit alpha (EC 2.3.1.86) [Includes: Acyl carrier; 3-oxoacyl-[acyl-carrier-protein] reductase (EC 1.1.1.100) (Beta-ketoacyl reductase); 3-oxoacyl-[acyl-carrier-protein] synthase (EC 2.3.1.41) (Beta-ketoacyl synthase)]
P19736	Q5KJJ3	CNC06350	PF16958	Cryptococcus neoformans	Basidiomycota		Pre-mRNA-splicing factor PRP9
P22353	Q5KI31	CND04400	PF18502	Cryptococcus neoformans	Basidiomycota		54S ribosomal protein L8, mitochondrial (Mitochondrial large ribosomal subunit protein bL17m) (YmL8)
P32505	Q5KPH9	CNA02740	PF18260	Cryptococcus neoformans	Basidiomycota	sameclan	Nuclear polyadenylated RNA-binding protein NAB2
P35208	Q5KPH6	CNA02770	PF09337	Cryptococcus neoformans	Basidiomycota		Protein SPT10
Q06677	Q5KP57	CNA04110	PF09145	Cryptococcus neoformans	Basidiomycota		Auxilin-like clathrin uncoating factor SWA2 (Bud site selection protein 24) (DnaJ-related protein SWA2) (J protein SWA2) (Synthetic lethal with ARF1 protein 2)
P53960	Q5KP36	CNA04320	PF07973	Cryptococcus neoformans	Basidiomycota		Putative alanyl-tRNA editing protein alaX (AlaX) (AlaXp) (AlaXp-II) (Alanyl-tRNA deacylase alaX)
P32501	Q5KNW3	CNA05090	PF00483	Cryptococcus neoformans	Basidiomycota	sameclan	Translation initiation factor eIF-2B subunit epsilon (GCD complex subunit GCD6) (Guanine nucleotide exchange factor subunit GCD6) (eIF-2B GDP-GTP exchange factor subunit epsilon)
P25038	Q5KNR0	CNA05630	PF04760	Cryptococcus neoformans	Basidiomycota		Translation initiation factor IF-2, mitochondrial (IF-2(Mt)) (IF-2Mt) (IF2(mt))
P53120	Q5KNN1	CNA05920	PF10337	Cryptococcus neoformans	Basidiomycota	sameclan	Uncharacterized membrane protein YGL140C
P32582	Q5KNK5	CNA06170	PF00571	Cryptococcus neoformans	Basidiomycota		Cystathionine beta-synthase (EC 4.2.1.22) (Beta-thionase) (Serine sulfhydrase) (Sulfur transfer protein 4)
P34160	Q5KMU1	CNB00500	PF02854	Cryptococcus neoformans	Basidiomycota	sameclan	Nuclear cap-binding protein complex subunit 1 (80 kDa nuclear cap-binding protein) (CBP80) (NCBP 80 kDa subunit) (Glycolysis regulation protein 3) (Protein SUT1) (Suppressor of TOP1 protein)
Q04437	Q5KMK5	CNB01380	PF03730	Cryptococcus neoformans	Basidiomycota		ATP-dependent DNA helicase II subunit 2 (EC 3.6.4.12) (ATP-dependent DNA helicase II subunit Ku80) (High affinity DNA-binding factor subunit 2) (Yeast Ku80)
Q04373	Q5KMG9	CNB01740	PF00806	Cryptococcus neoformans	Basidiomycota	sameclan	Pumilio homology domain family member 6
P49960	Q5KLX0	CNB03760	PF05391	Cryptococcus neoformans	Basidiomycota		U4/U6 snRNA-associated-splicing factor PRP24 (U4/U6 snRNP protein)
P32769	A0A0S2LI87	CNB04740	PF08938	Cryptococcus neoformans	Basidiomycota		Elongation factor 1 alpha-like protein
P48234	Q5KLF5	CNB05450	PF00400	Cryptococcus neoformans	Basidiomycota		Ribosome biogenesis protein ENP2 (Essential nuclear protein 2)
P48445	Q5KL46	CNC00800	PF02237	Cryptococcus neoformans	Basidiomycota		Biotin--protein ligase (EC 6.3.4.-) (Biotin apo-protein ligase) [Includes: Biotin--[methylmalonyl-CoA-carboxytransferase] ligase (EC 6.3.4.9); Biotin--[propionyl-CoA-carboxylase [ATP-hydrolyzing]] ligase (EC 6.3.4.10) (Holocarboxylase synthetase) (HCS); Biotin--[methylcrotonoyl-CoA-carboxylase] ligase (EC 6.3.4.11); Biotin--[acetyl-CoA-carboxylase] ligase (EC 6.3.4.15)]
P40010	Q5KL06	CNC01210	PF08701	Cryptococcus neoformans	Basidiomycota		Nuclear GTP-binding protein NUG1 (Nuclear GTPase 1)
Q99271	Q5KKT7	CNC01890	PF08619	Cryptococcus neoformans	Basidiomycota		Na(+)/H(+) antiporter
P32528	Q5KKT5	CNC01910	PF01425	Cryptococcus neoformans	Basidiomycota		Urea amidolyase [Includes: Urea carboxylase (EC 6.3.4.6); Allophanate hydrolase (EC 3.5.1.54)]
P32528	Q5KKT5	CNC01910	PF02626	Cryptococcus neoformans	Basidiomycota		Urea amidolyase [Includes: Urea carboxylase (EC 6.3.4.6); Allophanate hydrolase (EC 3.5.1.54)]
P32528	Q5KKT5	CNC01910	PF02682	Cryptococcus neoformans	Basidiomycota		Urea amidolyase [Includes: Urea carboxylase (EC 6.3.4.6); Allophanate hydrolase (EC 3.5.1.54)]
P36152	P0CM12	CNC02920	PF16803	Cryptococcus neoformans	Basidiomycota		Fe-S cluster assembly protein DRE2 (Anamorsin homolog)
P32916	Q5KKG9	CNC03050	PF09201	Cryptococcus neoformans	Basidiomycota	sameclan	Signal recognition particle receptor subunit alpha homolog (SR-alpha) (Docking protein alpha) (DP-alpha)
P32383	Q5KJZ5	CNC04820	PF09279	Cryptococcus neoformans	Basidiomycota		1-phosphatidylinositol 4,5-bisphosphate phosphodiesterase 1 (EC 3.1.4.11) (Phosphoinositide phospholipase C) (Phospholipase C-1) (PLC-1)
P25655	Q5KJT2	CNC05460	PF16419	Cryptococcus neoformans	Basidiomycota	sameclan	General negative regulator of transcription subunit 1 (Cell division cycle protein 39)
P25344	Q5KJP5	CNC05800	PF09235	Cryptococcus neoformans	Basidiomycota	sameclan	Protein STE50
Q6Q560	Q5KJ23	CND00920	PF13232	Cryptococcus neoformans	Basidiomycota	sameclan	Protein ISD11 (Iron-sulfur protein biogenesis, desulfurase-interacting protein 11)
Q03897	Q5KIX0	CND01460	PF05773	Cryptococcus neoformans	Basidiomycota		Maintenance of telomere capping protein 5 (SEH-associated protein 3)
Q03868	Q5KIB8	CND03530	PF15407	Cryptococcus neoformans	Basidiomycota		Prospore membrane adapter protein SPO71 (Sporulation-specific protein 71)
P43621	Q5KHU7	CND05250	PF00928	Cryptococcus neoformans	Basidiomycota		Coatomer subunit delta (Delta-coat protein) (Delta-COP)
P40008	Q5KH89	CNE00870	PF08732	Cryptococcus neoformans	Basidiomycota	sameclan	Protein FMP52, mitochondrial (Found in mitochondrial proteome protein 52)
P43556	Q5KH74	CNE01000	PF00611	Cryptococcus neoformans	Basidiomycota		Rho-GTPase-activating protein RGD2
P25576	Q5KH45	CNE01320	PF01467	Cryptococcus neoformans	Basidiomycota		Nicotinamide mononucleotide adenylyltransferase (NMN adenylyltransferase) (NMNAT) (EC 2.7.7.1) (NMN-specific adenylyltransferase) (Promoter of filamentation protein 1)
P32337	Q5KGJ7	CNE03370	PF18816	Cryptococcus neoformans	Basidiomycota	sameclan	Importin subunit beta-3 (Karyopherin subunit beta-3) (Karyopherin-121) (Protein secretion enhancer 1)
P53297	Q5KG47	CNE04890	PF14438	Cryptococcus neoformans	Basidiomycota		PAB1-binding protein 1 (Poly(A)-binding protein-binding protein)
P46674	Q5KG33	CNE05030	PF12209	Cryptococcus neoformans	Basidiomycota		Nuclear mRNA export protein SAC3 (Leucine permease transcriptional regulator)
P43583	Q5KFZ3	CNF00080	PF16547	Cryptococcus neoformans	Basidiomycota		Proteasome activator BLM10 (Bleomycin resistance protein BLM10)
P53691	P0CP80	CNF00430	PF13174	Cryptococcus neoformans	Basidiomycota	sameclan	Peptidyl-prolyl cis-trans isomerase CPR6 (PPIase CPR6) (EC 5.2.1.8) (Rotamase CPR6)
Q99315	Q5KF44	CNF03140	PF00098	Cryptococcus neoformans	Basidiomycota		Transposon Ty3-G Gag-Pol polyprotein (Gag3-Pol3) (Transposon Ty3-1 TYA-TYB polyprotein) [Cleaved into: Capsid protein (CA) (p24); Spacer peptide p3; Nucleocapsid protein p11 (NC); Ty3 protease (PR) (EC 3.4.23.-) (p16); Spacer peptide J; Reverse transcriptase/ribonuclease H (RT) (RT-RH) (EC 2.7.7.49) (EC 2.7.7.7) (EC 3.1.26.4) (p55); Integrase p61 (IN); Integrase p58 (IN)]
P39702	Q5KF16	CNF03440	PF14634	Cryptococcus neoformans	Basidiomycota		Vacuolar protein sorting-associated protein 8 (Vacuolar protein-targeting protein 8)
Q02555	Q5KEY8	CNF03730	PF18497	Cryptococcus neoformans	Basidiomycota		Ribonuclease 3 (EC 3.1.26.3) (Ribonuclease III) (RNase III)
P53137	Q5KEV0	CNF04160	PF02845	Cryptococcus neoformans	Basidiomycota		RQC trigger complex subunit CUE3 (CUE domain-containing protein 3) (Coupling of ubiquitin conjugation to ER degradation protein 3)
P39104	Q5KEG3	CNG00610	PF11522	Cryptococcus neoformans	Basidiomycota		Phosphatidylinositol 4-kinase PIK1 (PI4-kinase) (PtdIns-4-kinase) (EC 2.7.1.67)
P24309	Q5KDL7	CNG03510	PF00149	Cryptococcus neoformans	Basidiomycota		Lariat debranching enzyme (EC 3.1.-.-)
P53165	Q5KDK6	CNG03620	PF18508	Cryptococcus neoformans	Basidiomycota		SAGA-associated factor 73 (73 kDa SAGA-associated factor) (SAGA histone acetyltransferase complex 73 kDa subunit)
P46995	P0CO28	CNG03810	PF18507	Cryptococcus neoformans	Basidiomycota		Histone-lysine N-methyltransferase, H3 lysine-36 specific (EC 2.1.1.359) (Lysine N-methyltransferase 3) (SET domain-containing protein 2)
P47043	Q5KCD1	CNH00600	PF18217	Cryptococcus neoformans	Basidiomycota	sameclan	Zinc-responsive transcriptional regulator ZAP1
Q08281	Q5KBR1	CNI01700	PF14634	Cryptococcus neoformans	Basidiomycota	sameclan	Restriction of telomere capping protein 1 (SEH-associated protein 2)
P40971	Q5KBK9	CNI02190	PF11951	Cryptococcus neoformans	Basidiomycota		Lysine biosynthesis regulatory protein LYS14
Q07457	P0CQ62	CNI02470	PF00096	Cryptococcus neoformans	Basidiomycota		E3 ubiquitin-protein ligase BRE1 (EC 2.3.2.27) (Brefeldin A-sensitivity protein 1) (RING-type E3 ubiquitin transferase BRE1)
P38968	Q5KAB5	CNJ02300	PF07304	Cryptococcus neoformans	Basidiomycota		Protein transport protein SEC31 (Protein WEB1)
P38968	Q5KAB5	CNJ02300	PF11549	Cryptococcus neoformans	Basidiomycota		Protein transport protein SEC31 (Protein WEB1)
P46669	Q5K9N5	CNK01350	PF03876	Cryptococcus neoformans	Basidiomycota		DNA-directed RNA polymerase I subunit RPA43 (A43) (DNA-directed DNA-dependent RNA polymerase 36 kDa polypeptide)
P29366	Q5K9L3	CNK01580	PF00564	Cryptococcus neoformans	Basidiomycota		Bud emergence protein 1 (Suppressor of RHO3 protein 1)
P47104	Q5K9F2	CNK02150	PF00400	Cryptococcus neoformans	Basidiomycota		Regulator of V-ATPase in vacuolar membrane protein 1 (Suppression of the onset of impotence protein 3)
P38254	Q5K8C7	CNL06170	PF01975	Cryptococcus neoformans	Basidiomycota		Probable tubulin--tyrosine ligase PBY1 (EC 6.3.2.25) (P-body-associated protein 1)
P36090	Q5K7R2	CNM01560	PF14831	Cryptococcus neoformans	Basidiomycota		Uncharacterized protein ANR2 (AVL9-related family protein 2)
Q03690	P0CR86	CNM02490	PF15044	Cryptococcus neoformans	Basidiomycota		Clustered mitochondria protein 1 (Translation initiation factor 31) (eIF3-associated protein p135)
P00958	G7E3D5	E5Q_04023	PF09635	Mixia osmundae	Basidiomycota		Methionine--tRNA ligase, cytoplasmic (EC 6.1.1.10) (Methionyl-tRNA synthetase) (MetRS)
P04397	G7E6W4	E5Q_05261	PF01263	Mixia osmundae	Basidiomycota		Bifunctional protein GAL10 [Includes: UDP-glucose 4-epimerase (EC 5.1.3.2) (Galactowaldenase); Aldose 1-epimerase (EC 5.1.3.3) (Galactose mutarotase)]
P06782	G7DYJ7	E5Q_02313	PF08587	Mixia osmundae	Basidiomycota		Carbon catabolite-derepressing protein kinase (EC 2.7.11.1) (Sucrose nonfermentating protein 1)
P07149	G7DTS8	E5Q_00635	PF00698	Mixia osmundae	Basidiomycota	sameclan	Fatty acid synthase subunit beta (EC 2.3.1.86) [Includes: 3-hydroxyacyl-[acyl-carrier-protein] dehydratase (EC 4.2.1.59); Enoyl-[acyl-carrier-protein] reductase [NADH] (EC 1.3.1.9); [Acyl-carrier-protein] acetyltransferase (EC 2.3.1.38); [Acyl-carrier-protein] malonyltransferase (EC 2.3.1.39); S-acyl fatty acid synthase thioesterase (EC 3.1.2.14)]
P07149	G7DTS8	E5Q_00635	PF01575	Mixia osmundae	Basidiomycota		Fatty acid synthase subunit beta (EC 2.3.1.86) [Includes: 3-hydroxyacyl-[acyl-carrier-protein] dehydratase (EC 4.2.1.59); Enoyl-[acyl-carrier-protein] reductase [NADH] (EC 1.3.1.9); [Acyl-carrier-protein] acetyltransferase (EC 2.3.1.38); [Acyl-carrier-protein] malonyltransferase (EC 2.3.1.39); S-acyl fatty acid synthase thioesterase (EC 3.1.2.14)]
P07149	G7DTS8	E5Q_00635	PF13452	Mixia osmundae	Basidiomycota		Fatty acid synthase subunit beta (EC 2.3.1.86) [Includes: 3-hydroxyacyl-[acyl-carrier-protein] dehydratase (EC 4.2.1.59); Enoyl-[acyl-carrier-protein] reductase [NADH] (EC 1.3.1.9); [Acyl-carrier-protein] acetyltransferase (EC 2.3.1.38); [Acyl-carrier-protein] malonyltransferase (EC 2.3.1.39); S-acyl fatty acid synthase thioesterase (EC 3.1.2.14)]
P09959	G7DZL8	E5Q_02688	PF18530	Mixia osmundae	Basidiomycota		Regulatory protein SWI6 (Cell-cycle box factor subunit SWI6) (MBF subunit P90) (Trans-acting activator of HO endonuclease gene)
P12687	G7E115	E5Q_03193	PF18471	Mixia osmundae	Basidiomycota		54S ribosomal protein L2, mitochondrial (Mitochondrial large ribosomal subunit protein bL27m) (YMR6) (YmL2)
P12753	G7DZH8	E5Q_02646	PF04423	Mixia osmundae	Basidiomycota		DNA repair protein RAD50 (EC 3.6.-.-) (153 kDa protein)
P13188	G7DVL9	E5Q_01281	PF04558	Mixia osmundae	Basidiomycota		Glutamine--tRNA ligase (EC 6.1.1.18) (Glutaminyl-tRNA synthetase) (GlnRS)
P16451	G7DXF6	E5Q_01922	PF02817	Mixia osmundae	Basidiomycota		Pyruvate dehydrogenase complex protein X component, mitochondrial (Dihydrolipoamide dehydrogenase-binding protein of pyruvate dehydrogenase complex) (E3-binding protein) (Pyruvate dehydrogenase complex component E3BP)
P18759	G7E019	E5Q_02843	PF02359	Mixia osmundae	Basidiomycota		Vesicular-fusion protein SEC18
P19736	G7DS55	E5Q_00056	PF16958	Mixia osmundae	Basidiomycota		Pre-mRNA-splicing factor PRP9
P22353	G7DZZ6	E5Q_02817	PF18502	Mixia osmundae	Basidiomycota		54S ribosomal protein L8, mitochondrial (Mitochondrial large ribosomal subunit protein bL17m) (YmL8)
P25655	G7DYF5	E5Q_02271	PF16419	Mixia osmundae	Basidiomycota	sameclan	General negative regulator of transcription subunit 1 (Cell division cycle protein 39)
P28273	G7E1L7	E5Q_03398	PF02538	Mixia osmundae	Basidiomycota		5-oxoprolinase (EC 3.5.2.9) (5-oxo-L-prolinase) (5-OPase) (Pyroglutamase)
P29366	G7DUK8	E5Q_00917	PF00564	Mixia osmundae	Basidiomycota		Bud emergence protein 1 (Suppressor of RHO3 protein 1)
P32383	G7DTU8	E5Q_00655	PF09279	Mixia osmundae	Basidiomycota		1-phosphatidylinositol 4,5-bisphosphate phosphodiesterase 1 (EC 3.1.4.11) (Phosphoinositide phospholipase C) (Phospholipase C-1) (PLC-1)
P32505	G7E245	E5Q_03579	PF11517	Mixia osmundae	Basidiomycota		Nuclear polyadenylated RNA-binding protein NAB2
P32505	G7E245	E5Q_03579	PF18260	Mixia osmundae	Basidiomycota	sameclan	Nuclear polyadenylated RNA-binding protein NAB2
P32521	G7DWX8	E5Q_01730	PF08226	Mixia osmundae	Basidiomycota		Actin cytoskeleton-regulatory complex protein PAN1 (Mitochondrial distribution of proteins protein 3)
P32528	G7E706	E5Q_05303	PF01425	Mixia osmundae	Basidiomycota		Urea amidolyase [Includes: Urea carboxylase (EC 6.3.4.6); Allophanate hydrolase (EC 3.5.1.54)]
P32528	G7E706	E5Q_05303	PF02626	Mixia osmundae	Basidiomycota		Urea amidolyase [Includes: Urea carboxylase (EC 6.3.4.6); Allophanate hydrolase (EC 3.5.1.54)]
P32528	G7E706	E5Q_05303	PF02682	Mixia osmundae	Basidiomycota		Urea amidolyase [Includes: Urea carboxylase (EC 6.3.4.6); Allophanate hydrolase (EC 3.5.1.54)]
P32582	G7E356	E5Q_03913	PF00571	Mixia osmundae	Basidiomycota		Cystathionine beta-synthase (EC 4.2.1.22) (Beta-thionase) (Serine sulfhydrase) (Sulfur transfer protein 4)
P32609	G7DWU6	E5Q_01698	PF00096	Mixia osmundae	Basidiomycota	sameclan	Vacuolar segregation protein PEP7 (Carboxypeptidase Y-deficient protein 7) (Protein VAC1) (Vacuolar protein sorting-associated protein 19) (Vacuolar protein-targeting protein 19)
P32916	G7DXF5	E5Q_01921	PF09201	Mixia osmundae	Basidiomycota		Signal recognition particle receptor subunit alpha homolog (SR-alpha) (Docking protein alpha) (DP-alpha)
P34160	G7E5Q5	E5Q_04848	PF02854	Mixia osmundae	Basidiomycota	sameclan	Nuclear cap-binding protein complex subunit 1 (80 kDa nuclear cap-binding protein) (CBP80) (NCBP 80 kDa subunit) (Glycolysis regulation protein 3) (Protein SUT1) (Suppressor of TOP1 protein)
P35208	G7E8A2	E5Q_05751	PF09337	Mixia osmundae	Basidiomycota		Protein SPT10
P36100	G7DZL1	E5Q_02681	PF08271	Mixia osmundae	Basidiomycota	sameclan	Transcription initiation factor IIE subunit alpha (TFIIE-alpha) (Factor A 66 kDa subunit) (Transcription factor A large subunit)
P36152	G7DVY4	E5Q_01398	PF16803	Mixia osmundae	Basidiomycota		Fe-S cluster assembly protein DRE2 (Anamorsin homolog)
P38254	G7DU49	E5Q_00756	PF01975	Mixia osmundae	Basidiomycota		Probable tubulin--tyrosine ligase PBY1 (EC 6.3.2.25) (P-body-associated protein 1)
P38339	G7E7Z4	E5Q_05642	PF00611	Mixia osmundae	Basidiomycota		RHO GTPase-activating protein RGD1 (RhoGAP) (Related GAP domain protein 1)
P38827	G7DYV6	E5Q_02423	PF11767	Mixia osmundae	Basidiomycota		Histone-lysine N-methyltransferase, H3 lysine-4 specific (EC 2.1.1.354) (COMPASS component SET1) (Lysine N-methyltransferase 2) (SET domain-containing protein 1)
P38968	G7E5D3	E5Q_04724	PF11549	Mixia osmundae	Basidiomycota		Protein transport protein SEC31 (Protein WEB1)
P38968	G7E5D3	E5Q_04724	PF12931	Mixia osmundae	Basidiomycota		Protein transport protein SEC31 (Protein WEB1)
P39081	G7E966	E5Q_05877	PF11526	Mixia osmundae	Basidiomycota		Protein PCF11 (protein 1 of CF I)
P39702	G7E2G2	E5Q_03697	PF14634	Mixia osmundae	Basidiomycota		Vacuolar protein sorting-associated protein 8 (Vacuolar protein-targeting protein 8)
P39960	G7E7Z4	E5Q_05642	PF00617	Mixia osmundae	Basidiomycota		GTPase-activating protein BEM2/IPL2 (Bud emergence protein 2)
P39960	G7E7Z4	E5Q_05642	PF00618	Mixia osmundae	Basidiomycota		GTPase-activating protein BEM2/IPL2 (Bud emergence protein 2)
P40340	G7E0N4	E5Q_03061	PF00439	Mixia osmundae	Basidiomycota		ATPase histone chaperone YTA7 (EC 3.6.1.-) (ATPase family AAA domain-containing protein YTA7) (AAA-ATPase) (Tat-binding homolog 7)
P41695	G7DZG7	E5Q_02635	PF08171	Mixia osmundae	Basidiomycota		Checkpoint serine/threonine-protein kinase BUB1 (EC 2.7.11.1)
P43565	G7E3J5	E5Q_04083	PF00072	Mixia osmundae	Basidiomycota		Serine/threonine-protein kinase RIM15 (EC 2.7.11.1)
P43591	G7DZ24	E5Q_02491	PF07728	Mixia osmundae	Basidiomycota	sameclan	ATP-dependent kinase YFH7 (EC 2.7.1.-) (Altered inheritance of mitochondria protein 12)
P43609	G7DZ72	E5Q_02540	PF00569	Mixia osmundae	Basidiomycota		Chromatin structure-remodeling complex protein RSC8 (Remodel the structure of chromatin complex subunit 8) (SWI3 homolog)
P43621	G7E7L8	E5Q_05516	PF01217	Mixia osmundae	Basidiomycota		Coatomer subunit delta (Delta-coat protein) (Delta-COP)
P46674	G7E3T3	E5Q_04171	PF12209	Mixia osmundae	Basidiomycota		Nuclear mRNA export protein SAC3 (Leucine permease transcriptional regulator)
P46995	G7E366	E5Q_03924	PF18507	Mixia osmundae	Basidiomycota		Histone-lysine N-methyltransferase, H3 lysine-36 specific (EC 2.1.1.359) (Lysine N-methyltransferase 3) (SET domain-containing protein 2)
P47104	G7DSQ5	E5Q_00257	PF00400	Mixia osmundae	Basidiomycota		Regulator of V-ATPase in vacuolar membrane protein 1 (Suppression of the onset of impotence protein 3)
P48234	G7E533	E5Q_04623	PF00400	Mixia osmundae	Basidiomycota		Ribosome biogenesis protein ENP2 (Essential nuclear protein 2)
P48445	G7E9D4	E5Q_05947	PF02237	Mixia osmundae	Basidiomycota		Biotin--protein ligase (EC 6.3.4.-) (Biotin apo-protein ligase) [Includes: Biotin--[methylmalonyl-CoA-carboxytransferase] ligase (EC 6.3.4.9); Biotin--[propionyl-CoA-carboxylase [ATP-hydrolyzing]] ligase (EC 6.3.4.10) (Holocarboxylase synthetase) (HCS); Biotin--[methylcrotonoyl-CoA-carboxylase] ligase (EC 6.3.4.11); Biotin--[acetyl-CoA-carboxylase] ligase (EC 6.3.4.15)]
P49960	G7E6K1	E5Q_05147	PF05391	Mixia osmundae	Basidiomycota		U4/U6 snRNA-associated-splicing factor PRP24 (U4/U6 snRNP protein)
P53072	G7DXM3	E5Q_01990	PF02926	Mixia osmundae	Basidiomycota		tRNA acetyltransferase TAN1 (EC 2.3.-.-)
P53165	G7E426	E5Q_04264	PF18508	Mixia osmundae	Basidiomycota		SAGA-associated factor 73 (73 kDa SAGA-associated factor) (SAGA histone acetyltransferase complex 73 kDa subunit)
P53256	G7DT55	E5Q_00580	PF03725	Mixia osmundae	Basidiomycota		Exosome complex component RRP46 (Ribosomal RNA-processing protein 46)
P53320	G7DUR1	E5Q_00971	PF00153	Mixia osmundae	Basidiomycota		Mitochondrial carrier protein MTM1 (Manganese trafficking factor for mitochondrial SOD2)
P53691	G7E5R8	E5Q_04861	PF13174	Mixia osmundae	Basidiomycota	sameclan	Peptidyl-prolyl cis-trans isomerase CPR6 (PPIase CPR6) (EC 5.2.1.8) (Rotamase CPR6)
P53960	G7DWX4	E5Q_01726	PF07973	Mixia osmundae	Basidiomycota		Putative alanyl-tRNA editing protein alaX (AlaX) (AlaXp) (AlaXp-II) (Alanyl-tRNA deacylase alaX)
P54784	G7E2J6	E5Q_03731	PF01426	Mixia osmundae	Basidiomycota		Origin recognition complex subunit 1 (Origin recognition complex 120 kDa subunit)
Q01217	G7E382	E5Q_03940	PF02774	Mixia osmundae	Basidiomycota		Protein ARG5,6, mitochondrial [Cleaved into: N-acetyl-gamma-glutamyl-phosphate reductase (EC 1.2.1.38) (N-acetyl-glutamate semialdehyde dehydrogenase) (NAGSA dehydrogenase); Acetylglutamate kinase (EC 2.7.2.8) (N-acetyl-L-glutamate 5-phosphotransferase) (NAG kinase) (AGK)]
Q02775	G7E470	E5Q_04308	PF00098	Mixia osmundae	Basidiomycota	sameclan	Pre-mRNA-splicing factor SLU7 (Synthetic lethal with U2 snRNA protein 17) (Synthetic lethal with U5 snRNA protein 7)
Q03690	G7E0P1	E5Q_03068	PF15044	Mixia osmundae	Basidiomycota		Clustered mitochondria protein 1 (Translation initiation factor 31) (eIF3-associated protein p135)
Q03897	G7DT54	E5Q_00579	PF05773	Mixia osmundae	Basidiomycota		Maintenance of telomere capping protein 5 (SEH-associated protein 3)
Q06677	G7DSQ4	E5Q_00256	PF09145	Mixia osmundae	Basidiomycota		Auxilin-like clathrin uncoating factor SWA2 (Bud site selection protein 24) (DnaJ-related protein SWA2) (J protein SWA2) (Synthetic lethal with ARF1 protein 2)
Q06677	G7DSQ4	E5Q_00256	PF13174	Mixia osmundae	Basidiomycota	sameclan	Auxilin-like clathrin uncoating factor SWA2 (Bud site selection protein 24) (DnaJ-related protein SWA2) (J protein SWA2) (Synthetic lethal with ARF1 protein 2)
Q07457	G7E489	E5Q_04327	PF00096	Mixia osmundae	Basidiomycota		E3 ubiquitin-protein ligase BRE1 (EC 2.3.2.27) (Brefeldin A-sensitivity protein 1) (RING-type E3 ubiquitin transferase BRE1)
Q08281	G7E462	E5Q_04300	PF14634	Mixia osmundae	Basidiomycota		Restriction of telomere capping protein 1 (SEH-associated protein 2)
Q3E834	G7DW51	E5Q_01511	PF08571	Mixia osmundae	Basidiomycota		Protein transport protein YOS1 (YIP one suppressor protein 1)
Q6Q560	G7E181	E5Q_03261	PF13232	Mixia osmundae	Basidiomycota	sameclan	Protein ISD11 (Iron-sulfur protein biogenesis, desulfurase-interacting protein 11)
Q99271	G7E2S5	E5Q_03810	PF08619	Mixia osmundae	Basidiomycota		Na(+)/H(+) antiporter
P00729	D5G5F0	GSTUM_00004304001	PF05388	Tuber melanosporum	Ascomycota		Carboxypeptidase Y (CPD-Y) (cpY) (EC 3.4.16.5) (Carboxypeptidase YSCY)
P00958	D5GIP8	GSTUM_00008601001	PF09635	Tuber melanosporum	Ascomycota		Methionine--tRNA ligase, cytoplasmic (EC 6.1.1.10) (Methionyl-tRNA synthetase) (MetRS)
P03877	D5GH53	GSTUM_00002083001	PF00115	Tuber melanosporum	Ascomycota		Intron-encoded DNA endonuclease aI3 (DNA endonuclease I-SceIII) [Cleaved into: Truncated non-functional cytochrome oxidase 1; DNA endonuclease aI3 (EC 3.1.-.-) (Intron-encoded endonuclease I-SceIII)]
P07149	D5GFR8	GSTUM_00007040001	PF08354	Tuber melanosporum	Ascomycota		Fatty acid synthase subunit beta (EC 2.3.1.86) [Includes: 3-hydroxyacyl-[acyl-carrier-protein] dehydratase (EC 4.2.1.59); Enoyl-[acyl-carrier-protein] reductase [NADH] (EC 1.3.1.9); [Acyl-carrier-protein] acetyltransferase (EC 2.3.1.38); [Acyl-carrier-protein] malonyltransferase (EC 2.3.1.39); S-acyl fatty acid synthase thioesterase (EC 3.1.2.14)]
P07149	D5GFR8	GSTUM_00007040001	PF13452	Tuber melanosporum	Ascomycota	sameclan	Fatty acid synthase subunit beta (EC 2.3.1.86) [Includes: 3-hydroxyacyl-[acyl-carrier-protein] dehydratase (EC 4.2.1.59); Enoyl-[acyl-carrier-protein] reductase [NADH] (EC 1.3.1.9); [Acyl-carrier-protein] acetyltransferase (EC 2.3.1.38); [Acyl-carrier-protein] malonyltransferase (EC 2.3.1.39); S-acyl fatty acid synthase thioesterase (EC 3.1.2.14)]
P07149	D5GFR8	GSTUM_00007040001	PF16073	Tuber melanosporum	Ascomycota	sameclan	Fatty acid synthase subunit beta (EC 2.3.1.86) [Includes: 3-hydroxyacyl-[acyl-carrier-protein] dehydratase (EC 4.2.1.59); Enoyl-[acyl-carrier-protein] reductase [NADH] (EC 1.3.1.9); [Acyl-carrier-protein] acetyltransferase (EC 2.3.1.38); [Acyl-carrier-protein] malonyltransferase (EC 2.3.1.39); S-acyl fatty acid synthase thioesterase (EC 3.1.2.14)]
P07149	D5GFR8	GSTUM_00007040001	PF17828	Tuber melanosporum	Ascomycota		Fatty acid synthase subunit beta (EC 2.3.1.86) [Includes: 3-hydroxyacyl-[acyl-carrier-protein] dehydratase (EC 4.2.1.59); Enoyl-[acyl-carrier-protein] reductase [NADH] (EC 1.3.1.9); [Acyl-carrier-protein] acetyltransferase (EC 2.3.1.38); [Acyl-carrier-protein] malonyltransferase (EC 2.3.1.39); S-acyl fatty acid synthase thioesterase (EC 3.1.2.14)]
P07149	D5GFR8	GSTUM_00007040001	PF17951	Tuber melanosporum	Ascomycota		Fatty acid synthase subunit beta (EC 2.3.1.86) [Includes: 3-hydroxyacyl-[acyl-carrier-protein] dehydratase (EC 4.2.1.59); Enoyl-[acyl-carrier-protein] reductase [NADH] (EC 1.3.1.9); [Acyl-carrier-protein] acetyltransferase (EC 2.3.1.38); [Acyl-carrier-protein] malonyltransferase (EC 2.3.1.39); S-acyl fatty acid synthase thioesterase (EC 3.1.2.14)]
P07834	D5GPU3	GSTUM_00012035001	PF16856	Tuber melanosporum	Ascomycota		Cell division control protein 4 (E3 ubiquitin ligase complex SCF subunit CDC4) (F-box protein CDC4)
P09959	D5GNB1	GSTUM_00011205001	PF18530	Tuber melanosporum	Ascomycota		Regulatory protein SWI6 (Cell-cycle box factor subunit SWI6) (MBF subunit P90) (Trans-acting activator of HO endonuclease gene)
P12687	D5GPE2	GSTUM_00011692001	PF18471	Tuber melanosporum	Ascomycota		54S ribosomal protein L2, mitochondrial (Mitochondrial large ribosomal subunit protein bL27m) (YMR6) (YmL2)
P12753	D5G668	GSTUM_00001634001	PF04423	Tuber melanosporum	Ascomycota		DNA repair protein RAD50 (EC 3.6.-.-) (153 kDa protein)
P15179	D5GIM2	GSTUM_00008559001	PF01336	Tuber melanosporum	Ascomycota		Aspartate--tRNA ligase, mitochondrial (EC 6.1.1.12) (Aspartyl-tRNA synthetase) (AspRS)
P17255	D5G5K2	GSTUM_00004381001	PF05203	Tuber melanosporum	Ascomycota		V-type proton ATPase catalytic subunit A (V-ATPase subunit A) (EC 7.1.2.2) (Vacuolar proton pump subunit A) [Cleaved into: Endonuclease PI-SceI (EC 3.1.-.-) (Sce VMA intein) (VMA1-derived endonuclease) (VDE)]
P17255	D5G5K2	GSTUM_00004381001	PF05204	Tuber melanosporum	Ascomycota		V-type proton ATPase catalytic subunit A (V-ATPase subunit A) (EC 7.1.2.2) (Vacuolar proton pump subunit A) [Cleaved into: Endonuclease PI-SceI (EC 3.1.-.-) (Sce VMA intein) (VMA1-derived endonuclease) (VDE)]
P18759	D5GJS7	GSTUM_00009174001	PF02359	Tuber melanosporum	Ascomycota		Vesicular-fusion protein SEC18
P22137	D5GAZ2	GSTUM_00005369001	PF09268	Tuber melanosporum	Ascomycota	sameclan	Clathrin heavy chain
P25344	D5GLF6	GSTUM_00010173001	PF09235	Tuber melanosporum	Ascomycota		Protein STE50
P25655	D5G795	GSTUM_00002521001	PF16419	Tuber melanosporum	Ascomycota	sameclan	General negative regulator of transcription subunit 1 (Cell division cycle protein 39)
P29029	D5GNK4	GSTUM_00011326001	PF03427	Tuber melanosporum	Ascomycota		Endochitinase (EC 3.2.1.14) (Soluble cell wall protein 2)
P32505	D5GFG7	GSTUM_00006881001	PF18260	Tuber melanosporum	Ascomycota	sameclan	Nuclear polyadenylated RNA-binding protein NAB2
P32873	D5G4H0	GSTUM_00004103001	PF00787	Tuber melanosporum	Ascomycota		GTPase-activating protein BEM3 (Bud emergence protein 3)
P35187	D5GFC0	GSTUM_00006817001	PF00570	Tuber melanosporum	Ascomycota		ATP-dependent helicase SGS1 (EC 3.6.4.12) (Helicase TPS1)
P35187	D5GFC0	GSTUM_00006817001	PF11408	Tuber melanosporum	Ascomycota		ATP-dependent helicase SGS1 (EC 3.6.4.12) (Helicase TPS1)
P36124	D5GE60	GSTUM_00006394001	PF00856	Tuber melanosporum	Ascomycota		SET domain-containing protein 3
P38070	D5G713	GSTUM_00004551001	PF00433	Tuber melanosporum	Ascomycota		Serine/threonine-protein kinase YPK3 (EC 2.7.11.1) (Ribosomal S6 kinase homolog YPK3) (S6K homolog YPK3)
P38110	D5GH25	GSTUM_00007669001	PF11640	Tuber melanosporum	Ascomycota		Serine/threonine-protein kinase TEL1 (EC 2.7.11.1) (ATM homolog) (DNA-damage checkpoint kinase TEL1) (Telomere length regulation protein 1)
P38114	D5GQ31	GSTUM_00012177001	PF04082	Tuber melanosporum	Ascomycota		Uncharacterized transcriptional regulatory protein TBS1 (Thiabendazole sensitive protein 1)
P38811	D5G3X5	GSTUM_00003845001	PF20175	Tuber melanosporum	Ascomycota		Transcription-associated protein 1 (p400 kDa component of SAGA)
P38850	D5G6X4	GSTUM_00002372001	PF16771	Tuber melanosporum	Ascomycota	sameclan	Regulator of Ty1 transposition protein 107 (Establishes silent chromatin protein 4)
P38887	D5G6H7	GSTUM_00004487001	PF00149	Tuber melanosporum	Ascomycota		Uncharacterized protein YHR202W
P38959	D5GHM2	GSTUM_00008038001	PF00400	Tuber melanosporum	Ascomycota		Vacuolar protein sorting-associated protein 41 (Vacuolar morphogenesis protein 2)
P39956	D5G7G8	GSTUM_00002456001	PF00096	Tuber melanosporum	Ascomycota		DNA damage-responsive transcriptional repressor RPH1
P40107	D5GDA9	GSTUM_00006128001	PF08449	Tuber melanosporum	Ascomycota		GDP-mannose transporter 1 (GMT 1) (Low dye-binding protein 3) (Morphogenesis checkpoint-dependent protein 3) (Vanadate resistance glycosylation protein 4)
P40161	D5G911	GSTUM_00004939001	PF18215	Tuber melanosporum	Ascomycota		Histone chaperone RTT106 (Regulator of Ty1 transposition protein 106)
P40555	D5G6A0	GSTUM_00001672001	PF13180	Tuber melanosporum	Ascomycota	sameclan	Probable 26S proteasome regulatory subunit p27 (Proteasome non-ATPase subunit 2)
P46674	D5GAC7	GSTUM_00005238001	PF12209	Tuber melanosporum	Ascomycota		Nuclear mRNA export protein SAC3 (Leucine permease transcriptional regulator)
P46995	D5GEI8	GSTUM_00006511001	PF18507	Tuber melanosporum	Ascomycota		Histone-lysine N-methyltransferase, H3 lysine-36 specific (EC 2.1.1.359) (Lysine N-methyltransferase 3) (SET domain-containing protein 2)
P47179	D5GEF0	GSTUM_00006452001	PF00660	Tuber melanosporum	Ascomycota		Cell wall protein DAN4 (Delayed anaerobic protein 4)
P53102	D5GGA1	GSTUM_00007288001	PF18517	Tuber melanosporum	Ascomycota		Meiotic nuclear division protein 1
P53256	D5GMF7	GSTUM_00010685001	PF03725	Tuber melanosporum	Ascomycota		Exosome complex component RRP46 (Ribosomal RNA-processing protein 46)
P53871	D5GH18	GSTUM_00007657001	PF13537	Tuber melanosporum	Ascomycota	sameclan	Probable glutamine amidotransferase DUG3 (Deficient in utilization of glutathione protein 3) (GSH degradosomal complex subunit DUG3)
Q01217	D5G7N7	GSTUM_00004655001	PF02774	Tuber melanosporum	Ascomycota		Protein ARG5,6, mitochondrial [Cleaved into: N-acetyl-gamma-glutamyl-phosphate reductase (EC 1.2.1.38) (N-acetyl-glutamate semialdehyde dehydrogenase) (NAGSA dehydrogenase); Acetylglutamate kinase (EC 2.7.2.8) (N-acetyl-L-glutamate 5-phosphotransferase) (NAG kinase) (AGK)]
Q02555	D5GK86	GSTUM_00009424001	PF18497	Tuber melanosporum	Ascomycota		Ribonuclease 3 (EC 3.1.26.3) (Ribonuclease III) (RNase III)
Q03153	D5GL56	GSTUM_00010013001	PF13929	Tuber melanosporum	Ascomycota		ATPase synthesis protein 25, mitochondrial (OLI1 mRNA stabilization factor)
Q03774	D5GEU9	GSTUM_00001402001	PF00400	Tuber melanosporum	Ascomycota		tRNA (guanine-N(7)-)-methyltransferase non-catalytic subunit TRM82 (Transfer RNA methyltransferase 82)
Q04004	D5GH87	GSTUM_00007796001	PF02114	Tuber melanosporum	Ascomycota	sameclan	Phosducin-like protein 1
Q06053	D5GEM6	GSTUM_00006564001	PF00642	Tuber melanosporum	Ascomycota		tRNA-dihydrouridine(47) synthase [NAD(P)(+)] (EC 1.3.1.89) (mRNA-dihydrouridine synthase DUS3) (EC 1.3.1.-) (tRNA-dihydrouridine synthase 3)
Q06677	D5GF59	GSTUM_00001866001	PF09145	Tuber melanosporum	Ascomycota	sameclan	Auxilin-like clathrin uncoating factor SWA2 (Bud site selection protein 24) (DnaJ-related protein SWA2) (J protein SWA2) (Synthetic lethal with ARF1 protein 2)
Q07457	D5GAD5	GSTUM_00005251001	PF00096	Tuber melanosporum	Ascomycota	sameclan	E3 ubiquitin-protein ligase BRE1 (EC 2.3.2.27) (Brefeldin A-sensitivity protein 1) (RING-type E3 ubiquitin transferase BRE1)
Q07844	D5G875	GSTUM_00002917001	PF09336	Tuber melanosporum	Ascomycota	sameclan	Ribosome biogenesis ATPase RIX7
Q08281	D5GG76	GSTUM_00007246001	PF14634	Tuber melanosporum	Ascomycota		Restriction of telomere capping protein 1 (SEH-associated protein 2)
Q08972	D5G7K3	GSTUM_00004593001	PF00385	Tuber melanosporum	Ascomycota		[NU+] prion formation protein 1
Q12083	D5G994	GSTUM_00003206001	PF01119	Tuber melanosporum	Ascomycota		DNA mismatch repair protein MLH3 (MutL protein homolog 3)
Q12255	D5GNU5	GSTUM_00011500001	PF09426	Tuber melanosporum	Ascomycota		Vacuolar v-SNARE NYV1 (R-SNARE NYV1) (New v-SNARE 1) (Synaptobrevin NYV1)
Q99220	D5G5U0	GSTUM_00001576001	PF17880	Tuber melanosporum	Ascomycota		Protein OS-9 homolog
P00958	R9AFW9	J056_004435	PF09635	Wallemia ichthyophaga	Basidiomycota		Methionine--tRNA ligase, cytoplasmic (EC 6.1.1.10) (Methionyl-tRNA synthetase) (MetRS)
P04397	R9AIQ9	J056_001467	PF01263	Wallemia ichthyophaga	Basidiomycota		Bifunctional protein GAL10 [Includes: UDP-glucose 4-epimerase (EC 5.1.3.2) (Galactowaldenase); Aldose 1-epimerase (EC 5.1.3.3) (Galactose mutarotase)]
P07278	R9A9G5	J056_002718	PF02197	Wallemia ichthyophaga	Basidiomycota		cAMP-dependent protein kinase regulatory subunit (cAPK regulatory subunit) (Bypass of cyclase mutations protein 1) (Protein kinase A regulatory subunit) (PKA regulatory subunit)
P09959	R9ARL3	J056_000152	PF18530	Wallemia ichthyophaga	Basidiomycota		Regulatory protein SWI6 (Cell-cycle box factor subunit SWI6) (MBF subunit P90) (Trans-acting activator of HO endonuclease gene)
P12687	R9AR87	J056_000076	PF18471	Wallemia ichthyophaga	Basidiomycota		54S ribosomal protein L2, mitochondrial (Mitochondrial large ribosomal subunit protein bL27m) (YMR6) (YmL2)
P12868	R9AN59	J056_003119	PF14634	Wallemia ichthyophaga	Basidiomycota	sameclan	E3 ubiquitin-protein ligase PEP5 (EC 2.3.2.27) (Carboxypeptidase Y-deficient protein 5) (Histone E3 ligase PEP5) (RING-type E3 ubiquitin transferase PEP5) (Vacuolar biogenesis protein END1) (Vacuolar morphogenesis protein 1) (Vacuolar protein sorting-associated protein 11) (Vacuolar protein-targeting protein 11)
P15442	R9AA63	J056_002586	PF13393	Wallemia ichthyophaga	Basidiomycota		eIF-2-alpha kinase GCN2 (EC 2.7.11.1) (General control non-derepressible protein 2) (Serine/threonine-protein kinase GCN2)
P17255	R9APT4	J056_003787	PF05203	Wallemia ichthyophaga	Basidiomycota		V-type proton ATPase catalytic subunit A (V-ATPase subunit A) (EC 7.1.2.2) (Vacuolar proton pump subunit A) [Cleaved into: Endonuclease PI-SceI (EC 3.1.-.-) (Sce VMA intein) (VMA1-derived endonuclease) (VDE)]
P17255	R9APT4	J056_003787	PF05204	Wallemia ichthyophaga	Basidiomycota		V-type proton ATPase catalytic subunit A (V-ATPase subunit A) (EC 7.1.2.2) (Vacuolar proton pump subunit A) [Cleaved into: Endonuclease PI-SceI (EC 3.1.-.-) (Sce VMA intein) (VMA1-derived endonuclease) (VDE)]
P18759	R9ANK7	J056_003102	PF02359	Wallemia ichthyophaga	Basidiomycota		Vesicular-fusion protein SEC18
P19736	R9AB36	J056_001883	PF00096	Wallemia ichthyophaga	Basidiomycota	sameclan	Pre-mRNA-splicing factor PRP9
P19736	R9AB36	J056_001883	PF12171	Wallemia ichthyophaga	Basidiomycota	sameclan	Pre-mRNA-splicing factor PRP9
P19736	R9AB36	J056_001883	PF16958	Wallemia ichthyophaga	Basidiomycota		Pre-mRNA-splicing factor PRP9
P22353	R9ABX1	J056_001488	PF18502	Wallemia ichthyophaga	Basidiomycota		54S ribosomal protein L8, mitochondrial (Mitochondrial large ribosomal subunit protein bL17m) (YmL8)
P22543	R9APA4	J056_002145	PF00792	Wallemia ichthyophaga	Basidiomycota		Phosphatidylinositol 3-kinase VPS34 (PI3-kinase VPS34) (PI3K VPS34) (PtdIns-3-kinase VPS34) (EC 2.7.1.137) (Carboxypeptidase Y-deficient protein 15) (Vacuolar protein sorting-associated protein 34) (Vacuolar protein-targeting protein 29)
P25038	R9AGM4	J056_004165	PF04760	Wallemia ichthyophaga	Basidiomycota		Translation initiation factor IF-2, mitochondrial (IF-2(Mt)) (IF-2Mt) (IF2(mt))
P25344	R9ANX4	J056_002025	PF09235	Wallemia ichthyophaga	Basidiomycota		Protein STE50
P25655	R9AF50	J056_000565	PF16419	Wallemia ichthyophaga	Basidiomycota	sameclan	General negative regulator of transcription subunit 1 (Cell division cycle protein 39)
P28273	R9AFE3	J056_004709	PF02538	Wallemia ichthyophaga	Basidiomycota		5-oxoprolinase (EC 3.5.2.9) (5-oxo-L-prolinase) (5-OPase) (Pyroglutamase)
P32337	R9ANW8	J056_004012	PF18816	Wallemia ichthyophaga	Basidiomycota	sameclan	Importin subunit beta-3 (Karyopherin subunit beta-3) (Karyopherin-121) (Protein secretion enhancer 1)
P32383	R9AEQ2	J056_000494	PF09279	Wallemia ichthyophaga	Basidiomycota		1-phosphatidylinositol 4,5-bisphosphate phosphodiesterase 1 (EC 3.1.4.11) (Phosphoinositide phospholipase C) (Phospholipase C-1) (PLC-1)
P32582	R9AG36	J056_002535	PF00571	Wallemia ichthyophaga	Basidiomycota		Cystathionine beta-synthase (EC 4.2.1.22) (Beta-thionase) (Serine sulfhydrase) (Sulfur transfer protein 4)
P32916	R9AAN6	J056_002376	PF09201	Wallemia ichthyophaga	Basidiomycota	sameclan	Signal recognition particle receptor subunit alpha homolog (SR-alpha) (Docking protein alpha) (DP-alpha)
P33314	R9AMW5	J056_004227	PF00168	Wallemia ichthyophaga	Basidiomycota		Inhibitory regulator protein BUD2/CLA2 (Bud site selection protein 2)
P35187	R9ALK2	J056_003517	PF00570	Wallemia ichthyophaga	Basidiomycota		ATP-dependent helicase SGS1 (EC 3.6.4.12) (Helicase TPS1)
P35187	R9ALK2	J056_003517	PF11408	Wallemia ichthyophaga	Basidiomycota		ATP-dependent helicase SGS1 (EC 3.6.4.12) (Helicase TPS1)
P35208	R9ADL3	J056_001106	PF09337	Wallemia ichthyophaga	Basidiomycota		Protein SPT10
P36022	R9AGS7	J056_004220	PF08385	Wallemia ichthyophaga	Basidiomycota		Dynein heavy chain, cytoplasmic (Dynein heavy chain, cytosolic) (DYHC)
P36022	R9AGS7	J056_004220	PF08393	Wallemia ichthyophaga	Basidiomycota		Dynein heavy chain, cytoplasmic (Dynein heavy chain, cytosolic) (DYHC)
P36100	R9AFI4	J056_004780	PF08271	Wallemia ichthyophaga	Basidiomycota		Transcription initiation factor IIE subunit alpha (TFIIE-alpha) (Factor A 66 kDa subunit) (Transcription factor A large subunit)
P38179	R9AKK3	J056_003291	PF05208	Wallemia ichthyophaga	Basidiomycota		Dol-P-Man:Man(5)GlcNAc(2)-PP-Dol alpha-1,3-mannosyltransferase (EC 2.4.1.258) (Asparagine-linked glycosylation protein 3) (Dol-P-Man-dependent alpha(1-3)-mannosyltransferase) (Dolichyl-P-Man:Man(5)GlcNAc(2)-PP-dolichyl mannosyltransferase) (Dolichyl-phosphate-mannose--glycolipid alpha-mannosyltransferase) (HM-1 killer toxin resistance protein)
P38254	R9AN41	J056_003045	PF01975	Wallemia ichthyophaga	Basidiomycota		Probable tubulin--tyrosine ligase PBY1 (EC 6.3.2.25) (P-body-associated protein 1)
P38887	R9AFT9	J056_004802	PF00149	Wallemia ichthyophaga	Basidiomycota		Uncharacterized protein YHR202W
P38968	R9ANE9	J056_003877	PF07304	Wallemia ichthyophaga	Basidiomycota		Protein transport protein SEC31 (Protein WEB1)
P38968	R9ANE9	J056_003877	PF11549	Wallemia ichthyophaga	Basidiomycota		Protein transport protein SEC31 (Protein WEB1)
P39702	R9ABR5	J056_001657	PF14634	Wallemia ichthyophaga	Basidiomycota		Vacuolar protein sorting-associated protein 8 (Vacuolar protein-targeting protein 8)
P40010	R9AR32	J056_000016	PF08701	Wallemia ichthyophaga	Basidiomycota		Nuclear GTP-binding protein NUG1 (Nuclear GTPase 1)
P40343	R9ARH1	J056_000103	PF00790	Wallemia ichthyophaga	Basidiomycota		Vacuolar protein sorting-associated protein 27 (Golgi retention defective protein 11)
P40582	R9AGW6	J056_004260	PF14497	Wallemia ichthyophaga	Basidiomycota	sameclan	Glutathione S-transferase 1 (EC 2.5.1.18) (GST-I)
P40850	R9AKV7	J056_003384	PF00867	Wallemia ichthyophaga	Basidiomycota		Post-transcriptional regulator MKT1 (Inactive endonuclease MKT1)
P41695	R9AX22	J056_000416	PF08171	Wallemia ichthyophaga	Basidiomycota		Checkpoint serine/threonine-protein kinase BUB1 (EC 2.7.11.1)
P41813	R9AIB6	J056_003638	PF00498	Wallemia ichthyophaga	Basidiomycota		Fork head protein homolog 2
P43591	R9A9B6	J056_003202	PF07728	Wallemia ichthyophaga	Basidiomycota		ATP-dependent kinase YFH7 (EC 2.7.1.-) (Altered inheritance of mitochondria protein 12)
P43621	R9ABU5	J056_001510	PF00928	Wallemia ichthyophaga	Basidiomycota		Coatomer subunit delta (Delta-coat protein) (Delta-COP)
P46674	R9AGJ5	J056_004130	PF12209	Wallemia ichthyophaga	Basidiomycota		Nuclear mRNA export protein SAC3 (Leucine permease transcriptional regulator)
P46995	R9AGA2	J056_002605	PF18507	Wallemia ichthyophaga	Basidiomycota		Histone-lysine N-methyltransferase, H3 lysine-36 specific (EC 2.1.1.359) (Lysine N-methyltransferase 3) (SET domain-containing protein 2)
P47043	R9AHK3	J056_003904	PF18217	Wallemia ichthyophaga	Basidiomycota	sameclan	Zinc-responsive transcriptional regulator ZAP1
P47104	R9AGN0	J056_002340	PF00400	Wallemia ichthyophaga	Basidiomycota		Regulator of V-ATPase in vacuolar membrane protein 1 (Suppression of the onset of impotence protein 3)
P47148	R9ACN4	J056_001198	PF02627	Wallemia ichthyophaga	Basidiomycota		Peroxisomal protein 2
P48415	R9ATV9	J056_002973	PF12935	Wallemia ichthyophaga	Basidiomycota		COPII coat assembly protein SEC16 (Protein transport protein SEC16)
P48445	R9AHZ7	J056_004070	PF02237	Wallemia ichthyophaga	Basidiomycota		Biotin--protein ligase (EC 6.3.4.-) (Biotin apo-protein ligase) [Includes: Biotin--[methylmalonyl-CoA-carboxytransferase] ligase (EC 6.3.4.9); Biotin--[propionyl-CoA-carboxylase [ATP-hydrolyzing]] ligase (EC 6.3.4.10) (Holocarboxylase synthetase) (HCS); Biotin--[methylcrotonoyl-CoA-carboxylase] ligase (EC 6.3.4.11); Biotin--[acetyl-CoA-carboxylase] ligase (EC 6.3.4.15)]
P48563	R9ARF2	J056_000398	PF16206	Wallemia ichthyophaga	Basidiomycota		Protein MON2
P49687	R9AAH3	J056_002569	PF04096	Wallemia ichthyophaga	Basidiomycota		Nucleoporin NUP145 (EC 3.4.21.-) (Nuclear pore protein NUP145) [Cleaved into: Nucleoporin NUP145N (N-NUP145); Nucleoporin NUP145C (C-NUP145)]
P49687	R9AAH3	J056_002569	PF13634	Wallemia ichthyophaga	Basidiomycota		Nucleoporin NUP145 (EC 3.4.21.-) (Nuclear pore protein NUP145) [Cleaved into: Nucleoporin NUP145N (N-NUP145); Nucleoporin NUP145C (C-NUP145)]
P49960	R9AE18	J056_000913	PF05391	Wallemia ichthyophaga	Basidiomycota		U4/U6 snRNA-associated-splicing factor PRP24 (U4/U6 snRNP protein)
P53120	R9AHR9	J056_003985	PF10337	Wallemia ichthyophaga	Basidiomycota	sameclan	Uncharacterized membrane protein YGL140C
P53164	R9AI49	J056_003544	PF09297	Wallemia ichthyophaga	Basidiomycota		NAD-capped RNA hydrolase NPY1 (DeNADding enzyme NPY1) (EC 3.6.1.-) (NADH pyrophosphatase) (EC 3.6.1.22)
P53165	R9AMT8	J056_004197	PF18508	Wallemia ichthyophaga	Basidiomycota		SAGA-associated factor 73 (73 kDa SAGA-associated factor) (SAGA histone acetyltransferase complex 73 kDa subunit)
P53297	R9A9Y8	J056_002658	PF14438	Wallemia ichthyophaga	Basidiomycota		PAB1-binding protein 1 (Poly(A)-binding protein-binding protein)
P53878	R9AIP7	J056_003763	PF00106	Wallemia ichthyophaga	Basidiomycota		Uncharacterized oxidoreductase YNL181W (EC 1.-.-.-)
P54784	R9APF7	J056_001998	PF01426	Wallemia ichthyophaga	Basidiomycota		Origin recognition complex subunit 1 (Origin recognition complex 120 kDa subunit)
Q01590	R9AGE1	J056_004585	PF11416	Wallemia ichthyophaga	Basidiomycota		Integral membrane protein SED5
Q02207	R9AV93	J056_002099	PF01575	Wallemia ichthyophaga	Basidiomycota		Peroxisomal hydratase-dehydrogenase-epimerase (HDE) (Multifunctional beta-oxidation protein) (MFP) [Includes: 2-enoyl-CoA hydratase (EC 4.2.1.119); (3R)-3-hydroxyacyl-CoA dehydrogenase (EC 1.1.1.n12)]
Q02555	R9AGY3	J056_004275	PF00035	Wallemia ichthyophaga	Basidiomycota		Ribonuclease 3 (EC 3.1.26.3) (Ribonuclease III) (RNase III)
Q02555	R9AGY3	J056_004275	PF18497	Wallemia ichthyophaga	Basidiomycota		Ribonuclease 3 (EC 3.1.26.3) (Ribonuclease III) (RNase III)
Q03707	R9APP4	J056_003747	PF12949	Wallemia ichthyophaga	Basidiomycota		Inner nuclear membrane protein SRC1 (Helix-extension-helix domain-containing protein 1)
Q04600	R9AFE8	J056_004652	PF02201	Wallemia ichthyophaga	Basidiomycota		Translation machinery-associated protein 64
Q06677	R9AAH9	J056_002343	PF09145	Wallemia ichthyophaga	Basidiomycota		Auxilin-like clathrin uncoating factor SWA2 (Bud site selection protein 24) (DnaJ-related protein SWA2) (J protein SWA2) (Synthetic lethal with ARF1 protein 2)
Q06698	R9APA0	J056_002132	PF05773	Wallemia ichthyophaga	Basidiomycota		Putative ATP-dependent RNA helicase YLR419W (EC 3.6.4.13)
Q07457	R9ACM6	J056_001434	PF00096	Wallemia ichthyophaga	Basidiomycota		E3 ubiquitin-protein ligase BRE1 (EC 2.3.2.27) (Brefeldin A-sensitivity protein 1) (RING-type E3 ubiquitin transferase BRE1)
Q08285	R9AIL2	J056_003728	PF18311	Wallemia ichthyophaga	Basidiomycota		Exosome complex component RRP40 (Ribosomal RNA-processing protein 40)
Q12280	R9AWY0	J056_000366	PF00307	Wallemia ichthyophaga	Basidiomycota		Ras GTPase-activating-like protein IQG1 (Cytokinesis protein 1) (IQGAP-related protein 1)
Q12280	R9AWY0	J056_000366	PF00612	Wallemia ichthyophaga	Basidiomycota		Ras GTPase-activating-like protein IQG1 (Cytokinesis protein 1) (IQGAP-related protein 1)
Q12298	R9AJ03	J056_001260	PF13401	Wallemia ichthyophaga	Basidiomycota	sameclan	Uncharacterized ABC transporter ATP-binding protein YDR061W
Q12440	R9AGW8	J056_004234	PF08672	Wallemia ichthyophaga	Basidiomycota	sameclan	Anaphase-promoting complex subunit 2
Q99257	R9AGN7	J056_004123	PF18444	Wallemia ichthyophaga	Basidiomycota		mRNA export factor MEX67
Q99271	R9ACB8	J056_001571	PF08619	Wallemia ichthyophaga	Basidiomycota		Na(+)/H(+) antiporter
P00815	A0A139AWR6	M427DRAFT_93699	PF01502	Gonapodya prolifera	Chytridiomycota		Histidine biosynthesis trifunctional protein [Includes: Phosphoribosyl-AMP cyclohydrolase (EC 3.5.4.19); Phosphoribosyl-ATP pyrophosphohydrolase (EC 3.6.1.31); Histidinol dehydrogenase (HDH) (EC 1.1.1.23)]
P00958	A0A139ANQ0	M427DRAFT_96056	PF09635	Gonapodya prolifera	Chytridiomycota		Methionine--tRNA ligase, cytoplasmic (EC 6.1.1.10) (Methionyl-tRNA synthetase) (MetRS)
P08678	A0A139A2N5	M427DRAFT_102849	PF00211	Gonapodya prolifera	Chytridiomycota		Adenylate cyclase (EC 4.6.1.1) (ATP pyrophosphate-lyase) (Adenylyl cyclase)
P08678	A0A139A2N5	M427DRAFT_102849	PF08509	Gonapodya prolifera	Chytridiomycota		Adenylate cyclase (EC 4.6.1.1) (ATP pyrophosphate-lyase) (Adenylyl cyclase)
P09119	A0A139AVG0	M427DRAFT_27837	PF09079	Gonapodya prolifera	Chytridiomycota		Cell division control protein 6
P12753	A0A139AR39	M427DRAFT_95331	PF04423	Gonapodya prolifera	Chytridiomycota		DNA repair protein RAD50 (EC 3.6.-.-) (153 kDa protein)
P14736	A0A139A9Z4	M427DRAFT_369748	PF03835	Gonapodya prolifera	Chytridiomycota		DNA repair protein RAD4
P15705	A0A139B0C5	M427DRAFT_106805	PF17830	Gonapodya prolifera	Chytridiomycota		Heat shock protein STI1
P17255	A0A139AF90	M427DRAFT_32574	PF05203	Gonapodya prolifera	Chytridiomycota		V-type proton ATPase catalytic subunit A (V-ATPase subunit A) (EC 7.1.2.2) (Vacuolar proton pump subunit A) [Cleaved into: Endonuclease PI-SceI (EC 3.1.-.-) (Sce VMA intein) (VMA1-derived endonuclease) (VDE)]
P17255	A0A139AF90	M427DRAFT_32574	PF05204	Gonapodya prolifera	Chytridiomycota		V-type proton ATPase catalytic subunit A (V-ATPase subunit A) (EC 7.1.2.2) (Vacuolar proton pump subunit A) [Cleaved into: Endonuclease PI-SceI (EC 3.1.-.-) (Sce VMA intein) (VMA1-derived endonuclease) (VDE)]
P17883	A0A139A2D7	M427DRAFT_73445	PF18833	Gonapodya prolifera	Chytridiomycota	sameclan	Superkiller protein 3
P19736	A0A139AEB1	M427DRAFT_112107	PF16958	Gonapodya prolifera	Chytridiomycota		Pre-mRNA-splicing factor PRP9
P21269	A0A139AJ43	M427DRAFT_97543	PF12627	Gonapodya prolifera	Chytridiomycota		CCA tRNA nucleotidyltransferase, mitochondrial (EC 2.7.7.72) (CCA-adding enzyme) (tRNA CCA-pyrophosphorylase) (tRNA adenylyltransferase) (tRNA nucleotidyltransferase)
P22353	A0A139AC96	M427DRAFT_354514	PF18502	Gonapodya prolifera	Chytridiomycota		54S ribosomal protein L8, mitochondrial (Mitochondrial large ribosomal subunit protein bL17m) (YmL8)
P25655	A0A139AEU2	M427DRAFT_99145	PF16419	Gonapodya prolifera	Chytridiomycota	sameclan	General negative regulator of transcription subunit 1 (Cell division cycle protein 39)
P26188	A0A138ZWS4	M427DRAFT_106216	PF02870	Gonapodya prolifera	Chytridiomycota		Methylated-DNA--protein-cysteine methyltransferase (EC 2.1.1.63) (6-O-methylguanine-DNA methyltransferase) (MGMT) (DNA repair MTase) (O-6-methylguanine-DNA-alkyltransferase)
P29029	A0A139AJV7	M427DRAFT_134010	PF00704	Gonapodya prolifera	Chytridiomycota		Endochitinase (EC 3.2.1.14) (Soluble cell wall protein 2)
P29029	A0A139AJV7	M427DRAFT_134010	PF03427	Gonapodya prolifera	Chytridiomycota		Endochitinase (EC 3.2.1.14) (Soluble cell wall protein 2)
P32383	A0A139A538	M427DRAFT_72439	PF09279	Gonapodya prolifera	Chytridiomycota	sameclan	1-phosphatidylinositol 4,5-bisphosphate phosphodiesterase 1 (EC 3.1.4.11) (Phosphoinositide phospholipase C) (Phospholipase C-1) (PLC-1)
P32527	A0A138ZXD9	M427DRAFT_141313	PF16717	Gonapodya prolifera	Chytridiomycota		Zuotin (DnaJ-related protein ZUO1) (J protein ZUO1) (Heat shock protein 40 homolog ZUO1) (Ribosome-associated complex subunit ZUO1)
P32528	A0A139A516	M427DRAFT_35231	PF01425	Gonapodya prolifera	Chytridiomycota		Urea amidolyase [Includes: Urea carboxylase (EC 6.3.4.6); Allophanate hydrolase (EC 3.5.1.54)]
P32528	A0A139A516	M427DRAFT_35231	PF02626	Gonapodya prolifera	Chytridiomycota		Urea amidolyase [Includes: Urea carboxylase (EC 6.3.4.6); Allophanate hydrolase (EC 3.5.1.54)]
P32528	A0A139A516	M427DRAFT_35231	PF02682	Gonapodya prolifera	Chytridiomycota		Urea amidolyase [Includes: Urea carboxylase (EC 6.3.4.6); Allophanate hydrolase (EC 3.5.1.54)]
P32775	A0A138ZYB3	M427DRAFT_105382	PF00128	Gonapodya prolifera	Chytridiomycota		1,4-alpha-glucan-branching enzyme (EC 2.4.1.18) (Glycogen-branching enzyme)
P32873	A0A139ACZ6	M427DRAFT_99719	PF00787	Gonapodya prolifera	Chytridiomycota		GTPase-activating protein BEM3 (Bud emergence protein 3)
P32916	A0A139A4E4	M427DRAFT_102254	PF09201	Gonapodya prolifera	Chytridiomycota		Signal recognition particle receptor subunit alpha homolog (SR-alpha) (Docking protein alpha) (DP-alpha)
P35187	A0A139AYN0	M427DRAFT_93377	PF00570	Gonapodya prolifera	Chytridiomycota		ATP-dependent helicase SGS1 (EC 3.6.4.12) (Helicase TPS1)
P35187	A0A139AYN0	M427DRAFT_93377	PF11408	Gonapodya prolifera	Chytridiomycota		ATP-dependent helicase SGS1 (EC 3.6.4.12) (Helicase TPS1)
P35208	A0A138ZYV3	M427DRAFT_63578	PF09337	Gonapodya prolifera	Chytridiomycota		Protein SPT10
P35688	A0A139AFG8	M427DRAFT_331419	PF00412	Gonapodya prolifera	Chytridiomycota		Rho-GTPase-activating protein LRG1 (LIM-RhoGAP protein 1)
P36126	A0A139AQV0	M427DRAFT_95445	PF00787	Gonapodya prolifera	Chytridiomycota		Phospholipase D1 (PLD 1) (EC 3.1.4.4) (Choline phosphatase 1) (Meiosis-specific sporulation-specific protein 14) (Phosphatidylcholine-hydrolyzing phospholipase D1)
P36152	A0A139AY18	M427DRAFT_130392	PF16803	Gonapodya prolifera	Chytridiomycota		Fe-S cluster assembly protein DRE2 (Anamorsin homolog)
P38110	A0A139AF56	M427DRAFT_112071	PF11640	Gonapodya prolifera	Chytridiomycota		Serine/threonine-protein kinase TEL1 (EC 2.7.11.1) (ATM homolog) (DNA-damage checkpoint kinase TEL1) (Telomere length regulation protein 1)
P38254	A0A139AVS0	M427DRAFT_151553	PF03133	Gonapodya prolifera	Chytridiomycota		Probable tubulin--tyrosine ligase PBY1 (EC 6.3.2.25) (P-body-associated protein 1)
P38768	A0A139AQ46	M427DRAFT_42158	PF18482	Gonapodya prolifera	Chytridiomycota		Protein interacting with Hsp90 1 (Nucleolar protein 17)
P38827	A0A139APC9	M427DRAFT_96002	PF11767	Gonapodya prolifera	Chytridiomycota		Histone-lysine N-methyltransferase, H3 lysine-4 specific (EC 2.1.1.354) (COMPASS component SET1) (Lysine N-methyltransferase 2) (SET domain-containing protein 1)
P38959	A0A139ANY9	M427DRAFT_211299	PF00400	Gonapodya prolifera	Chytridiomycota		Vacuolar protein sorting-associated protein 41 (Vacuolar morphogenesis protein 2)
P38968	A0A139AL75	M427DRAFT_121937	PF07304	Gonapodya prolifera	Chytridiomycota		Protein transport protein SEC31 (Protein WEB1)
P38968	A0A139AL75	M427DRAFT_121937	PF11549	Gonapodya prolifera	Chytridiomycota		Protein transport protein SEC31 (Protein WEB1)
P39104	A0A139AN87	M427DRAFT_143969	PF11522	Gonapodya prolifera	Chytridiomycota		Phosphatidylinositol 4-kinase PIK1 (PI4-kinase) (PtdIns-4-kinase) (EC 2.7.1.67)
P39702	A0A139AK74	M427DRAFT_43363	PF14634	Gonapodya prolifera	Chytridiomycota		Vacuolar protein sorting-associated protein 8 (Vacuolar protein-targeting protein 8)
P40008	A0A139A410	M427DRAFT_102305	PF08732	Gonapodya prolifera	Chytridiomycota	sameclan	Protein FMP52, mitochondrial (Found in mitochondrial proteome protein 52)
P40161	A0A139AAV0	M427DRAFT_57964	PF18215	Gonapodya prolifera	Chytridiomycota		Histone chaperone RTT106 (Regulator of Ty1 transposition protein 106)
P40340	A0A139AUJ9	M427DRAFT_107968	PF00439	Gonapodya prolifera	Chytridiomycota		ATPase histone chaperone YTA7 (EC 3.6.1.-) (ATPase family AAA domain-containing protein YTA7) (AAA-ATPase) (Tat-binding homolog 7)
P40483	A0A139AUN5	M427DRAFT_28176	PF01419	Gonapodya prolifera	Chytridiomycota		Putative zinc metalloproteinase YIL108W (EC 3.4.24.-)
P41695	A0A139AUI6	M427DRAFT_373727	PF08171	Gonapodya prolifera	Chytridiomycota		Checkpoint serine/threonine-protein kinase BUB1 (EC 2.7.11.1)
P43583	A0A138ZYT8	M427DRAFT_75194	PF16547	Gonapodya prolifera	Chytridiomycota		Proteasome activator BLM10 (Bleomycin resistance protein BLM10)
P46669	A0A139AQT6	M427DRAFT_468854	PF03876	Gonapodya prolifera	Chytridiomycota		DNA-directed RNA polymerase I subunit RPA43 (A43) (DNA-directed DNA-dependent RNA polymerase 36 kDa polypeptide)
P46674	A0A139AQ63	M427DRAFT_177974	PF12209	Gonapodya prolifera	Chytridiomycota		Nuclear mRNA export protein SAC3 (Leucine permease transcriptional regulator)
P46677	A0A139AS98	M427DRAFT_132326	PF15288	Gonapodya prolifera	Chytridiomycota		Transcription initiation factor TFIID subunit 1 (EC 2.3.1.48) (TAFII-130) (TAFII-145) (TBP-associated factor 1) (TBP-associated factor 145 kDa)
P46948	A0A139AAJ9	M427DRAFT_58361	PF03725	Gonapodya prolifera	Chytridiomycota		Exosome complex component SKI6 (Extracellular mutant protein 20) (Ribosomal RNA-processing protein 41) (Superkiller protein 6)
P46995	A0A139A2I6	M427DRAFT_455465	PF18507	Gonapodya prolifera	Chytridiomycota		Histone-lysine N-methyltransferase, H3 lysine-36 specific (EC 2.1.1.359) (Lysine N-methyltransferase 3) (SET domain-containing protein 2)
P47043	A0A139ARZ0	M427DRAFT_450181	PF18217	Gonapodya prolifera	Chytridiomycota	sameclan	Zinc-responsive transcriptional regulator ZAP1
P48445	A0A139ANC1	M427DRAFT_68150	PF02237	Gonapodya prolifera	Chytridiomycota		Biotin--protein ligase (EC 6.3.4.-) (Biotin apo-protein ligase) [Includes: Biotin--[methylmalonyl-CoA-carboxytransferase] ligase (EC 6.3.4.9); Biotin--[propionyl-CoA-carboxylase [ATP-hydrolyzing]] ligase (EC 6.3.4.10) (Holocarboxylase synthetase) (HCS); Biotin--[methylcrotonoyl-CoA-carboxylase] ligase (EC 6.3.4.11); Biotin--[acetyl-CoA-carboxylase] ligase (EC 6.3.4.15)]
P53125	A0A139AS76	M427DRAFT_454254	PF15613	Gonapodya prolifera	Chytridiomycota		Imitation switch two complex protein 1
P53256	A0A139B001	M427DRAFT_91582	PF03725	Gonapodya prolifera	Chytridiomycota		Exosome complex component RRP46 (Ribosomal RNA-processing protein 46)
P53971	A0A139ATJ1	M427DRAFT_108245	PF01424	Gonapodya prolifera	Chytridiomycota		FKBP12-associated protein 1
P53973	A0A139A9X8	M427DRAFT_100710	PF09757	Gonapodya prolifera	Chytridiomycota		Histone deacetylase HDA1 (EC 3.5.1.98)
P54784	A0A139AL34	M427DRAFT_96978	PF01426	Gonapodya prolifera	Chytridiomycota		Origin recognition complex subunit 1 (Origin recognition complex 120 kDa subunit)
Q01217	A0A139ACW0	M427DRAFT_124372	PF02774	Gonapodya prolifera	Chytridiomycota		Protein ARG5,6, mitochondrial [Cleaved into: N-acetyl-gamma-glutamyl-phosphate reductase (EC 1.2.1.38) (N-acetyl-glutamate semialdehyde dehydrogenase) (NAGSA dehydrogenase); Acetylglutamate kinase (EC 2.7.2.8) (N-acetyl-L-glutamate 5-phosphotransferase) (NAG kinase) (AGK)]
Q01590	A0A139AXW1	M427DRAFT_107002	PF11416	Gonapodya prolifera	Chytridiomycota		Integral membrane protein SED5
Q02207	A0A139AV06	M427DRAFT_94447	PF01575	Gonapodya prolifera	Chytridiomycota		Peroxisomal hydratase-dehydrogenase-epimerase (HDE) (Multifunctional beta-oxidation protein) (MFP) [Includes: 2-enoyl-CoA hydratase (EC 4.2.1.119); (3R)-3-hydroxyacyl-CoA dehydrogenase (EC 1.1.1.n12)]
Q02775	A0A138ZZX2	M427DRAFT_159823	PF00098	Gonapodya prolifera	Chytridiomycota	sameclan	Pre-mRNA-splicing factor SLU7 (Synthetic lethal with U2 snRNA protein 17) (Synthetic lethal with U5 snRNA protein 7)
Q02979	A0A138ZYK6	M427DRAFT_105178	PF03105	Gonapodya prolifera	Chytridiomycota		Glycerophosphocholine phosphodiesterase GDE1 (EC 3.1.4.2) (Glycerophosphodiester phosphodiesterase GDE1)
Q04004	A0A139AK71	M427DRAFT_68587	PF02114	Gonapodya prolifera	Chytridiomycota	sameclan	Phosducin-like protein 1
Q06224	A0A139AZI4	M427DRAFT_93313	PF11718	Gonapodya prolifera	Chytridiomycota		Endoribonuclease YSH1 (EC 3.1.27.-) (Yeast 73 kDa homolog 1) (mRNA 3'-end-processing protein YSH1)
Q07457	A0A139AUX2	M427DRAFT_52524	PF00096	Gonapodya prolifera	Chytridiomycota		E3 ubiquitin-protein ligase BRE1 (EC 2.3.2.27) (Brefeldin A-sensitivity protein 1) (RING-type E3 ubiquitin transferase BRE1)
Q08822	A0A139A0K1	M427DRAFT_104201	PF12838	Gonapodya prolifera	Chytridiomycota	sameclan	Probable electron transfer flavoprotein-ubiquinone oxidoreductase, mitochondrial (ETF-QO) (ETF-ubiquinone oxidoreductase) (EC 1.5.5.1) (Changed intracellular redox state protein 2) (Electron-transferring-flavoprotein dehydrogenase) (ETF dehydrogenase)
Q12200	A0A139ARG2	M427DRAFT_474417	PF16414	Gonapodya prolifera	Chytridiomycota		NPC intracellular sterol transporter 1-related protein 1 (Niemann-Pick type C-related protein 1)
Q12390	A0A139AHU1	M427DRAFT_154651	PF14497	Gonapodya prolifera	Chytridiomycota		Glutathione S-transferase 2 (EC 2.5.1.18) (GST-II)
Q99271	A0A138ZZ58	M427DRAFT_104836	PF08619	Gonapodya prolifera	Chytridiomycota		Na(+)/H(+) antiporter
P00958	U5H490	MVLG_02135	PF09635	Microbotryum violaceum	Basidiomycota		Methionine--tRNA ligase, cytoplasmic (EC 6.1.1.10) (Methionyl-tRNA synthetase) (MetRS)
P06782	U5H2D2	MVLG_01521	PF08587	Microbotryum violaceum	Basidiomycota		Carbon catabolite-derepressing protein kinase (EC 2.7.11.1) (Sucrose nonfermentating protein 1)
P09959	U5HD31	MVLG_05049	PF18530	Microbotryum violaceum	Basidiomycota		Regulatory protein SWI6 (Cell-cycle box factor subunit SWI6) (MBF subunit P90) (Trans-acting activator of HO endonuclease gene)
P12687	U5HBW7	MVLG_04659	PF18471	Microbotryum violaceum	Basidiomycota		54S ribosomal protein L2, mitochondrial (Mitochondrial large ribosomal subunit protein bL27m) (YMR6) (YmL2)
P12753	U5H5I2	MVLG_02554	PF04423	Microbotryum violaceum	Basidiomycota		DNA repair protein RAD50 (EC 3.6.-.-) (153 kDa protein)
P15442	U5H9Q5	MVLG_03944	PF13393	Microbotryum violaceum	Basidiomycota		eIF-2-alpha kinase GCN2 (EC 2.7.11.1) (General control non-derepressible protein 2) (Serine/threonine-protein kinase GCN2)
P17255	U5H2Y7	MVLG_01715	PF05203	Microbotryum violaceum	Basidiomycota		V-type proton ATPase catalytic subunit A (V-ATPase subunit A) (EC 7.1.2.2) (Vacuolar proton pump subunit A) [Cleaved into: Endonuclease PI-SceI (EC 3.1.-.-) (Sce VMA intein) (VMA1-derived endonuclease) (VDE)]
P17255	U5H2Y7	MVLG_01715	PF05204	Microbotryum violaceum	Basidiomycota		V-type proton ATPase catalytic subunit A (V-ATPase subunit A) (EC 7.1.2.2) (Vacuolar proton pump subunit A) [Cleaved into: Endonuclease PI-SceI (EC 3.1.-.-) (Sce VMA intein) (VMA1-derived endonuclease) (VDE)]
P18759	U5H128	MVLG_01092	PF02359	Microbotryum violaceum	Basidiomycota		Vesicular-fusion protein SEC18
P19736	U5H7H0	MVLG_03201	PF16958	Microbotryum violaceum	Basidiomycota		Pre-mRNA-splicing factor PRP9
P22353	U5HA92	MVLG_04124	PF18502	Microbotryum violaceum	Basidiomycota		54S ribosomal protein L8, mitochondrial (Mitochondrial large ribosomal subunit protein bL17m) (YmL8)
P25344	U5HB78	MVLG_04435	PF09235	Microbotryum violaceum	Basidiomycota		Protein STE50
P25655	U5HFL5	MVLG_05891	PF16419	Microbotryum violaceum	Basidiomycota	sameclan	General negative regulator of transcription subunit 1 (Cell division cycle protein 39)
P28273	U5H2X9	MVLG_01708	PF02538	Microbotryum violaceum	Basidiomycota		5-oxoprolinase (EC 3.5.2.9) (5-oxo-L-prolinase) (5-OPase) (Pyroglutamase)
P29366	U5H0P6	MVLG_00970	PF00564	Microbotryum violaceum	Basidiomycota		Bud emergence protein 1 (Suppressor of RHO3 protein 1)
P32337	U5H4Z3	MVLG_02374	PF18816	Microbotryum violaceum	Basidiomycota	sameclan	Importin subunit beta-3 (Karyopherin subunit beta-3) (Karyopherin-121) (Protein secretion enhancer 1)
P32479	U5HFG2	MVLG_05839	PF09453	Microbotryum violaceum	Basidiomycota		Protein HIR1 (Histone transcription regulator 1)
P32501	U5H8Z1	MVLG_03686	PF00483	Microbotryum violaceum	Basidiomycota	sameclan	Translation initiation factor eIF-2B subunit epsilon (GCD complex subunit GCD6) (Guanine nucleotide exchange factor subunit GCD6) (eIF-2B GDP-GTP exchange factor subunit epsilon)
P32505	U5GXY5	MVLG_00060	PF11517	Microbotryum violaceum	Basidiomycota		Nuclear polyadenylated RNA-binding protein NAB2
P32505	U5GXY5	MVLG_00060	PF18260	Microbotryum violaceum	Basidiomycota	sameclan	Nuclear polyadenylated RNA-binding protein NAB2
P32528	U5H506	MVLG_02386	PF01425	Microbotryum violaceum	Basidiomycota		Urea amidolyase [Includes: Urea carboxylase (EC 6.3.4.6); Allophanate hydrolase (EC 3.5.1.54)]
P32528	U5H506	MVLG_02386	PF02626	Microbotryum violaceum	Basidiomycota		Urea amidolyase [Includes: Urea carboxylase (EC 6.3.4.6); Allophanate hydrolase (EC 3.5.1.54)]
P32528	U5H506	MVLG_02386	PF02682	Microbotryum violaceum	Basidiomycota		Urea amidolyase [Includes: Urea carboxylase (EC 6.3.4.6); Allophanate hydrolase (EC 3.5.1.54)]
P32582	U5HEA6	MVLG_05451	PF00571	Microbotryum violaceum	Basidiomycota		Cystathionine beta-synthase (EC 4.2.1.22) (Beta-thionase) (Serine sulfhydrase) (Sulfur transfer protein 4)
P32609	U5HEL5	MVLG_05558	PF00096	Microbotryum violaceum	Basidiomycota		Vacuolar segregation protein PEP7 (Carboxypeptidase Y-deficient protein 7) (Protein VAC1) (Vacuolar protein sorting-associated protein 19) (Vacuolar protein-targeting protein 19)
P32916	U5HD72	MVLG_05089	PF09201	Microbotryum violaceum	Basidiomycota	sameclan	Signal recognition particle receptor subunit alpha homolog (SR-alpha) (Docking protein alpha) (DP-alpha)
P34160	U5HA64	MVLG_04099	PF02854	Microbotryum violaceum	Basidiomycota	sameclan	Nuclear cap-binding protein complex subunit 1 (80 kDa nuclear cap-binding protein) (CBP80) (NCBP 80 kDa subunit) (Glycolysis regulation protein 3) (Protein SUT1) (Suppressor of TOP1 protein)
P35208	U5GY86	MVLG_00155	PF09337	Microbotryum violaceum	Basidiomycota		Protein SPT10
P37302	U5H2J6	MVLG_01581	PF02225	Microbotryum violaceum	Basidiomycota		Aminopeptidase Y (EC 3.4.11.15)
P38254	U5H8S1	MVLG_03622	PF01975	Microbotryum violaceum	Basidiomycota		Probable tubulin--tyrosine ligase PBY1 (EC 6.3.2.25) (P-body-associated protein 1)
P38753	U5H7T2	MVLG_03302	PF02809	Microbotryum violaceum	Basidiomycota		Class E vacuolar protein-sorting machinery protein HSE1
P38827	U5HC14	MVLG_04704	PF11767	Microbotryum violaceum	Basidiomycota		Histone-lysine N-methyltransferase, H3 lysine-4 specific (EC 2.1.1.354) (COMPASS component SET1) (Lysine N-methyltransferase 2) (SET domain-containing protein 1)
P38850	U5HD88	MVLG_05104	PF16771	Microbotryum violaceum	Basidiomycota	sameclan	Regulator of Ty1 transposition protein 107 (Establishes silent chromatin protein 4)
P38887	U5H9Z1	MVLG_04028	PF00149	Microbotryum violaceum	Basidiomycota		Uncharacterized protein YHR202W
P39702	U5H4A8	MVLG_02152	PF14634	Microbotryum violaceum	Basidiomycota		Vacuolar protein sorting-associated protein 8 (Vacuolar protein-targeting protein 8)
P39960	U5H7Q8	MVLG_03280	PF00617	Microbotryum violaceum	Basidiomycota		GTPase-activating protein BEM2/IPL2 (Bud emergence protein 2)
P39960	U5H7Q8	MVLG_03280	PF00618	Microbotryum violaceum	Basidiomycota		GTPase-activating protein BEM2/IPL2 (Bud emergence protein 2)
P40008	U5HHA0	MVLG_06437	PF08732	Microbotryum violaceum	Basidiomycota	sameclan	Protein FMP52, mitochondrial (Found in mitochondrial proteome protein 52)
P40340	U5GY94	MVLG_00163	PF00439	Microbotryum violaceum	Basidiomycota		ATPase histone chaperone YTA7 (EC 3.6.1.-) (ATPase family AAA domain-containing protein YTA7) (AAA-ATPase) (Tat-binding homolog 7)
P40850	U5H2E8	MVLG_01536	PF00867	Microbotryum violaceum	Basidiomycota		Post-transcriptional regulator MKT1 (Inactive endonuclease MKT1)
P43556	U5H661	MVLG_02765	PF00610	Microbotryum violaceum	Basidiomycota		Rho-GTPase-activating protein RGD2
P43609	U5GZ75	MVLG_00479	PF00569	Microbotryum violaceum	Basidiomycota		Chromatin structure-remodeling complex protein RSC8 (Remodel the structure of chromatin complex subunit 8) (SWI3 homolog)
P46674	U5HAW5	MVLG_04331	PF12209	Microbotryum violaceum	Basidiomycota		Nuclear mRNA export protein SAC3 (Leucine permease transcriptional regulator)
P46948	U5HDZ5	MVLG_05349	PF03725	Microbotryum violaceum	Basidiomycota		Exosome complex component SKI6 (Extracellular mutant protein 20) (Ribosomal RNA-processing protein 41) (Superkiller protein 6)
P47148	U5HFX0	MVLG_05994	PF02627	Microbotryum violaceum	Basidiomycota		Peroxisomal protein 2
P48234	U5GZM1	MVLG_00620	PF00400	Microbotryum violaceum	Basidiomycota	sameclan	Ribosome biogenesis protein ENP2 (Essential nuclear protein 2)
P49960	U5H5M8	MVLG_02596	PF05391	Microbotryum violaceum	Basidiomycota		U4/U6 snRNA-associated-splicing factor PRP24 (U4/U6 snRNP protein)
P52920	U5H5P8	MVLG_02615	PF10609	Microbotryum violaceum	Basidiomycota		Cytosolic Fe-S cluster assembly factor NBP35 (Nucleotide-binding protein 35)
P53127	U5H5R6	MVLG_02631	PF00249	Microbotryum violaceum	Basidiomycota		E3 ubiquitin-protein ligase SNT2 (EC 2.3.2.27) (Histone E3 ligase SNT2) (RING-type E3 ubiquitin transferase SNT2) (SANT domain-containing protein 2)
P53165	U5H426	MVLG_02076	PF18508	Microbotryum violaceum	Basidiomycota		SAGA-associated factor 73 (73 kDa SAGA-associated factor) (SAGA histone acetyltransferase complex 73 kDa subunit)
P53691	U5H074	MVLG_00812	PF13174	Microbotryum violaceum	Basidiomycota	sameclan	Peptidyl-prolyl cis-trans isomerase CPR6 (PPIase CPR6) (EC 5.2.1.8) (Rotamase CPR6)
Q03406	U5HCU2	MVLG_04968	PF05916	Microbotryum violaceum	Basidiomycota		DNA replication complex GINS protein SLD5
Q03795	U5H643	MVLG_02747	PF06813	Microbotryum violaceum	Basidiomycota		Uncharacterized membrane protein YMR155W
Q03868	U5H028	MVLG_00768	PF15407	Microbotryum violaceum	Basidiomycota		Prospore membrane adapter protein SPO71 (Sporulation-specific protein 71)
Q04600	U5HH16	MVLG_06358	PF02201	Microbotryum violaceum	Basidiomycota		Translation machinery-associated protein 64
Q06677	U5H9I7	MVLG_03878	PF09145	Microbotryum violaceum	Basidiomycota		Auxilin-like clathrin uncoating factor SWA2 (Bud site selection protein 24) (DnaJ-related protein SWA2) (J protein SWA2) (Synthetic lethal with ARF1 protein 2)
Q06677	U5H9I7	MVLG_03878	PF13174	Microbotryum violaceum	Basidiomycota	sameclan	Auxilin-like clathrin uncoating factor SWA2 (Bud site selection protein 24) (DnaJ-related protein SWA2) (J protein SWA2) (Synthetic lethal with ARF1 protein 2)
Q06839	U5H3K1	MVLG_01913	PF00787	Microbotryum violaceum	Basidiomycota		PX domain-containing protein YPR097W
Q07457	U5HE60	MVLG_05408	PF00096	Microbotryum violaceum	Basidiomycota	sameclan	E3 ubiquitin-protein ligase BRE1 (EC 2.3.2.27) (Brefeldin A-sensitivity protein 1) (RING-type E3 ubiquitin transferase BRE1)
Q08562	U5HHW7	MVLG_06637	PF14634	Microbotryum violaceum	Basidiomycota		ATP-dependent helicase ULS1 (EC 3.6.4.-) (Role in silencing protein 1) (Ubiquitin ligase for SUMO conjugates protein 1)
Q12255	U5HDU2	MVLG_05299	PF09426	Microbotryum violaceum	Basidiomycota		Vacuolar v-SNARE NYV1 (R-SNARE NYV1) (New v-SNARE 1) (Synaptobrevin NYV1)
Q99271	U5H5A8	MVLG_02483	PF08619	Microbotryum violaceum	Basidiomycota		Na(+)/H(+) antiporter
P00958	Q7SF04	NCU07451	PF09635	Neurospora crassa	Ascomycota		Methionine--tRNA ligase, cytoplasmic (EC 6.1.1.10) (Methionyl-tRNA synthetase) (MetRS)
P04386	Q7SAJ9	NCU08042	PF03902	Neurospora crassa	Ascomycota		Regulatory protein GAL4
P04397	Q7RZ32	NCU04442	PF01263	Neurospora crassa	Ascomycota		Bifunctional protein GAL10 [Includes: UDP-glucose 4-epimerase (EC 5.1.3.2) (Galactowaldenase); Aldose 1-epimerase (EC 5.1.3.3) (Galactose mutarotase)]
P07278	Q01386	NCU01166	PF02197	Neurospora crassa	Ascomycota		cAMP-dependent protein kinase regulatory subunit (cAPK regulatory subunit) (Bypass of cyclase mutations protein 1) (Protein kinase A regulatory subunit) (PKA regulatory subunit)
P07834	Q7S2D9	NCU05939	PF16856	Neurospora crassa	Ascomycota		Cell division control protein 4 (E3 ubiquitin ligase complex SCF subunit CDC4) (F-box protein CDC4)
P09959	Q7SBG9	NCU07587	PF18530	Neurospora crassa	Ascomycota		Regulatory protein SWI6 (Cell-cycle box factor subunit SWI6) (MBF subunit P90) (Trans-acting activator of HO endonuclease gene)
P12687	Q1K730	NCU08861	PF18471	Neurospora crassa	Ascomycota		54S ribosomal protein L2, mitochondrial (Mitochondrial large ribosomal subunit protein bL27m) (YMR6) (YmL2)
P13188	Q7S9Z2	NCU07926	PF04557	Neurospora crassa	Ascomycota		Glutamine--tRNA ligase (EC 6.1.1.18) (Glutaminyl-tRNA synthetase) (GlnRS)
P13188	Q7S9Z2	NCU07926	PF04558	Neurospora crassa	Ascomycota		Glutamine--tRNA ligase (EC 6.1.1.18) (Glutaminyl-tRNA synthetase) (GlnRS)
P16661	Q7S954	NCU07261	PF00534	Neurospora crassa	Ascomycota	sameclan	Chitobiosyldiphosphodolichol beta-mannosyltransferase (EC 2.4.1.142) (Asparagine-linked glycosylation protein 1) (Beta-1,4-mannosyltransferase) (GDP-Man:GlcNAc2-PP-dolichol mannosyltransferase) (GDP-mannose-dolichol diphosphochitobiose mannosyltransferase)
P17255	P11592	NCU01207	PF05203	Neurospora crassa	Ascomycota		V-type proton ATPase catalytic subunit A (V-ATPase subunit A) (EC 7.1.2.2) (Vacuolar proton pump subunit A) [Cleaved into: Endonuclease PI-SceI (EC 3.1.-.-) (Sce VMA intein) (VMA1-derived endonuclease) (VDE)]
P17255	P11592	NCU01207	PF05204	Neurospora crassa	Ascomycota		V-type proton ATPase catalytic subunit A (V-ATPase subunit A) (EC 7.1.2.2) (Vacuolar proton pump subunit A) [Cleaved into: Endonuclease PI-SceI (EC 3.1.-.-) (Sce VMA intein) (VMA1-derived endonuclease) (VDE)]
P18759	Q1K5G2	NCU03387	PF02359	Neurospora crassa	Ascomycota		Vesicular-fusion protein SEC18
P04147	C4V9I4	NCER_101231	PF00658	Nosema ceranae	Microsporidia		Polyadenylate-binding protein, cytoplasmic and nuclear (PABP) (Poly(A)-binding protein) (ARS consensus-binding protein ACBP-67) (Polyadenylate tail-binding protein)
P07273	C4V7J9	NCER_100432	PF08711	Nosema ceranae	Microsporidia		Transcription elongation factor S-II (DNA strand transfer protein alpha) (STP-alpha) (DNA strand transferase 1) (Pyrimidine pathway regulatory protein 2)
P08678	C4V8E4	NCER_100758	PF00211	Nosema ceranae	Microsporidia		Adenylate cyclase (EC 4.6.1.1) (ATP pyrophosphate-lyase) (Adenylyl cyclase)
P08678	C4V8E4	NCER_100758	PF08509	Nosema ceranae	Microsporidia		Adenylate cyclase (EC 4.6.1.1) (ATP pyrophosphate-lyase) (Adenylyl cyclase)
P12753	C4V7D1	NCER_100357	PF04423	Nosema ceranae	Microsporidia		DNA repair protein RAD50 (EC 3.6.-.-) (153 kDa protein)
P13382	C4V6S6	NCER_100120	PF03104	Nosema ceranae	Microsporidia		DNA polymerase alpha catalytic subunit A (EC 2.7.7.7) (DNA polymerase I subunit A) (DNA polymerase alpha:primase complex p180 subunit) (DNA polymerase-primase complex p180 subunit) (Pol alpha-primase complex p180 subunit)
P13382	C4V6S6	NCER_100120	PF08996	Nosema ceranae	Microsporidia		DNA polymerase alpha catalytic subunit A (EC 2.7.7.7) (DNA polymerase I subunit A) (DNA polymerase alpha:primase complex p180 subunit) (DNA polymerase-primase complex p180 subunit) (Pol alpha-primase complex p180 subunit)
P13382	C4V6S6	NCER_100120	PF12254	Nosema ceranae	Microsporidia		DNA polymerase alpha catalytic subunit A (EC 2.7.7.7) (DNA polymerase I subunit A) (DNA polymerase alpha:primase complex p180 subunit) (DNA polymerase-primase complex p180 subunit) (Pol alpha-primase complex p180 subunit)
P15303	C4V7I5	NCER_100418	PF00626	Nosema ceranae	Microsporidia		Protein transport protein SEC23
P15625	C4V6K5	NCER_100038	PF18554	Nosema ceranae	Microsporidia	sameclan	Phenylalanine--tRNA ligase alpha subunit (EC 6.1.1.20) (Phenylalanyl-tRNA synthetase alpha subunit) (PheRS)
P16522	C4V967	NCER_101083	PF04049	Nosema ceranae	Microsporidia	sameclan	Anaphase-promoting complex subunit CDC23 (Cell division control protein 23)
P17255	C4V9P1	NCER_101294	PF05203	Nosema ceranae	Microsporidia		V-type proton ATPase catalytic subunit A (V-ATPase subunit A) (EC 7.1.2.2) (Vacuolar proton pump subunit A) [Cleaved into: Endonuclease PI-SceI (EC 3.1.-.-) (Sce VMA intein) (VMA1-derived endonuclease) (VDE)]
P17255	C4V9P1	NCER_101294	PF05204	Nosema ceranae	Microsporidia		V-type proton ATPase catalytic subunit A (V-ATPase subunit A) (EC 7.1.2.2) (Vacuolar proton pump subunit A) [Cleaved into: Endonuclease PI-SceI (EC 3.1.-.-) (Sce VMA intein) (VMA1-derived endonuclease) (VDE)]
P18759	C4V7L2	NCER_100455	PF02359	Nosema ceranae	Microsporidia		Vesicular-fusion protein SEC18
P18759	C4V7L2	NCER_100455	PF02933	Nosema ceranae	Microsporidia		Vesicular-fusion protein SEC18
P21951	C4V6Y3	NCER_100184	PF00136	Nosema ceranae	Microsporidia		DNA polymerase epsilon catalytic subunit A (EC 2.7.7.7) (3'-5' exodeoxyribonuclease) (EC 3.1.11.-) (DNA polymerase II subunit A)
P25694	C4V939	NCER_101048	PF02933	Nosema ceranae	Microsporidia		Cell division control protein 48 (EC 3.6.4.6) (Cell division cycle protein 48) (Transitional endoplasmic reticulum ATPase homolog)
P25847	C4V804	NCER_100600	PF01624	Nosema ceranae	Microsporidia		DNA mismatch repair protein MSH2 (MutS protein homolog 2)
P25847	C4V804	NCER_100600	PF05188	Nosema ceranae	Microsporidia		DNA mismatch repair protein MSH2 (MutS protein homolog 2)
P32333	C4V6V5	NCER_100152	PF12054	Nosema ceranae	Microsporidia		TATA-binding protein-associated factor MOT1 (TBP-associated factor MOT1) (EC 3.6.4.-) (Modifier of transcription 1)
P32479	C4V739	NCER_100254	PF07569	Nosema ceranae	Microsporidia		Protein HIR1 (Histone transcription regulator 1)
[truncated: 578 more rows]

## Sheet: true gains
S. cerevisiae	NSF_Uniprot	NSF_Ensembl	Pfam	Species	Group		Function
[truncated: 2,163 more rows]
