# Supplementary material for: Real or fake? Measuring the impact of protein annotation errors on estimates of domain gain and loss events
Source: Front Bioinform. 2023 Apr 20;3:1178926. doi: 10.3389/fbinf.2023.1178926 (PMC10158824; doi:10.3389/fbinf.2023.1178926)
Supplement: Supplementary file 3 [file Table1.XLSX]

## Sheet: potential losses
Human	NHP_Uniprot	NHP_Ensembl	Pfam	Species	Group
A0A087WT03	A0A2I3MY45	ENSPANG00000034509	PF15910	Baboon	Old world
A0A087WT03	A0A2I3MY45	ENSPANG00000034509	PF13895	Baboon	Old world
A0A087WUV0	A0A096NY22	ENSPANG00000007070	PF01352	Baboon	Old world
A0A087WUV0	H2P532	ENSPPYG00000012054	PF01352	Orangutan	Ape
A0A0B4J1T7	A0A2I3HGV7	ENSNLEG00000027097	PF01064	Gibbon	Ape
A0A0B4J1T7	A0A2I3SRC3	ENSPTRG00000017979	PF01064	Chimpanzee	Ape
A0A0B4J1T7	H2PIJ6	ENSPPYG00000016452	PF01064	Orangutan	Ape
A0A0B4J280	A0A2I2Y542	ENSGGOG00000036346	PF15910	Gorilla	Ape
A0A0B4J280	A0A2I2Y542	ENSGGOG00000036346	PF13895	Gorilla	Ape
A0A0J9YYD9	A0A2I3GFR3	ENSNLEG00000010165	PF00567	Gibbon	Ape
A0A0J9YYD9	A0A2I3TCD3	ENSPTRG00000051511	PF00567	Chimpanzee	Ape
A0A0K2S4Q6	A0A2I3HSA0	ENSNLEG00000034185	PF13895	Gibbon	Ape
A0A0K2S4Q6	A0A2I3HSA0	ENSNLEG00000034185	PF15910	Gibbon	Ape
A0A1B0GUV8	A0A2I3GA68	ENSNLEG00000035641	PF00061	Gibbon	Ape
A0A1B0GV85	A0A0D9S195	ENSCSAG00000003416	PF02014	Vervet	Old world
A0A1B0GVS7	A0A2I3LN10	ENSPANG00000040564	PF15316	Baboon	Old world
A0A1W2PP97	A0A1D5Q1A4	ENSMMUG00000045010	PF00090	Macaque	Old world
A0A1W2PP97	A0A2I2Z7V7	ENSGGOG00000037364	PF00090	Gorilla	Ape
A0A1W2PP97	A0A2I3MVN6	ENSPANG00000032212	PF00090	Baboon	Old world
A0A2R8YFR7	A0A2I3HZL6	ENSNLEG00000032085	PF15441	Gibbon	Ape
A0AVF1	F7GKU0	ENSMMUG00000013645	PF13174	Macaque	Old world
A0AVI2	A0A0D9RXL8	ENSCSAG00000017338	PF08151	Vervet	Old world
A0FGR8	A0A0D9R253	ENSCSAG00000006400	PF17047	Vervet	Old world
A1A4S6	G1R102	ENSNLEG00000005671	PF16457	Gibbon	Ape
A1A4S6	H0XAA3	ENSOGAG00000014000	PF16457	Bushbaby	Prosimian
A1IGU5	G1RGS0	ENSNLEG00000010188	PF03114	Gibbon	Ape
A1L4K1	F7AIY0	ENSCJAG00000015939	PF00622	Marmoset	New world
A2A2Y4	A0A0D9R5K3	ENSCSAG00000007627	PF09379	Vervet	Old world
A2A3N6	A0A2I3TFE0	ENSPTRG00000046503	PF13768	Chimpanzee	Ape
A2PYH4	A0A0D9S6S6	ENSCSAG00000001459	PF00270	Vervet	Old world
A2RU49	F7G1N5	ENSMMUG00000010740	PF01636	Macaque	Old world
A2RUR9	F6YF69	ENSMMUG00000018581	PF12001	Macaque	Old world
A2RUR9	F6YF69	ENSMMUG00000018581	PF14915	Macaque	Old world
A2VEC9	H0XQK0	ENSOGAG00000026124	PF00057	Bushbaby	Prosimian
A2VEC9	H0XQK0	ENSOGAG00000026124	PF00090	Bushbaby	Prosimian
A2VEC9	H0XQK0	ENSOGAG00000026124	PF00093	Bushbaby	Prosimian
A2VEC9	H0XQK0	ENSOGAG00000026124	PF00754	Bushbaby	Prosimian
A2VEC9	H0XQK0	ENSOGAG00000026124	PF01826	Bushbaby	Prosimian
A2VEC9	H0XQK0	ENSOGAG00000026124	PF08742	Bushbaby	Prosimian
A3KMH1	A0A0D9RYZ8	ENSCSAG00000017823	PF13768	Vervet	Old world
A3KMH1	F6PM12	ENSMMUG00000011594	PF13768	Macaque	Old world
A3KMH1	G1QLH1	ENSNLEG00000001302	PF13401	Gibbon	Ape
A3KN83	H0X3F9	ENSOGAG00000010781	PF13871	Bushbaby	Prosimian
A4D1B5	A0A0D9RHA8	ENSCSAG00000011800	PF14959	Vervet	Old world
A4D1E1	A0A0D9RJ53	ENSCSAG00000012457	PF00096	Vervet	Old world
A4D1E1	A0A0D9RJ53	ENSCSAG00000012457	PF12171	Vervet	Old world
A4D1E1	F6QWX9	ENSMMUG00000015685	PF00096	Macaque	Old world
A4D1E1	F6QWX9	ENSMMUG00000015685	PF12171	Macaque	Old world
A4D1E1	H0WS30	ENSOGAG00000005442	PF00096	Bushbaby	Prosimian
A4D1E1	H0WS30	ENSOGAG00000005442	PF12171	Bushbaby	Prosimian
A4D1F6	F6USA3	ENSCJAG00000014016	PF00531	Marmoset	New world
A4D1F6	H0WIH0	ENSOGAG00000001383	PF00531	Bushbaby	Prosimian
A4D1Z8	G3SB24	ENSGGOG00000026562	PF00337	Gorilla	Ape
A4FU01	F7BE93	ENSMMUG00000052282	PF06602	Macaque	Old world
A4FU01	F7BE93	ENSMMUG00000052282	PF12578	Macaque	Old world
A5X5Y0	A0A0D9RM62	ENSCSAG00000013540	PF02932	Vervet	Old world
A5YKK6	A0A2I3NI39	ENSPANG00000020901	PF16418	Baboon	Old world
A6BM72	A0A0D9RKT3	ENSCSAG00000013112	PF07546	Vervet	Old world
A6H8M9	A0A2I3N650	ENSPANG00000031427	PF00028	Baboon	Old world
A6H8M9	H2PAQ7	ENSPPYG00000013862	PF00028	Orangutan	Ape
A6NC57	A0A096MNW2	ENSPANG00000021714	PF12796	Baboon	Old world
A6NC57	H2NVT6	ENSPPYG00000008993	PF14915	Orangutan	Ape
A6NC98	A0A0D9R4D6	ENSCSAG00000007206	PF19047	Vervet	Old world
A6NC98	A0A2I3FRU8	ENSNLEG00000005014	PF19047	Gibbon	Ape
A6NC98	H2NCZ7	ENSPPYG00000003105	PF19047	Orangutan	Ape
A6NCM1	A0A2I3GK46	ENSNLEG00000030542	PF00612	Gibbon	Ape
A6NDA9	A0A1D5R520	ENSMMUG00000000659	PF16794	Macaque	Old world
A6NDA9	A0A2I3LCG2	ENSPANG00000022600	PF16794	Baboon	Old world
A6NDA9	H0X688	ENSOGAG00000012129	PF16794	Bushbaby	Prosimian
A6NDG6	A0A2I2YAM5	ENSGGOG00000041986	PF13344	Gorilla	Ape
A6NEC2	G1S1R3	ENSNLEG00000016036	PF17900	Gibbon	Ape
A6NEK1	A0A0D9RDI4	ENSCSAG00000010446	PF00339	Vervet	Old world
A6NEQ2	F7A8C3	ENSMMUG00000030957	PF15238	Macaque	Old world
A6NF34	A0A2I3HLP1	ENSNLEG00000028006	PF13768	Gibbon	Ape
A6NFH5	H2PQN5	ENSPPYG00000018703	PF00061	Orangutan	Ape
A6NFN3	G1QGZ3	ENSNLEG00000000153	PF12414	Gibbon	Ape
A6NHS7	A0A0D9R5F2	ENSCSAG00000007579	PF07502	Vervet	Old world
A6NHY2	G3RGI7	ENSGGOG00000015099	PF00531	Gorilla	Ape
A6NHY2	H0WVE4	ENSOGAG00000007012	PF00531	Bushbaby	Prosimian
A6NI28	F6RDU6	ENSCJAG00000000566	PF14604	Marmoset	New world
A6NIN4	H0WMB9	ENSOGAG00000003219	PF13445	Bushbaby	Prosimian
A6NIN4	H0WMB9	ENSOGAG00000003219	PF14634	Bushbaby	Prosimian
A6NIV6	F7BML5	ENSCJAG00000002617	PF12799	Marmoset	New world
A6NIV6	H0XKR2	ENSOGAG00000030826	PF12799	Bushbaby	Prosimian
A6NIV6	H2PBY5	ENSPPYG00000014282	PF12799	Orangutan	Ape
A6NK53	G3RDJ1	ENSGGOG00000013940	PF01352	Gorilla	Ape
A6NK97	A0A0D9R5V8	ENSCSAG00000007740	PF00083	Vervet	Old world
A6NKB5	A0A0D9RCT2	ENSCSAG00000010186	PF05041	Vervet	Old world
A6NKC9	H0XVL4	ENSOGAG00000033929	PF00017	Bushbaby	Prosimian
A6NKX4	A0A096N2Q7	ENSPANG00000008152	PF00083	Baboon	Old world
A6NNT2	A0A0D9R9T6	ENSCSAG00000009124	PF16043	Vervet	Old world
A6NNX1	H2N5U7	ENSPPYG00000000858	PF02197	Orangutan	Ape
A6PVS8	A0A0D9S6Z8	ENSCSAG00000001381	PF00612	Vervet	Old world
A6PVS8	G1RE71	ENSNLEG00000009474	PF00612	Gibbon	Ape
A6QL64	F6YRT5	ENSMMUG00000053570	PF12796	Macaque	Old world
A6QL64	F6YRT5	ENSMMUG00000053570	PF14915	Macaque	Old world
A6XGL0	H2NY66	ENSPPYG00000036460	PF03853	Orangutan	Ape
A7E2Y1	A0A0D9RHG0	ENSCSAG00000011856	PF02736	Vervet	Old world
A7MCY6	A0A2I3GGZ0	ENSNLEG00000032565	PF12845	Gibbon	Ape
A7MCY6	A0A2I3GGZ0	ENSNLEG00000032565	PF18112	Gibbon	Ape
A8K2U0	G1QP34	ENSNLEG00000002230	PF01835	Gibbon	Ape
A8K2U0	G1QP34	ENSNLEG00000002230	PF17791	Gibbon	Ape
A8K2U0	H0X4U9	ENSOGAG00000011443	PF17789	Bushbaby	Prosimian
A8K4G0	G1QPA0	ENSNLEG00000002310	PF13895	Gibbon	Ape
A8K4G0	G1QPA0	ENSNLEG00000002310	PF15910	Gibbon	Ape
A8MQ14	A0A0D9QW12	ENSCSAG00000004194	PF01352	Vervet	Old world
A8MQ14	A0A2I3TPQ0	ENSPTRG00000052495	PF01352	Chimpanzee	Ape
A8MQ14	H0WVD3	ENSOGAG00000006995	PF01352	Bushbaby	Prosimian
A8MTB9	G3QCZ7	ENSGGOG00000000101	PF13895	Gorilla	Ape
A8MTY0	A0A0D9QXZ7	ENSCSAG00000004914	PF01352	Vervet	Old world
A8MUP2	A0A0D9R2U8	ENSCSAG00000006647	PF13649	Vervet	Old world
A8MUP2	G7NCT4	ENSMMUG00000046328	PF13649	Macaque	Old world
A8MVS5	A0A2I3HSN7	ENSNLEG00000031325	PF17737	Gibbon	Ape
A8MVZ5	H2N3G2	ENSPPYG00000000133	PF13895	Orangutan	Ape
A8MVZ5	H2N3G2	ENSPPYG00000000133	PF15910	Orangutan	Ape
A8MWK0	A0A0D9R0U1	ENSCSAG00000005922	PF00173	Vervet	Old world
A8MWK0	F6SJG6	ENSMMUG00000005151	PF00173	Macaque	Old world
A8MX34	F7FGB0	ENSCJAG00000022475	PF04579	Marmoset	New world
A8MZ26	H0XY07	ENSOGAG00000033621	PF13202	Bushbaby	Prosimian
A9YTQ3	F7HH67	ENSCJAG00000061622	PF00010	Marmoset	New world
A9Z1Z3	G3S4L5	ENSGGOG00000007921	PF08151	Gorilla	Ape
B1AJZ9	A0A0D9S8I8	ENSCSAG00000000829	PF00498	Vervet	Old world
B1AJZ9	H0XVW2	ENSOGAG00000025217	PF00498	Bushbaby	Prosimian
B1APH4	A0A0D9REW1	ENSCSAG00000010937	PF00096	Vervet	Old world
B1APH4	A0A2I3H1W2	ENSNLEG00000029427	PF00096	Gibbon	Ape
B1APH4	A0A2I3SIU9	ENSPTRG00000043193	PF00096	Chimpanzee	Ape
B1APH4	G3R984	ENSGGOG00000012266	PF00096	Gorilla	Ape
B1APH4	H2NA79	ENSPPYG00000002213	PF00096	Orangutan	Ape
B4DU55	A0A0D9R811	ENSCSAG00000008491	PF01352	Vervet	Old world
B8ZZ34	A0A2I2YMI4	ENSGGOG00000036616	PF13908	Gorilla	Ape
C9J1S8	G3S4K9	ENSGGOG00000026540	PF00622	Gorilla	Ape
E2RYF6	A0A2I3HL64	ENSNLEG00000034026	PF14654	Gibbon	Ape
E9PAV3	A0A0D9QYA4	ENSCSAG00000005020	PF01849	Vervet	Old world
E9PAV3	A0A0D9QYA4	ENSCSAG00000005020	PF19026	Vervet	Old world
E9PAV3	A0A2I3RIE9	ENSPTRG00000049588	PF01849	Chimpanzee	Ape
E9PAV3	A0A2I3RIE9	ENSPTRG00000049588	PF19026	Chimpanzee	Ape
E9PAV3	G3RXN9	ENSGGOG00000022648	PF19026	Gorilla	Ape
E9PB15	A0A2R8M6Q5	ENSCJAG00000013086	PF04969	Marmoset	New world
E9PGG2	G1RPM7	ENSNLEG00000012507	PF00046	Gibbon	Ape
E9PGG2	G1RPM7	ENSNLEG00000012507	PF16878	Gibbon	Ape
F8WCM5	H2NCF9	ENSPPYG00000002923	PF00049	Orangutan	Ape
G9CGD6	F7FPP3	ENSMMUG00000053073	PF16457	Macaque	Old world
H0UI37	A0A2I3HSM5	ENSNLEG00000027493	PF00581	Gibbon	Ape
H0Y980	A0A2I3TQR2	ENSPTRG00000022966	PF00779	Chimpanzee	Ape
H3BS89	A0A0D9R778	ENSCSAG00000008209	PF13903	Vervet	Old world
H3BUK9	G3RGU1	ENSGGOG00000015216	PF14915	Gorilla	Ape
I1YAP6	G3S134	ENSGGOG00000024146	PF00622	Gorilla	Ape
M0QZD8	A0A2I3GLL4	ENSNLEG00000027243	PF00094	Gibbon	Ape
O00151	A0A0D9R1H6	ENSCSAG00000006169	PF00412	Vervet	Old world
O00175	G3QQ85	ENSGGOG00000004845	PF00048	Gorilla	Ape
O00187	A0A0D9S8N1	ENSCSAG00000000786	PF00008	Vervet	Old world
O00187	A0A0D9S8N1	ENSCSAG00000000786	PF00431	Vervet	Old world
O00187	A0A0D9S8N1	ENSCSAG00000000786	PF07645	Vervet	Old world
O00189	A0A096NGW8	ENSPANG00000017639	PF01217	Baboon	Old world
O00189	A0A2I2Z0A9	ENSGGOG00000002739	PF01217	Gorilla	Ape
O00189	A0A2I3SBC8	ENSPTRG00000019473	PF01217	Chimpanzee	Ape
O00189	F6UF67	ENSCJAG00000015542	PF01217	Marmoset	New world
O00189	F6YHH7	ENSMMUG00000013447	PF01217	Macaque	Old world
O00189	H0WU55	ENSOGAG00000006410	PF01217	Bushbaby	Prosimian
O00203	A0A096MNX7	ENSPANG00000023495	PF09066	Baboon	Old world
O00213	G1S6I8	ENSNLEG00000017411	PF18507	Gibbon	Ape
O00238	A0A0D9QVV7	ENSCSAG00000004147	PF08515	Vervet	Old world
O00295	H2QGT1	ENSPTRG00000011262	PF16322	Chimpanzee	Ape
O00300	A0A2I2YE40	ENSGGOG00000039306	PF00020	Gorilla	Ape
O00337	F7DBG1	ENSMMUG00000016772	PF01773	Macaque	Old world
O00339	G1QUL3	ENSNLEG00000003768	PF12662	Gibbon	Ape
O00339	H0WGK6	ENSOGAG00000000513	PF12662	Bushbaby	Prosimian
O00339	H2PQV9	ENSPPYG00000018773	PF12662	Orangutan	Ape
O00370	A0A2I2ZSF4	ENSGGOG00000037846	PF19580	Gorilla	Ape
O00370	A0A2I2ZSF4	ENSGGOG00000037846	PF00078	Gorilla	Ape
O00370	A0A2I3HPR2	ENSNLEG00000027825	PF19580	Gibbon	Ape
O00418	G3RGY7	ENSGGOG00000015267	PF08238	Gorilla	Ape
O00459	A0A0D9QZB1	ENSCSAG00000005413	PF14604	Vervet	Old world
O00462	F7BPK7	ENSCJAG00000015423	PF17753	Marmoset	New world
O00468	H0XAD5	ENSOGAG00000014039	PF03146	Bushbaby	Prosimian
O00505	A0A096NP23	ENSPANG00000018586	PF16186	Baboon	Old world
O00533	H0X636	ENSOGAG00000012057	PF00047	Bushbaby	Prosimian
O00548	A0A2I3GAD8	ENSNLEG00000000274	PF12661	Gibbon	Ape
O00548	F7HV65	ENSCJAG00000020658	PF12661	Marmoset	New world
O00555	A0A0D9R2C5	ENSCSAG00000006482	PF08763	Vervet	Old world
O00555	A0A0D9R2C5	ENSCSAG00000006482	PF16905	Vervet	Old world
O00622	G1RG86	ENSNLEG00000010037	PF00219	Gibbon	Ape
O00634	G1RDZ6	ENSNLEG00000009407	PF00055	Gibbon	Ape
O00635	H0WXG5	ENSOGAG00000007979	PF00622	Bushbaby	Prosimian
O00635	H0WXG5	ENSOGAG00000007979	PF13765	Bushbaby	Prosimian
O00716	A0A0D9R5Q6	ENSCSAG00000007678	PF02319	Vervet	Old world
O00754	H2NXN8	ENSPPYG00000009597	PF17677	Orangutan	Ape
O14497	H0WKR8	ENSOGAG00000002450	PF12031	Bushbaby	Prosimian
O14514	A0A096MTP0	ENSPANG00000015392	PF01825	Baboon	Old world
O14514	G1QM45	ENSNLEG00000001670	PF01825	Gibbon	Ape
O14514	G3SIL0	ENSGGOG00000008974	PF01825	Gorilla	Ape
O14522	A0A0D9RNG5	ENSCSAG00000014014	PF13895	Vervet	Old world
O14522	A0A0D9RNG5	ENSCSAG00000014014	PF00629	Vervet	Old world
O14526	A0A0A0MV90	ENSPANG00000015033	PF00611	Baboon	Old world
O14576	H0WQD4	ENSOGAG00000004652	PF11540	Bushbaby	Prosimian
O14578	H0WSE5	ENSOGAG00000005590	PF00069	Bushbaby	Prosimian
O14594	A0A0D9QYP5	ENSCSAG00000005190	PF00084	Vervet	Old world
O14638	G3QFA4	ENSGGOG00000000982	PF01223	Gorilla	Ape
O14727	F6U0K7	ENSMMUG00000022404	PF00619	Macaque	Old world
O14735	A0A2I3HL41	ENSNLEG00000032803	PF01066	Gibbon	Ape
O14735	A0A2I3MT01	ENSPANG00000016353	PF01066	Baboon	Old world
O14773	G1S6Q6	ENSNLEG00000017460	PF00082	Gibbon	Ape
O14775	A0A096NM45	ENSPANG00000017450	PF00400	Baboon	Old world
O14786	A0A096P459	ENSPANG00000022837	PF00629	Baboon	Old world
O14786	A0A096P459	ENSPANG00000022837	PF11980	Baboon	Old world
O14787	H0X6D7	ENSOGAG00000012192	PF03810	Bushbaby	Prosimian
O14829	G3QLI7	ENSGGOG00000003393	PF08321	Gorilla	Ape
O14830	G3QUU0	ENSGGOG00000006635	PF13202	Gorilla	Ape
O14862	F7HIE2	ENSCJAG00000006327	PF02758	Marmoset	New world
O14907	A0A0D9RMA0	ENSCSAG00000013577	PF02163	Vervet	Old world
O14907	A0A0D9RMA0	ENSCSAG00000013577	PF13180	Vervet	Old world
O14907	H2NS97	ENSPPYG00000007818	PF02163	Orangutan	Ape
O14907	H2NS97	ENSPPYG00000007818	PF13180	Orangutan	Ape
O14924	A0A0D9RTL5	ENSCSAG00000015902	PF02196	Vervet	Old world
O14924	H0WWP6	ENSOGAG00000007608	PF02188	Bushbaby	Prosimian
O14964	G1RU83	ENSNLEG00000013843	PF01363	Gibbon	Ape
O14974	A0A096MLI4	ENSPANG00000026354	PF15898	Baboon	Old world
O14974	A0A0D9QVC9	ENSCSAG00000003956	PF15898	Vervet	Old world
O14975	A0A0D9REQ1	ENSCSAG00000010869	PF13193	Vervet	Old world
O14975	H0WQC1	ENSOGAG00000004637	PF13193	Bushbaby	Prosimian
O14980	F7A6J3	ENSCJAG00000008877	PF03810	Marmoset	New world
O14994	A0A0D9R7B8	ENSCSAG00000008254	PF02078	Vervet	Old world
O14994	A0A0D9R7B8	ENSCSAG00000008254	PF10581	Vervet	Old world
O14994	H0X8R1	ENSOGAG00000013275	PF02078	Bushbaby	Prosimian
O14994	H0X8R1	ENSOGAG00000013275	PF10581	Bushbaby	Prosimian
O15016	A0A0D9QWP6	ENSCSAG00000004447	PF16866	Vervet	Old world
O15016	A0A0D9QWP6	ENSCSAG00000004447	PF00439	Vervet	Old world
O15016	A0A0D9QWP6	ENSCSAG00000004447	PF00643	Vervet	Old world
O15033	A0A0D9RIQ0	ENSCSAG00000012298	PF00632	Vervet	Old world
O15050	F7IHT0	ENSCJAG00000012388	PF13174	Marmoset	New world
O15050	H0XU63	ENSOGAG00000026991	PF13174	Bushbaby	Prosimian
O15069	A0A1D5QZG9	ENSMMUG00000042817	PF19026	Macaque	Old world
O15069	M3ZCB2	ENSNLEG00000027018	PF01849	Gibbon	Ape
O15069	M3ZCB2	ENSNLEG00000027018	PF19026	Gibbon	Ape
O15072	H0XAJ9	ENSOGAG00000014122	PF01562	Bushbaby	Prosimian
O15085	F7FKU2	ENSMMUG00000012436	PF13180	Macaque	Old world
O15105	G3R4S9	ENSGGOG00000010554	PF03165	Gorilla	Ape
O15111	G3R0V8	ENSGGOG00000008996	PF00069	Gorilla	Ape
O15111	H2NBA4	ENSPPYG00000002562	PF12179	Orangutan	Ape
O15151	A0A2J8R6R3	ENSPPYG00000000315	PF00641	Orangutan	Ape
O15151	A0A2J8R6R3	ENSPPYG00000000315	PF14634	Orangutan	Ape
O15165	A0A0D9RY32	ENSCSAG00000017490	PF00057	Vervet	Old world
O15165	H0XCL0	ENSOGAG00000015116	PF00057	Bushbaby	Prosimian
O15204	H0XCQ0	ENSOGAG00000015169	PF01562	Bushbaby	Prosimian
O15213	G1R554	ENSNLEG00000006842	PF00400	Gibbon	Ape
O15213	G1R554	ENSNLEG00000006842	PF08149	Gibbon	Ape
O15230	A0A2I3TJN0	ENSPTRG00000049805	PF02210	Chimpanzee	Ape
O15230	A0A2I3TJN0	ENSPTRG00000049805	PF06008	Chimpanzee	Ape
O15230	A0A2I3TJN0	ENSPTRG00000049805	PF06009	Chimpanzee	Ape
O15230	G3QZL1	ENSGGOG00000008462	PF06008	Gorilla	Ape
O15230	H0WHJ4	ENSOGAG00000000942	PF00020	Bushbaby	Prosimian
O15243	A0A096N880	ENSPANG00000003123	PF04133	Baboon	Old world
O15254	A0A2I3RFF9	ENSPTRG00000015905	PF02770	Chimpanzee	Ape
O15315	A0A2I2ZLF6	ENSGGOG00000041815	PF13401	Gorilla	Ape
O15315	A0A2I2ZLF6	ENSGGOG00000041815	PF08423	Gorilla	Ape
O15327	H0X432	ENSOGAG00000011094	PF00168	Bushbaby	Prosimian
O15344	F6YDX5	ENSCJAG00000000987	PF16794	Marmoset	New world
O15350	A0A096N540	ENSPANG00000010294	PF07647	Baboon	Old world
O15350	G1R9J5	ENSNLEG00000008091	PF07710	Gibbon	Ape
O15357	A0A2I2YZC9	ENSGGOG00000011295	PF00017	Gorilla	Ape
O15357	A0A2I3H2Q5	ENSNLEG00000017207	PF00017	Gibbon	Ape
O15392	G1QGS9	ENSNLEG00000000093	PF00653	Gibbon	Ape
O15467	G1RVH8	ENSNLEG00000014211	PF00048	Gibbon	Ape
O15496	H2NQ76	ENSPPYG00000007126	PF05826	Orangutan	Ape
O15530	H2NPV0	ENSPPYG00000007004	PF14593	Orangutan	Ape
O15533	G1R571	ENSNLEG00000006852	PF13895	Gibbon	Ape
O15533	G1R571	ENSNLEG00000006852	PF07654	Gibbon	Ape
O15553	A0A0D9RCI4	ENSCSAG00000010088	PF02758	Vervet	Old world
O15553	H0XYM4	ENSOGAG00000028428	PF00622	Bushbaby	Prosimian
O15553	H0XYM4	ENSOGAG00000028428	PF13765	Bushbaby	Prosimian
O43151	H0WMW4	ENSOGAG00000003497	PF02008	Bushbaby	Prosimian
O43164	A0A096MYH0	ENSPANG00000006210	PF14634	Baboon	Old world
O43164	A0A2I2ZAT5	ENSGGOG00000044181	PF14634	Gorilla	Ape
O43172	A0A0D9RJ21	ENSCSAG00000012425	PF08799	Vervet	Old world
O43184	A0A0D9QWS7	ENSCSAG00000004479	PF01562	Vervet	Old world
O43187	G1QWM8	ENSNLEG00000004418	PF00531	Gibbon	Ape
O43236	F7GQM5	ENSMMUG00000065117	PF00735	Macaque	Old world
O43248	A0A096MRB2	ENSPANG00000016365	PF00046	Baboon	Old world
O43248	A0A2I3H2U8	ENSNLEG00000035339	PF00046	Gibbon	Ape
O43248	H0XSI1	ENSOGAG00000029804	PF00046	Bushbaby	Prosimian
O43248	H2NHI6	ENSPPYG00000004590	PF00046	Orangutan	Ape
O43272	A0A0D9RNR7	ENSCSAG00000014136	PF01619	Vervet	Old world
O43278	A0A2R8N017	ENSCJAG00000042881	PF00057	Marmoset	New world
O43313	A0A0D9S0U0	ENSCSAG00000003568	PF00096	Vervet	Old world
O43324	H2PHW2	ENSPPYG00000016215	PF14497	Orangutan	Ape
O43345	H2QFX1	ENSPTRG00000029065	PF01352	Chimpanzee	Ape
O43379	H0X4Y4	ENSOGAG00000011496	PF12894	Bushbaby	Prosimian
O43390	A0A0D9S897	ENSCSAG00000000922	PF18360	Vervet	Old world
O43424	A0A0D9QW21	ENSCSAG00000004203	PF01094	Vervet	Old world
O43491	A0A0D9RVP3	ENSCSAG00000016624	PF04382	Vervet	Old world
O43491	A0A0D9RVP3	ENSCSAG00000016624	PF05902	Vervet	Old world
O43491	F7HVM0	ENSCJAG00000003171	PF04382	Marmoset	New world
O43502	A0A2I2ZG18	ENSGGOG00000038800	PF08423	Gorilla	Ape
O43516	A0A2I3SE46	ENSPTRG00000012656	PF02205	Chimpanzee	Ape
O43526	G1RGA9	ENSNLEG00000010053	PF00520	Gibbon	Ape
O43555	H2P1D7	ENSPPYG00000010830	PF00446	Orangutan	Ape
O43555	H2R949	ENSPTRG00000013187	PF00446	Chimpanzee	Ape
O43566	G1RQK0	ENSNLEG00000012773	PF02188	Gibbon	Ape
O43567	H0XBC3	ENSOGAG00000014499	PF02225	Bushbaby	Prosimian
O43586	H2Q9V3	ENSPTRG00000007320	PF14604	Chimpanzee	Ape
O43670	F7BQE6	ENSMMUG00000016875	PF00096	Macaque	Old world
O43683	H9H9X6	ENSNLEG00000001304	PF08311	Gibbon	Ape
O43699	H2P0Q2	ENSPPYG00000010589	PF15910	Orangutan	Ape
O43708	A0A1D5QIL3	ENSMMUG00000001097	PF14497	Macaque	Old world
O43709	A0A2I3HWA1	ENSNLEG00000030764	PF08241	Gibbon	Ape
O43711	G3RPS4	ENSGGOG00000023662	PF00046	Gorilla	Ape
O43761	H2NPS5	ENSPPYG00000006981	PF01284	Orangutan	Ape
O43763	F7H749	ENSCJAG00000017424	PF00046	Marmoset	New world
O43766	H0XRA5	ENSOGAG00000027482	PF16881	Bushbaby	Prosimian
O43768	A0A2I3GKJ8	ENSNLEG00000009928	PF04667	Gibbon	Ape
O43768	H2PZX2	ENSPTRG00000001261	PF04667	Chimpanzee	Ape
O43824	A0A0D9S0J2	ENSCSAG00000018371	PF13167	Vervet	Old world
O43824	A0A0D9S0J2	ENSCSAG00000018371	PF16360	Vervet	Old world
O43824	G3QJY9	ENSGGOG00000002792	PF13167	Gorilla	Ape
O43824	H2PUR3	ENSPPYG00000020075	PF01926	Orangutan	Ape
O43824	H2PUR3	ENSPPYG00000020075	PF13167	Orangutan	Ape
O43824	H2PUR3	ENSPPYG00000020075	PF16360	Orangutan	Ape
O43854	H0XDN7	ENSOGAG00000015620	PF12661	Bushbaby	Prosimian
O43854	H2PG16	ENSPPYG00000015615	PF00008	Orangutan	Ape
O43854	H2PG16	ENSPPYG00000015615	PF07645	Orangutan	Ape
O43854	H2PG16	ENSPPYG00000015615	PF12661	Orangutan	Ape
O43895	A0A2I3SGB2	ENSPTRG00000022259	PF16188	Chimpanzee	Ape
O43896	A0A0D9RKB3	ENSCSAG00000012879	PF00225	Vervet	Old world
O43896	A0A0D9RKB3	ENSCSAG00000012879	PF16183	Vervet	Old world
O60229	A0A0D9R5W9	ENSCSAG00000007752	PF16794	Vervet	Old world
O60229	A0A0D9R5W9	ENSCSAG00000007752	PF00069	Vervet	Old world
O60229	A0A0D9R5W9	ENSCSAG00000007752	PF07679	Vervet	Old world
O60229	A0A0D9R5W9	ENSCSAG00000007752	PF13895	Vervet	Old world
O60231	A0A096NLU7	ENSPANG00000018482	PF00270	Baboon	Old world
O60237	A0A2I3MQ62	ENSPANG00000007497	PF12796	Baboon	Old world
O60237	G1S8Z4	ENSNLEG00000018097	PF15898	Gibbon	Ape
O60242	A0A0D9RM31	ENSCSAG00000013526	PF00431	Vervet	Old world
O60242	A0A0D9RM31	ENSCSAG00000013526	PF19188	Vervet	Old world
O60242	H0WL72	ENSOGAG00000002652	PF00431	Bushbaby	Prosimian
O60242	H0WL72	ENSOGAG00000002652	PF19188	Bushbaby	Prosimian
O60260	A0A0D9RIL3	ENSCSAG00000012267	PF01485	Vervet	Old world
O60260	H2PKT8	ENSPPYG00000017158	PF01485	Orangutan	Ape
O60271	F7FIQ3	ENSCJAG00000018448	PF09744	Marmoset	New world
O60279	A0A0D9RAN1	ENSCSAG00000009416	PF00193	Vervet	Old world
O60292	H0WUB3	ENSOGAG00000006487	PF02145	Bushbaby	Prosimian
O60304	A0A2I2Y2G5	ENSGGOG00000043573	PF01352	Gorilla	Ape
O60304	A0A2I2Y2G5	ENSGGOG00000043573	PF02023	Gorilla	Ape
O60312	H0WYT5	ENSOGAG00000008588	PF16209	Bushbaby	Prosimian
O60318	A0A0D9R4C2	ENSCSAG00000007194	PF01399	Vervet	Old world
O60318	A0A0D9R4C2	ENSCSAG00000007194	PF03399	Vervet	Old world
O60318	A0A0D9R4C2	ENSCSAG00000007194	PF16768	Vervet	Old world
O60318	H0X036	ENSOGAG00000009196	PF16768	Bushbaby	Prosimian
O60320	A0A0D9R334	ENSCSAG00000006737	PF04103	Vervet	Old world
O60320	A0A2I2YA99	ENSGGOG00000012146	PF04103	Gorilla	Ape
O60320	H0XEC9	ENSOGAG00000015966	PF04103	Bushbaby	Prosimian
O60330	A0A2I3H816	ENSNLEG00000033853	PF15974	Gibbon	Ape
O60333	F6U8D8	ENSMMUG00000002171	PF12423	Macaque	Old world
O60333	G3RUK5	ENSGGOG00000026057	PF16457	Gorilla	Ape
O60437	H0WFZ5	ENSOGAG00000000221	PF00681	Bushbaby	Prosimian
O60462	A0A0D9RD02	ENSCSAG00000010258	PF11980	Vervet	Old world
O60462	H0WW83	ENSOGAG00000007405	PF11980	Bushbaby	Prosimian
O60486	H0WTF0	ENSOGAG00000006063	PF08337	Bushbaby	Prosimian
O60486	H0WTF0	ENSOGAG00000006063	PF20170	Bushbaby	Prosimian
O60543	A0A0D9RY50	ENSCSAG00000017509	PF02017	Vervet	Old world
O60667	H0WP50	ENSOGAG00000004085	PF15910	Bushbaby	Prosimian
O60673	A0A096MYG3	ENSPANG00000020083	PF14260	Baboon	Old world
O60673	H0XX00	ENSOGAG00000027873	PF00136	Bushbaby	Prosimian
O60673	H0XX00	ENSOGAG00000027873	PF14260	Bushbaby	Prosimian
O60673	H0XX00	ENSOGAG00000027873	PF15735	Bushbaby	Prosimian
O60678	A0A096NSE2	ENSPANG00000024678	PF00096	Baboon	Old world
O60678	F7HM27	ENSCJAG00000006650	PF00096	Marmoset	New world
O60678	H2Q3A8	ENSPTRG00000003439	PF00096	Chimpanzee	Ape
O60733	A0A0D9R361	ENSCSAG00000006793	PF01734	Vervet	Old world
O60741	A0A0D9RW06	ENSCSAG00000016734	PF00520	Vervet	Old world
O60741	A0A0D9RW06	ENSCSAG00000016734	PF08412	Vervet	Old world
O60741	A0A2I3G1K7	ENSNLEG00000036214	PF00520	Gibbon	Ape
O60741	A0A2I3G1K7	ENSNLEG00000036214	PF08412	Gibbon	Ape
O60749	A0A2I3G5X8	ENSNLEG00000031106	PF03700	Gibbon	Ape
O60749	G3QIZ7	ENSGGOG00000002409	PF03700	Gorilla	Ape
O60763	G1R989	ENSNLEG00000008005	PF00514	Gibbon	Ape
O60763	G3SBN1	ENSGGOG00000024897	PF00514	Gorilla	Ape
O60763	H0WFV5	ENSOGAG00000000158	PF04871	Bushbaby	Prosimian
O60765	H2QS48	ENSPTRG00000017606	PF01352	Chimpanzee	Ape
O60861	A0A0D9RCL8	ENSCSAG00000010125	PF14604	Vervet	Old world
O60861	G3RAZ3	ENSGGOG00000012941	PF14604	Gorilla	Ape
O60861	H0WHM5	ENSOGAG00000000987	PF14604	Bushbaby	Prosimian
O60861	H2NSQ7	ENSPPYG00000007977	PF14604	Orangutan	Ape
O60885	H0WHB3	ENSOGAG00000000840	PF17105	Bushbaby	Prosimian
O60942	H0WJ57	ENSOGAG00000001690	PF03919	Bushbaby	Prosimian
O75019	G3RD62	ENSGGOG00000013781	PF00047	Gorilla	Ape
O75019	H2QH44	ENSPTRG00000011466	PF00047	Chimpanzee	Ape
O75038	A0A0D9S8V5	ENSCSAG00000000713	PF13202	Vervet	Old world
O75038	A0A0D9S8V5	ENSCSAG00000000713	PF16457	Vervet	Old world
O75038	G1QH85	ENSNLEG00000000217	PF16457	Gibbon	Ape
O75044	G3QT93	ENSGGOG00000006032	PF00611	Gorilla	Ape
O75044	H0WXU5	ENSOGAG00000008154	PF00611	Bushbaby	Prosimian
O75052	H2N4Z2	ENSPPYG00000034846	PF14719	Orangutan	Ape
O75056	A0A2R8M9N4	ENSCJAG00000085360	PF01034	Marmoset	New world
O75064	F7AMV6	ENSMMUG00000005002	PF03456	Macaque	Old world
O75064	G1RI68	ENSNLEG00000010604	PF03456	Gibbon	Ape
O75071	H2N7I4	ENSPPYG00000001389	PF13202	Orangutan	Ape
O75078	F7I630	ENSCJAG00000012274	PF01562	Marmoset	New world
O75095	A0A2I3GDS5	ENSNLEG00000033048	PF12661	Gibbon	Ape
O75095	A0A2I3RZT2	ENSPTRG00000045016	PF07546	Chimpanzee	Ape
O75095	H2N9D6	ENSPPYG00000001966	PF12661	Orangutan	Ape
O75110	A0A2I2YXG6	ENSGGOG00000016586	PF16209	Gorilla	Ape
O75116	A0A096NJ50	ENSPANG00000016385	PF02185	Baboon	Old world
O75116	A0A096NJ50	ENSPANG00000016385	PF00069	Baboon	Old world
O75151	A0A096P251	ENSPANG00000024693	PF16866	Baboon	Old world
O75151	A0A0D9R3Z1	ENSCSAG00000007054	PF16866	Vervet	Old world
O75151	G3SIU7	ENSGGOG00000004414	PF16866	Gorilla	Ape
O75151	H0XQ25	ENSOGAG00000025710	PF16866	Bushbaby	Prosimian
O75151	H2QXH5	ENSPTRG00000021128	PF16866	Chimpanzee	Ape
O75154	A0A0D9RK14	ENSCSAG00000012772	PF13202	Vervet	Old world
O75154	B4USK7	ENSOGAG00000011480	PF13202	Bushbaby	Prosimian
O75185	H0X0E3	ENSOGAG00000009350	PF00690	Bushbaby	Prosimian
O75191	F7AX05	ENSMMUG00000004847	PF00370	Macaque	Old world
O75325	A0A0D9SA49	ENSCSAG00000000258	PF01463	Vervet	Old world
O75325	F7HYM2	ENSCJAG00000017024	PF01463	Marmoset	New world
O75325	G1RVU4	ENSNLEG00000014305	PF01463	Gibbon	Ape
O75325	H0XIB8	ENSOGAG00000034557	PF01463	Bushbaby	Prosimian
O75344	A0A2I2YB19	ENSGGOG00000015753	PF13174	Gorilla	Ape
O75344	H2PPB2	ENSPPYG00000018289	PF13174	Orangutan	Ape
O75364	A0A2J8XYH8	ENSPPYG00000002597	PF03826	Orangutan	Ape
O75367	F7BA25	ENSMMUG00000014465	PF00125	Macaque	Old world
O75382	G1S6J8	ENSNLEG00000017418	PF13445	Gibbon	Ape
O75382	G1S6J8	ENSNLEG00000017418	PF14634	Gibbon	Ape
O75387	A0A0D9R0Y8	ENSCSAG00000005973	PF07690	Vervet	Old world
O75391	G1S6N2	ENSNLEG00000017451	PF01424	Gibbon	Ape
O75398	H2NCB3	ENSPPYG00000002877	PF01753	Orangutan	Ape
O75417	G3R7G1	ENSGGOG00000011565	PF00271	Gorilla	Ape
O75417	G3R7G1	ENSGGOG00000011565	PF20470	Gorilla	Ape
O75426	G1RM90	ENSNLEG00000011802	PF00415	Gibbon	Ape
O75426	H2PLP0	ENSPPYG00000017419	PF00415	Orangutan	Ape
O75437	A0A0D9QY82	ENSCSAG00000004996	PF01352	Vervet	Old world
O75444	H0XVU9	ENSOGAG00000031340	PF08383	Bushbaby	Prosimian
O75473	A0A0D9QVS2	ENSCSAG00000004119	PF01462	Vervet	Old world
O75473	H0Y2H7	ENSOGAG00000025619	PF01462	Bushbaby	Prosimian
O75475	A0A2J8XI54	ENSPPYG00000019206	PF11467	Orangutan	Ape
O75494	A0A0D9S884	ENSCSAG00000000935	PF16367	Vervet	Old world
O75525	F7CMZ2	ENSCJAG00000004331	PF15985	Marmoset	New world
O75636	F7HFD3	ENSMMUG00000018322	PF00147	Macaque	Old world
O75638	G3RZQ1	ENSGGOG00000022830	PF09341	Gorilla	Ape
O75717	A0A096NV71	ENSPANG00000017506	PF09011	Baboon	Old world
O75717	A0A096NV71	ENSPANG00000017506	PF12894	Baboon	Old world
O75717	F6YVJ8	ENSMMUG00000000302	PF12894	Macaque	Old world
O75717	H0WMT9	ENSOGAG00000003465	PF12894	Bushbaby	Prosimian
O75751	A0A096NZX8	ENSPANG00000025907	PF07690	Baboon	Old world
O75751	A0A0D9RIQ7	ENSCSAG00000012348	PF07690	Vervet	Old world
O75751	F6TY97	ENSMMUG00000005717	PF07690	Macaque	Old world
O75751	F7CPI9	ENSCJAG00000012093	PF07690	Marmoset	New world
O75751	H0WQ52	ENSOGAG00000004550	PF07690	Bushbaby	Prosimian
O75764	A0A0D9S895	ENSCSAG00000000924	PF01096	Vervet	Old world
O75820	A0A2I3H1V9	ENSNLEG00000017115	PF01352	Gibbon	Ape
O75821	A0A2I3M903	ENSPANG00000001264	PF16367	Baboon	Old world
O75882	F6X848	ENSMMUG00000022283	PF00431	Macaque	Old world
O75900	G1QKV1	ENSNLEG00000001324	PF13895	Gibbon	Ape
O75912	A0A0D9R8S4	ENSCSAG00000008868	PF00130	Vervet	Old world
O75928	A0A2R8MXW4	ENSCJAG00000008199	PF11789	Marmoset	New world
O75962	F7HMK1	ENSMMUG00000015489	PF00069	Macaque	Old world
O75962	F7HMK1	ENSMMUG00000015489	PF07679	Macaque	Old world
O75962	F7HMK1	ENSMMUG00000015489	PF13895	Macaque	Old world
O75969	F7BMI7	ENSCJAG00000002622	PF10522	Marmoset	New world
O76031	G1RQ25	ENSNLEG00000012633	PF06689	Gibbon	Ape
O76041	A0A0D9RJD9	ENSCSAG00000012544	PF14604	Vervet	Old world
O76054	A0A096NJH6	ENSPANG00000016349	PF13897	Baboon	Old world
O76054	G1QUN6	ENSNLEG00000003775	PF03765	Gibbon	Ape
O76054	H2P418	ENSPPYG00000011711	PF13897	Orangutan	Ape
O76094	A0A1D5Q902	ENSMMUG00000016368	PF08492	Macaque	Old world
O76094	A0A1D5Q902	ENSMMUG00000016368	PF13174	Macaque	Old world
O76094	A0A1D5Q902	ENSMMUG00000016368	PF17004	Macaque	Old world
O94761	G1RJ18	ENSNLEG00000010900	PF00271	Gibbon	Ape
O94761	G1RJ18	ENSNLEG00000010900	PF11719	Gibbon	Ape
O94812	G1RBA2	ENSNLEG00000008558	PF06292	Gibbon	Ape
O94812	H0WIK5	ENSOGAG00000001430	PF06292	Bushbaby	Prosimian
O94812	H2QA98	ENSPTRG00000007588	PF06292	Chimpanzee	Ape
O94819	A0A2I3HD76	ENSNLEG00000027616	PF00651	Gibbon	Ape
O94822	F6SDK4	ENSMMUG00000015728	PF14634	Macaque	Old world
O94822	F6SDK4	ENSMMUG00000015728	PF12906	Macaque	Old world
O94830	A0A0D9RSE2	ENSCSAG00000015470	PF02825	Vervet	Old world
O94851	A0A0D9QXA6	ENSCSAG00000004666	PF04352	Vervet	Old world
O94851	A0A0D9QXA6	ENSCSAG00000004666	PF12130	Vervet	Old world
O94851	A0A2I3MTK1	ENSPANG00000013189	PF04352	Baboon	Old world
O94851	A0A2I3MTK1	ENSPANG00000013189	PF12130	Baboon	Old world
O94851	A0A2J8P5E8	ENSPTRG00000003370	PF04352	Chimpanzee	Ape
O94851	A0A2J8P5E8	ENSPTRG00000003370	PF12130	Chimpanzee	Ape
O94851	A0A2J8UQ29	ENSPPYG00000003477	PF04352	Orangutan	Ape
O94851	A0A2J8UQ29	ENSPPYG00000003477	PF12130	Orangutan	Ape
O94851	F6QDP3	ENSCJAG00000010368	PF04352	Marmoset	New world
O94851	F6QDP3	ENSCJAG00000010368	PF12130	Marmoset	New world
O94851	F6XVR6	ENSMMUG00000020953	PF04352	Macaque	Old world
O94851	F6XVR6	ENSMMUG00000020953	PF12130	Macaque	Old world
O94851	G1S7E9	ENSNLEG00000017665	PF04352	Gibbon	Ape
O94851	G1S7E9	ENSNLEG00000017665	PF12130	Gibbon	Ape
O94851	G3RB83	ENSGGOG00000013027	PF04352	Gorilla	Ape
O94851	G3RB83	ENSGGOG00000013027	PF00412	Gorilla	Ape
O94851	G3RB83	ENSGGOG00000013027	PF12130	Gorilla	Ape
O94851	H0X5S3	ENSOGAG00000011909	PF04352	Bushbaby	Prosimian
O94851	H0X5S3	ENSOGAG00000011909	PF12130	Bushbaby	Prosimian
O94854	A0A2I2YP39	ENSGGOG00000039286	PF00435	Gorilla	Ape
O94854	A0A2I2YP39	ENSGGOG00000039286	PF02187	Gorilla	Ape
O94854	A0A2I2YP39	ENSGGOG00000039286	PF13202	Gorilla	Ape
O94855	H2PE70	ENSPPYG00000015021	PF00626	Orangutan	Ape
O94855	H2PE70	ENSPPYG00000015021	PF04810	Orangutan	Ape
O94855	H2PE70	ENSPPYG00000015021	PF04815	Orangutan	Ape
O94910	F7C0V2	ENSMMUG00000014137	PF02140	Macaque	Old world
O94910	H2NXS9	ENSPPYG00000009640	PF02354	Orangutan	Ape
O94941	A0A0D9RLH4	ENSCSAG00000013294	PF14634	Vervet	Old world
O94941	A0A2I3GML8	ENSNLEG00000031559	PF04564	Gibbon	Ape
O94941	H0XXG3	ENSOGAG00000032968	PF14634	Bushbaby	Prosimian
O94967	F7H874	ENSMMUG00000009265	PF12894	Macaque	Old world
O94972	A0A1D5Q1P7	ENSMMUG00000011443	PF14634	Macaque	Old world
O94972	G1RAZ2	ENSNLEG00000008462	PF00643	Gibbon	Ape
O94973	A0A096MQF0	ENSPANG00000016067	PF02296	Baboon	Old world
O94973	A0A096MQF0	ENSPANG00000016067	PF02883	Baboon	Old world
O94979	A0A2I3HMT1	ENSNLEG00000008736	PF12931	Gibbon	Ape
O94979	F7IB29	ENSCJAG00000004799	PF12931	Marmoset	New world
O95072	A0A0D9RU28	ENSCSAG00000016044	PF04825	Vervet	Old world
O95155	A0A0D9S8P1	ENSCSAG00000000776	PF04564	Vervet	Old world
O95185	A0A0D9QVV6	ENSCSAG00000004138	PF00090	Vervet	Old world
O95185	A0A0D9QVV6	ENSCSAG00000004138	PF07679	Vervet	Old world
O95185	A0A0D9QVV6	ENSCSAG00000004138	PF13895	Vervet	Old world
O95185	G1RV58	ENSNLEG00000014104	PF00531	Gibbon	Ape
O95199	A0A1D5RIY0	ENSMMUG00000017688	PF00651	Macaque	Old world
O95210	F7ISV4	ENSCJAG00000014639	PF00686	Marmoset	New world
O95248	A0A0D9QXV2	ENSCSAG00000004869	PF03456	Vervet	Old world
O95259	F7GL26	ENSMMUG00000016102	PF00027	Macaque	Old world
O95260	A0A2I3G9H4	ENSNLEG00000016908	PF04376	Gibbon	Ape
O95263	A0A0D9RS24	ENSCSAG00000015317	PF08629	Vervet	Old world
O95263	A0A2I2ZSQ4	ENSGGOG00000005317	PF08629	Gorilla	Ape
O95263	A0A2I3HC91	ENSNLEG00000012655	PF08629	Gibbon	Ape
O95263	H0WV86	ENSOGAG00000006930	PF08629	Bushbaby	Prosimian
O95267	A0A0D9R4H4	ENSCSAG00000007245	PF00618	Vervet	Old world
O95388	A0A096MSG0	ENSPANG00000015800	PF00093	Baboon	Old world
O95388	A0A2I3GT37	ENSNLEG00000030189	PF00090	Gibbon	Ape
O95388	A0A2I3GT37	ENSNLEG00000030189	PF19035	Gibbon	Ape
O95398	G1S8B5	ENSNLEG00000017905	PF00610	Gibbon	Ape
O95399	G3QV94	ENSGGOG00000006802	PF02083	Gorilla	Ape
O95425	A0A2I3FSM4	ENSNLEG00000017039	PF02209	Gibbon	Ape
O95425	A0A2I3MU60	ENSPANG00000022931	PF02209	Baboon	Old world
O95428	A0A2I3GII5	ENSNLEG00000002925	PF08686	Gibbon	Ape
O95486	A0A0D9RLY8	ENSCSAG00000013554	PF08033	Vervet	Old world
O95487	H0X1S0	ENSOGAG00000010021	PF00626	Bushbaby	Prosimian
O95600	H2PVT3	ENSPPYG00000020400	PF00096	Orangutan	Ape
O95622	H2P9J1	ENSPPYG00000013473	PF06327	Orangutan	Ape
O95622	H2P9J1	ENSPPYG00000013473	PF16214	Orangutan	Ape
O95628	G3QD37	ENSGGOG00000000142	PF14634	Gorilla	Ape
O95631	A0A2I3HWF7	ENSNLEG00000033519	PF01759	Gibbon	Ape
O95711	H0WHR7	ENSOGAG00000001044	PF02221	Bushbaby	Prosimian
O95727	F7H1S5	ENSMMUG00000002922	PF15910	Macaque	Old world
O95727	F7H1S5	ENSMMUG00000002922	PF08205	Macaque	Old world
O95727	F7H1S5	ENSMMUG00000002922	PF13895	Macaque	Old world
O95751	A0A096MN24	ENSPANG00000016851	PF16297	Baboon	Old world
O95780	H2P0P5	ENSPPYG00000033266	PF01352	Orangutan	Ape
O95786	A0A2I3H6B2	ENSNLEG00000034971	PF00270	Gibbon	Ape
O95786	A0A2I3H6B2	ENSNLEG00000034971	PF16739	Gibbon	Ape
O95786	H0X2X6	ENSOGAG00000010536	PF00270	Bushbaby	Prosimian
O95789	A0A096NGD8	ENSPANG00000007234	PF14291	Baboon	Old world
O95789	A0A1D5QQ85	ENSMMUG00000005000	PF14291	Macaque	Old world
O95789	F7INF9	ENSCJAG00000001408	PF14291	Marmoset	New world
O95789	G1QTP1	ENSNLEG00000003530	PF14291	Gibbon	Ape
O95789	G3R2H2	ENSGGOG00000009644	PF14291	Gorilla	Ape
O95789	H0WMZ0	ENSOGAG00000003533	PF14291	Bushbaby	Prosimian
O95833	G1RBU0	ENSNLEG00000008759	PF13417	Gibbon	Ape
O95864	A0A2I3H1N4	ENSNLEG00000003214	PF00173	Gibbon	Ape
O95870	A0A2I2ZX04	ENSGGOG00000009970	PF12697	Gorilla	Ape
O95870	A0A2I3SK50	ENSPTRG00000017977	PF12697	Chimpanzee	Ape
O95948	H2NWE8	ENSPPYG00000009181	PF00046	Orangutan	Ape
O95954	A0A2I3RY06	ENSPTRG00000047921	PF02971	Chimpanzee	Ape
O95954	A0A2I3RY06	ENSPTRG00000047921	PF07837	Chimpanzee	Ape
O95996	A0A0D9SAW1	ENSCSAG00000018458	PF16689	Vervet	Old world
O95996	A0A0D9SAW1	ENSCSAG00000018458	PF18797	Vervet	Old world
O96007	F7IBH5	ENSCJAG00000001568	PF02391	Marmoset	New world
O96007	H2PFI9	ENSPPYG00000015453	PF02391	Orangutan	Ape
O96017	A0A0D9RC85	ENSCSAG00000009981	PF00498	Vervet	Old world
O96028	H0XC58	ENSOGAG00000014890	PF17982	Bushbaby	Prosimian
P00734	G1RVB3	ENSNLEG00000014150	PF09396	Gibbon	Ape
P00738	A0A1D5QB95	ENSMMUG00000000672	PF00084	Macaque	Old world
P00738	A0A2I3NFW8	ENSPANG00000009861	PF00084	Baboon	Old world
P00748	A0A2I3FSP5	ENSNLEG00000012798	PF00039	Gibbon	Ape
P01024	G1S1N2	ENSNLEG00000016006	PF01835	Gibbon	Ape
P01024	G1S1N2	ENSNLEG00000016006	PF17790	Gibbon	Ape
P01024	H2QF54	ENSPTRG00000010373	PF00207	Chimpanzee	Ape
P01024	H2QF54	ENSPTRG00000010373	PF01821	Chimpanzee	Ape
P01024	H2QF54	ENSPTRG00000010373	PF01835	Chimpanzee	Ape
P01024	H2QF54	ENSPTRG00000010373	PF07703	Chimpanzee	Ape
P01024	H2QF54	ENSPTRG00000010373	PF17789	Chimpanzee	Ape
P01024	H2QF54	ENSPTRG00000010373	PF17790	Chimpanzee	Ape
P01024	H2QF54	ENSPTRG00000010373	PF17791	Chimpanzee	Ape
P01100	F7I707	ENSCJAG00000020633	PF00170	Marmoset	New world
P01189	G1QKA4	ENSNLEG00000001153	PF08384	Gibbon	Ape
P01344	B5FWC1	ENSOGAG00000033140	PF08365	Bushbaby	Prosimian
P01350	H9KWW4	ENSCJAG00000012135	PF00918	Marmoset	New world
P01730	H0XBR4	ENSOGAG00000014692	PF12104	Bushbaby	Prosimian
P01880	A0A2I2Y253	ENSGGOG00000042347	PF00047	Gorilla	Ape
P01909	H9H455	ENSMMUG00000019371	PF00993	Macaque	Old world
P02461	A0A0D9RJ42	ENSCSAG00000012451	PF01410	Vervet	Old world
P02671	A0A2R8PH22	ENSCJAG00000001810	PF00147	Marmoset	New world
P02671	A0A2R8PH22	ENSCJAG00000001810	PF08702	Marmoset	New world
P02708	A0A0D9RPY0	ENSCSAG00000014545	PF02932	Vervet	Old world
P02808	A0A2R8MLM4	ENSCJAG00000045599	PF03875	Marmoset	New world
P04004	A0A096P388	ENSPANG00000023514	PF01033	Baboon	Old world
P04004	F6SSW9	ENSMMUG00000019148	PF01033	Macaque	Old world
P04049	G3SGA6	ENSGGOG00000023025	PF02196	Gorilla	Ape
P04070	A0A0D9RW99	ENSCSAG00000016837	PF00008	Vervet	Old world
P04070	A0A0D9RW99	ENSCSAG00000016837	PF07645	Vervet	Old world
P04070	A0A2I3GL25	ENSNLEG00000015740	PF00008	Gibbon	Ape
P04070	A0A2I3GL25	ENSNLEG00000015740	PF07645	Gibbon	Ape
P04070	F6TQ11	ENSCJAG00000010515	PF00008	Marmoset	New world
P04070	F6TQ11	ENSCJAG00000010515	PF07645	Marmoset	New world
P04114	A0A1D5QKX6	ENSMMUG00000007692	PF12491	Macaque	Old world
P04233	Q5RFJ4	ENSPPYG00000015949	PF00086	Orangutan	Ape
P04234	G1R706	ENSNLEG00000007358	PF02189	Gibbon	Ape
P04264	A0A2I3H0I1	ENSNLEG00000036241	PF16208	Gibbon	Ape
P04275	G3RKU3	ENSGGOG00000016760	PF13768	Gorilla	Ape
P04275	G3RKU3	ENSGGOG00000016760	PF16164	Gorilla	Ape
P04629	F7DNF0	ENSCJAG00000006249	PF18613	Marmoset	New world
P04637	A0A2I2Y7Z8	ENSGGOG00000009786	PF08563	Gorilla	Ape
P04637	F7GNX0	ENSCJAG00000014978	PF18521	Marmoset	New world
P04637	H0XGB0	ENSOGAG00000016871	PF18521	Bushbaby	Prosimian
P05023	A0A2I3MAI8	ENSPANG00000001212	PF00690	Baboon	Old world
P05114	A0A1D5QPP3	ENSMMUG00000052792	PF01101	Macaque	Old world
P05114	H2P359	ENSPPYG00000011426	PF01101	Orangutan	Ape
P05455	A0A096NZE2	ENSPANG00000007440	PF05383	Baboon	Old world
P05455	G3RM55	ENSGGOG00000024891	PF16367	Gorilla	Ape
P05771	A0A2I3N8C1	ENSPANG00000019233	PF00433	Baboon	Old world
P05814	H0XHD7	ENSOGAG00000025337	PF00363	Bushbaby	Prosimian
P06276	A0A2R8MJM2	ENSCJAG00000043299	PF08674	Marmoset	New world
P06400	G3RJZ9	ENSGGOG00000016440	PF01857	Gorilla	Ape
P06401	G1R690	ENSNLEG00000007154	PF02161	Gibbon	Ape
P06729	H0XZF4	ENSOGAG00000031305	PF05790	Bushbaby	Prosimian
P06731	H0X789	ENSOGAG00000012575	PF15910	Bushbaby	Prosimian
P07099	A0A096NE73	ENSPANG00000014172	PF12697	Baboon	Old world
P07099	A0A0D9RUR2	ENSCSAG00000016278	PF12697	Vervet	Old world
P07099	F6VUG2	ENSMMUG00000005782	PF12697	Macaque	Old world
P07099	F7IDL6	ENSCJAG00000012582	PF12697	Marmoset	New world
P07099	G1RTU8	ENSNLEG00000013747	PF12697	Gibbon	Ape
P07197	G1S1T1	ENSNLEG00000016060	PF04732	Gibbon	Ape
P07202	A0A096NIJ2	ENSPANG00000011149	PF00008	Baboon	Old world
P07202	A0A096NIJ2	ENSPANG00000011149	PF00084	Baboon	Old world
P07202	A0A096NIJ2	ENSPANG00000011149	PF03098	Baboon	Old world
P07202	A0A096NIJ2	ENSPANG00000011149	PF07645	Baboon	Old world
P07202	H2P726	ENSPPYG00000012689	PF00008	Orangutan	Ape
P07202	H2P726	ENSPPYG00000012689	PF07645	Orangutan	Ape
P07357	H2R3U7	ENSPTRG00000000791	PF00057	Chimpanzee	Ape
P07359	H0XYP4	ENSOGAG00000026251	PF01462	Bushbaby	Prosimian
P07476	H0Y260	ENSOGAG00000033626	PF00904	Bushbaby	Prosimian
P07602	F6WL96	ENSCJAG00000066969	PF02199	Marmoset	New world
P07814	F7E161	ENSMMUG00000008722	PF09180	Macaque	Old world
P08047	A0A096NA79	ENSPANG00000018241	PF00096	Baboon	Old world
P08069	A0A0D9RWL0	ENSCSAG00000016951	PF00757	Vervet	Old world
P08138	G1QS07	ENSNLEG00000003078	PF00531	Gibbon	Ape
P08235	A0A0D9S1E5	ENSCSAG00000003366	PF00104	Vervet	Old world
P08235	A0A0D9S1E5	ENSCSAG00000003366	PF00105	Vervet	Old world
P08236	G1QL13	ENSNLEG00000001386	PF00703	Gibbon	Ape
P08236	G1QL13	ENSNLEG00000001386	PF02837	Gibbon	Ape
P08319	A0A2I2ZTH3	ENSGGOG00000025893	PF08240	Gorilla	Ape
P08319	H0XDQ7	ENSOGAG00000015642	PF08240	Bushbaby	Prosimian
P08571	F7B9N7	ENSCJAG00000052964	PF13855	Marmoset	New world
P08648	F7IMY7	ENSCJAG00000018921	PF00357	Marmoset	New world
P09326	A0A0D9S3L3	ENSCSAG00000002593	PF13895	Vervet	Old world
P09326	H0XEA0	ENSOGAG00000015922	PF15910	Bushbaby	Prosimian
P09417	H2PCZ2	ENSPPYG00000014624	PF00106	Orangutan	Ape
P09529	A0A2I3GVV7	ENSNLEG00000029219	PF00688	Gibbon	Ape
P09668	H0WTD8	ENSOGAG00000006050	PF08246	Bushbaby	Prosimian
P09874	A0A0D9RUY0	ENSCSAG00000016354	PF00644	Vervet	Old world
P09874	G1RUF5	ENSNLEG00000013905	PF05406	Gibbon	Ape
P0C025	F6V649	ENSMMUG00000016734	PF00293	Macaque	Old world
P0C091	A0A0D9S166	ENSCSAG00000003444	PF19309	Vervet	Old world
P0C2W1	G3RE70	ENSGGOG00000014199	PF12937	Gorilla	Ape
P0C7W0	A0A2I3HQG3	ENSNLEG00000028222	PF15248	Gibbon	Ape
P0C7X2	A0A0D9R0N9	ENSCSAG00000005872	PF01352	Vervet	Old world
P0DPD8	A0A2I3MLB4	ENSPANG00000004695	PF13649	Baboon	Old world
P10243	H9H9Z2	ENSNLEG00000007536	PF00249	Gibbon	Ape
P10243	H9H9Z2	ENSNLEG00000007536	PF07988	Gibbon	Ape
P10275	G1QIC2	ENSNLEG00000000573	PF02166	Gibbon	Ape
P10275	Q5RFF5	ENSPPYG00000020425	PF02166	Orangutan	Ape
P10586	A0A096N7E0	ENSPANG00000017083	PF07679	Baboon	Old world
P10586	A0A096N7E0	ENSPANG00000017083	PF13895	Baboon	Old world
P10589	F7HNJ5	ENSMMUG00000006209	PF00105	Macaque	Old world
P10747	H2P8D1	ENSPPYG00000039922	PF15910	Orangutan	Ape
P10912	A0A2J8WBK2	ENSPPYG00000015431	PF12772	Orangutan	Ape
P11137	H0XKN4	ENSOGAG00000025605	PF08377	Bushbaby	Prosimian
P11274	A0A0D9RNQ1	ENSCSAG00000014105	PF09036	Vervet	Old world
P11274	H0XJ59	ENSOGAG00000027013	PF09036	Bushbaby	Prosimian
P11498	G1R362	ENSNLEG00000006274	PF00682	Gibbon	Ape
P11766	H0XDQ4	ENSOGAG00000015640	PF00107	Bushbaby	Prosimian
P11912	A0A0D9S113	ENSCSAG00000003499	PF02189	Vervet	Old world
P11912	G1RT24	ENSNLEG00000013502	PF02189	Gibbon	Ape
P12036	F7G5S6	ENSMMUG00000046249	PF00038	Macaque	Old world
P12036	F7G5S6	ENSMMUG00000046249	PF07142	Macaque	Old world
P12235	H2PEV7	ENSPPYG00000015242	PF00153	Orangutan	Ape
P12814	A0A2I3MK21	ENSPANG00000004314	PF08726	Baboon	Old world
P12830	H0X0V5	ENSOGAG00000009584	PF01049	Bushbaby	Prosimian
P12872	F6UVV2	ENSCJAG00000012209	PF04643	Marmoset	New world
P12955	A0A2I3LNU8	ENSPANG00000000267	PF05195	Baboon	Old world
P12956	G1S0A7	ENSNLEG00000015610	PF02037	Gibbon	Ape
P13569	A0A0D9REK4	ENSCSAG00000010820	PF13748	Vervet	Old world
P13569	A0A0D9REK4	ENSCSAG00000010820	PF00005	Vervet	Old world
P13569	A0A0D9REK4	ENSCSAG00000010820	PF13401	Vervet	Old world
P13611	A0A096MS81	ENSPANG00000000300	PF00059	Baboon	Old world
P13611	A0A096MS81	ENSPANG00000000300	PF00084	Baboon	Old world
P13639	F7GC25	ENSMMUG00000022767	PF14492	Macaque	Old world
P13639	G1QRR2	ENSNLEG00000002981	PF00679	Gibbon	Ape
P13639	G1QRR2	ENSNLEG00000002981	PF03764	Gibbon	Ape
P13671	A0A096NFC5	ENSPANG00000008845	PF00057	Baboon	Old world
P13674	A0A2I3GHQ3	ENSNLEG00000035416	PF13174	Gibbon	Ape
P13688	F7H2C5	ENSCJAG00000012987	PF00047	Marmoset	New world
P13688	H0WLQ3	ENSOGAG00000002909	PF00047	Bushbaby	Prosimian
P13747	G1QYU6	ENSNLEG00000005053	PF06623	Gibbon	Ape
P13747	G3RAL4	ENSGGOG00000012802	PF06623	Gorilla	Ape
P13995	A0A1D5QU80	ENSMMUG00000009739	PF00763	Macaque	Old world
P14222	G1S226	ENSNLEG00000016140	PF00168	Gibbon	Ape
P14653	G1SAZ1	ENSNLEG00000018815	PF00046	Gibbon	Ape
P14735	F6UVG9	ENSCJAG00000008515	PF00675	Marmoset	New world
P14784	G1RXF5	ENSNLEG00000014746	PF16794	Gibbon	Ape
P14866	A0A2I3LKI9	ENSPANG00000011867	PF11835	Baboon	Old world
P15056	A0A0D9R789	ENSCSAG00000008218	PF00069	Vervet	Old world
P15056	A0A0D9R789	ENSCSAG00000008218	PF07714	Vervet	Old world
P15336	F7EP03	ENSCJAG00000008085	PF00096	Marmoset	New world
P15391	A0A0D9R1Y5	ENSCSAG00000006332	PF13895	Vervet	Old world
P15407	H2NCT2	ENSPPYG00000003041	PF00170	Orangutan	Ape
P15498	A0A0D9RA28	ENSCSAG00000009214	PF00017	Vervet	Old world
P15498	A0A2I3G4U2	ENSNLEG00000032882	PF16457	Gibbon	Ape
P15509	H2R0Z8	ENSPTRG00000024122	PF16794	Chimpanzee	Ape
P15692	F7IHQ4	ENSCJAG00000012459	PF14554	Marmoset	New world
P15923	A0A0D9RHR3	ENSCSAG00000011964	PF00010	Vervet	Old world
P16112	A0A0D9RX84	ENSCSAG00000017186	PF13895	Vervet	Old world
P16112	A0A0D9RX84	ENSCSAG00000017186	PF15910	Vervet	Old world
P16112	A0A0D9RX84	ENSCSAG00000017186	PF00008	Vervet	Old world
P16112	A0A0D9RX84	ENSCSAG00000017186	PF00084	Vervet	Old world
P16112	A0A0D9RX84	ENSCSAG00000017186	PF00193	Vervet	Old world
P16112	H2NP46	ENSPPYG00000006757	PF00008	Orangutan	Ape
P16112	H2NP46	ENSPPYG00000006757	PF00059	Orangutan	Ape
P16112	H2NP46	ENSPPYG00000006757	PF00084	Orangutan	Ape
P16144	A0A0D9QXT3	ENSCSAG00000004846	PF00008	Vervet	Old world
P16144	A0A0D9QXT3	ENSCSAG00000004846	PF00362	Vervet	Old world
P16144	A0A0D9QXT3	ENSCSAG00000004846	PF07965	Vervet	Old world
P16144	A0A0D9QXT3	ENSCSAG00000004846	PF07974	Vervet	Old world
P16144	A0A0D9QXT3	ENSCSAG00000004846	PF17205	Vervet	Old world
P16144	A0A0D9QXT3	ENSCSAG00000004846	PF18372	Vervet	Old world
P16144	F7I086	ENSCJAG00000014116	PF00008	Marmoset	New world
P16144	F7I086	ENSCJAG00000014116	PF07974	Marmoset	New world
P16220	F6Z7F5	ENSMMUG00000022601	PF00170	Macaque	Old world
P16284	U3CJA5	ENSCJAG00000019367	PF17736	Marmoset	New world
P16519	H0WGS6	ENSOGAG00000000600	PF16470	Bushbaby	Prosimian
P16591	H0XDR9	ENSOGAG00000015656	PF00611	Bushbaby	Prosimian
P16885	H0WVD4	ENSOGAG00000006986	PF16457	Bushbaby	Prosimian
P17022	A0A096P2Y4	ENSPANG00000023768	PF02023	Baboon	Old world
P17023	A0A0D9QW90	ENSCSAG00000004277	PF01352	Vervet	Old world
P17027	A0A0D9QW91	ENSCSAG00000004278	PF01352	Vervet	Old world
P17038	A0A0A0MWJ8	ENSPANG00000040318	PF01352	Baboon	Old world
P17405	H0WLG5	ENSOGAG00000002779	PF19272	Bushbaby	Prosimian
P17405	H2NE98	ENSPPYG00000003546	PF19272	Orangutan	Ape
P17405	H2Q319	ENSPTRG00000003285	PF19272	Chimpanzee	Ape
P17544	A0A1D5RIQ9	ENSMMUG00000022313	PF00096	Macaque	Old world
P17544	A0A2I3MRS6	ENSPANG00000013986	PF00096	Baboon	Old world
P17752	A0A0D9QY37	ENSCSAG00000004950	PF13291	Vervet	Old world
P17752	F6ZF94	ENSCJAG00000007283	PF00351	Marmoset	New world
P17752	F6ZF94	ENSCJAG00000007283	PF13291	Marmoset	New world
P17813	H0WXQ9	ENSOGAG00000008110	PF00100	Bushbaby	Prosimian
P17861	H0WNW0	ENSOGAG00000003972	PF00170	Bushbaby	Prosimian
P17948	G3R080	ENSGGOG00000008750	PF17988	Gorilla	Ape
P17948	H0XBK8	ENSOGAG00000014611	PF15910	Bushbaby	Prosimian
P17948	H0XBK8	ENSOGAG00000014611	PF00047	Bushbaby	Prosimian
P17980	A0A0D9R0F0	ENSCSAG00000005779	PF16450	Vervet	Old world
P18564	H0WLP6	ENSOGAG00000002893	PF07974	Bushbaby	Prosimian
P18583	F7GTY5	ENSMMUG00000005511	PF00035	Macaque	Old world
P18583	F7GTY5	ENSMMUG00000005511	PF01585	Macaque	Old world
P18583	H0XJC6	ENSOGAG00000027319	PF00035	Bushbaby	Prosimian
P18615	F7CKP1	ENSCJAG00000002368	PF16367	Marmoset	New world
P18627	G1QXI0	ENSNLEG00000004668	PF13895	Gibbon	Ape
P19174	A0A0D9RNA6	ENSCSAG00000013953	PF00168	Vervet	Old world
P19174	A0A0D9RNA6	ENSCSAG00000013953	PF00387	Vervet	Old world
P19174	G1R3W8	ENSNLEG00000006479	PF00168	Gibbon	Ape
P19320	H2PZH7	ENSPTRG00000001009	PF15910	Chimpanzee	Ape
P19320	H2PZH7	ENSPTRG00000001009	PF00047	Chimpanzee	Ape
P19474	G1S6A6	ENSNLEG00000017330	PF00097	Gibbon	Ape
P19474	G1S6A6	ENSNLEG00000017330	PF04564	Gibbon	Ape
P19532	H2QYK8	ENSPTRG00000021879	PF00010	Chimpanzee	Ape
P19532	H2QYK8	ENSPTRG00000021879	PF11851	Chimpanzee	Ape
P19827	A0A0D9RLC8	ENSCSAG00000013253	PF13757	Vervet	Old world
P19835	A0A0D9RR87	ENSCSAG00000015022	PF16058	Vervet	Old world
P19835	F6U4N2	ENSCJAG00000018024	PF16058	Marmoset	New world
P19835	F7A7S8	ENSMMUG00000001272	PF16058	Macaque	Old world
P19835	G3RIG4	ENSGGOG00000015855	PF16058	Gorilla	Ape
P19971	A0A2I3GYZ4	ENSNLEG00000000940	PF07831	Gibbon	Ape
P19971	F7GLL4	ENSMMUG00000001764	PF07831	Macaque	Old world
P20042	A0A0D9RI83	ENSCSAG00000012138	PF01873	Vervet	Old world
P20062	A0A0D9RA05	ENSCSAG00000009194	PF14478	Vervet	Old world
P20062	H0WSW2	ENSOGAG00000005810	PF14478	Bushbaby	Prosimian
P20138	H0XWF8	ENSOGAG00000032422	PF00047	Bushbaby	Prosimian
P20265	A0A2R8NBI2	ENSCJAG00000039179	PF00046	Marmoset	New world
P20591	H0X0Q9	ENSOGAG00000009515	PF02212	Bushbaby	Prosimian
P20701	H2R921	ENSPTRG00000008004	PF13768	Chimpanzee	Ape
P20701	H2R921	ENSPTRG00000008004	PF08441	Chimpanzee	Ape
P20701	H2R921	ENSPTRG00000008004	PF14312	Chimpanzee	Ape
P20702	F7CSW8	ENSMMUG00000014349	PF00357	Macaque	Old world
P20742	A0A096MZT7	ENSPANG00000006503	PF01835	Baboon	Old world
P20742	A0A0D9RAS5	ENSCSAG00000009465	PF01835	Vervet	Old world
P20908	A0A0D9RSU9	ENSCSAG00000015604	PF02210	Vervet	Old world
P20916	A0A2I3GC47	ENSNLEG00000036142	PF08205	Gibbon	Ape
P20916	A0A2I3GC47	ENSNLEG00000036142	PF13895	Gibbon	Ape
P20929	A0A0D9RU43	ENSCSAG00000016065	PF14604	Vervet	Old world
P20930	H2R8N0	ENSPTRG00000001312	PF13202	Chimpanzee	Ape
P20930	H2R8N0	ENSPTRG00000001312	PF01023	Chimpanzee	Ape
P20936	F7DNM3	ENSMMUG00000003245	PF14604	Macaque	Old world
P21359	H0XWA1	ENSOGAG00000032163	PF00616	Bushbaby	Prosimian
P21359	H0XWA1	ENSOGAG00000032163	PF13716	Bushbaby	Prosimian
P21673	H0X2Q0	ENSOGAG00000010447	PF13718	Bushbaby	Prosimian
P21709	A0A096NXS5	ENSPANG00000016464	PF07699	Baboon	Old world
P21709	A0A0D9R465	ENSCSAG00000007186	PF07699	Vervet	Old world
P21709	F7FD20	ENSCJAG00000009766	PF07699	Marmoset	New world
P21709	H2PNW1	ENSPPYG00000018119	PF07699	Orangutan	Ape
P21757	H0XCM9	ENSOGAG00000015140	PF01391	Bushbaby	Prosimian
P21817	A0A0D9QVL5	ENSCSAG00000004047	PF00520	Vervet	Old world
P21817	A0A0D9QVL5	ENSCSAG00000004047	PF06459	Vervet	Old world
P21980	F7B5B4	ENSMMUG00000018924	PF00868	Macaque	Old world
P21980	F7B5B4	ENSMMUG00000018924	PF00927	Macaque	Old world
P21980	F7B5B4	ENSMMUG00000018924	PF01841	Macaque	Old world
P22102	G3R4K9	ENSGGOG00000010461	PF00586	Gorilla	Ape
P22105	H2PIM6	ENSPPYG00000016478	PF00147	Orangutan	Ape
P22223	A0A096NFR1	ENSPANG00000021962	PF08758	Baboon	Old world
P22223	A0A0D9QVQ9	ENSCSAG00000004089	PF08758	Vervet	Old world
P22303	A0A2J8Q8V8	ENSPTRG00000019514	PF08674	Chimpanzee	Ape
P22303	F7G595	ENSCJAG00000014906	PF08674	Marmoset	New world
P22303	G1RMY6	ENSNLEG00000012016	PF08674	Gibbon	Ape
P22303	G3QGN3	ENSGGOG00000001511	PF08674	Gorilla	Ape
P22413	A0A0D9RVT2	ENSCSAG00000016660	PF01223	Vervet	Old world
P22570	A0A2I3SDN7	ENSPTRG00000009620	PF07992	Chimpanzee	Ape
P22570	H2NUN0	ENSPPYG00000008607	PF07992	Orangutan	Ape
P22681	A0A2J8X0J5	ENSPPYG00000003962	PF00627	Orangutan	Ape
P22794	A0A096P3P4	ENSPANG00000023110	PF05399	Baboon	Old world
P22894	A0A2I3G1M6	ENSNLEG00000028184	PF01471	Gibbon	Ape
P22897	G1QL03	ENSNLEG00000001315	PF14200	Gibbon	Ape
P23352	A0A0D9RS95	ENSCSAG00000015400	PF17869	Vervet	Old world
P23381	F6QVP0	ENSMMUG00000013865	PF00458	Macaque	Old world
P23381	F6QVP0	ENSMMUG00000013865	PF00579	Macaque	Old world
P23497	A0A0D9R3E2	ENSCSAG00000006851	PF09011	Vervet	Old world
P23497	A0A1D5R5B8	ENSMMUG00000012199	PF09011	Macaque	Old world
P23497	A0A2I2Z5Z9	ENSGGOG00000006712	PF09011	Gorilla	Ape
P23497	A0A2R8MEX0	ENSCJAG00000013324	PF09011	Marmoset	New world
P23497	G1RTU9	ENSNLEG00000013741	PF09011	Gibbon	Ape
P23497	H0XSZ1	ENSOGAG00000033014	PF09011	Bushbaby	Prosimian
P23497	H2P8V4	ENSPPYG00000013255	PF09011	Orangutan	Ape
P23497	K7CQI4	ENSPTRG00000013012	PF09011	Chimpanzee	Ape
P23588	H2PXI5	ENSPPYG00000025848	PF16367	Orangutan	Ape
P23759	A0A096MTU3	ENSPANG00000015169	PF03826	Baboon	Old world
P23759	A0A0D9S8E8	ENSCSAG00000000870	PF03826	Vervet	Old world
P23759	F7I2L5	ENSCJAG00000007521	PF03826	Marmoset	New world
P23759	G1R8G8	ENSNLEG00000007812	PF03826	Gibbon	Ape
P23759	G3QNL3	ENSGGOG00000004213	PF03826	Gorilla	Ape
P23760	A0A2I3M9V3	ENSPANG00000008818	PF00046	Baboon	Old world
P23760	A0A2I3M9V3	ENSPANG00000008818	PF12360	Baboon	Old world
P24001	A0A2I3GYH6	ENSNLEG00000035068	PF15225	Gibbon	Ape
P24298	A0A096N2Z2	ENSPANG00000005936	PF00155	Baboon	Old world
P24592	H2NHF7	ENSPPYG00000004567	PF00219	Orangutan	Ape
P25054	A0A2I3MTS7	ENSPANG00000003997	PF16689	Baboon	Old world
P25092	G3R542	ENSGGOG00000010656	PF00069	Gorilla	Ape
P25092	G3R542	ENSGGOG00000010656	PF07714	Gorilla	Ape
P25205	F7G831	ENSCJAG00000011389	PF14551	Marmoset	New world
P25391	A0A0D9RYB5	ENSCSAG00000017577	PF00008	Vervet	Old world
P25391	A0A0D9RYB5	ENSCSAG00000017577	PF00055	Vervet	Old world
P25391	F6VZB6	ENSMMUG00000011408	PF00008	Macaque	Old world
P25391	F6VZB6	ENSMMUG00000011408	PF00052	Macaque	Old world
P25391	F6VZB6	ENSMMUG00000011408	PF00053	Macaque	Old world
P25391	F6VZB6	ENSMMUG00000011408	PF00055	Macaque	Old world
P25391	F6VZB6	ENSMMUG00000011408	PF06008	Macaque	Old world
P25391	F6VZB6	ENSMMUG00000011408	PF06009	Macaque	Old world
P25440	A0A0D9RAQ5	ENSCSAG00000009445	PF17035	Vervet	Old world
P25445	H2NAY0	ENSPPYG00000002460	PF00531	Orangutan	Ape
P25705	H0XL26	ENSOGAG00000026684	PF00006	Bushbaby	Prosimian
P25705	H0XL26	ENSOGAG00000026684	PF00306	Bushbaby	Prosimian
P25788	A0A096NVD3	ENSPANG00000007163	PF10584	Baboon	Old world
P25940	A0A0A0MU39	ENSPANG00000010734	PF01410	Baboon	Old world
P26006	A0A2I3MJR7	ENSPANG00000022746	PF00357	Baboon	Old world
P26006	F7HLW8	ENSMMUG00000000153	PF00357	Macaque	Old world
P26006	G1RC97	ENSNLEG00000008858	PF00357	Gibbon	Ape
P26006	G3RCK4	ENSGGOG00000013558	PF00357	Gorilla	Ape
P26006	H0WRE9	ENSOGAG00000005138	PF00357	Bushbaby	Prosimian
P26006	H2QDE3	ENSPTRG00000009387	PF00357	Chimpanzee	Ape
P26010	F6ZB10	ENSCJAG00000018387	PF07974	Marmoset	New world
P26012	G1S411	ENSNLEG00000016686	PF00008	Gibbon	Ape
P26012	G1S411	ENSNLEG00000016686	PF07974	Gibbon	Ape
P26641	H0WHA4	ENSOGAG00000000827	PF14497	Bushbaby	Prosimian
P26951	A0A2I2ZRX5	ENSGGOG00000038835	PF18611	Gorilla	Ape
P26951	A0A2I3SMI6	ENSPTRG00000046054	PF18611	Chimpanzee	Ape
P27448	A0A0D9RCG9	ENSCSAG00000010062	PF02149	Vervet	Old world
P27539	F7GST7	ENSCJAG00000019660	PF00019	Marmoset	New world
P27544	F6ZBU9	ENSMMUG00000023290	PF03798	Macaque	Old world
P27986	H0XC81	ENSOGAG00000014930	PF14604	Bushbaby	Prosimian
P28066	G3QUL5	ENSGGOG00000006561	PF10584	Gorilla	Ape
P28067	H2PL29	ENSPPYG00000017227	PF00993	Orangutan	Ape
P28331	A0A096MZ14	ENSPANG00000019101	PF09326	Baboon	Old world
P28331	F7HWP6	ENSCJAG00000005725	PF09326	Marmoset	New world
P28340	A0A0A0MW23	ENSPANG00000006810	PF14260	Baboon	Old world
P28340	A0A1D5R2G0	ENSMMUG00000021525	PF14260	Macaque	Old world
P28340	G3QS75	ENSGGOG00000005613	PF14260	Gorilla	Ape
P28698	A0A0D9S6F3	ENSCSAG00000001584	PF02023	Vervet	Old world
P28715	H0XGV5	ENSOGAG00000017108	PF00867	Bushbaby	Prosimian
P28749	H0XAP8	ENSOGAG00000014185	PF08934	Bushbaby	Prosimian
P29074	H0WWA5	ENSOGAG00000007431	PF09379	Bushbaby	Prosimian
P29122	A0A0D9RW96	ENSCSAG00000016835	PF16470	Vervet	Old world
P29122	A0A2I2YLR1	ENSGGOG00000008971	PF08686	Gorilla	Ape
P29375	G3RVX3	ENSGGOG00000004563	PF02375	Gorilla	Ape
P29375	H2NG23	ENSPPYG00000004132	PF02375	Orangutan	Ape
P29460	F7IQ84	ENSCJAG00000019062	PF13895	Marmoset	New world
P29475	A0A0D9S4C8	ENSCSAG00000002321	PF13180	Vervet	Old world
P29692	F7FRK1	ENSCJAG00000021419	PF00736	Marmoset	New world
P30040	A0A1D5QN23	ENSMMUG00000043793	PF07749	Macaque	Old world
P30040	A0A1D5QN23	ENSMMUG00000043793	PF07912	Macaque	Old world
P30273	A0A2I3G1R5	ENSNLEG00000028995	PF02189	Gibbon	Ape
P30273	A0A2I3LUE8	ENSPANG00000008808	PF02189	Baboon	Old world
P30273	G3RPY3	ENSGGOG00000026955	PF02189	Gorilla	Ape
P30273	H2R8H6	ENSPTRG00000001579	PF02189	Chimpanzee	Ape
P30711	A0A0D9REZ0	ENSCSAG00000010962	PF14497	Vervet	Old world
P30825	A0A096MWQ0	ENSPANG00000012138	PF13906	Baboon	Old world
P30825	A0A2I2ZDG4	ENSGGOG00000037980	PF13906	Gorilla	Ape
P30825	F7FAM4	ENSCJAG00000019515	PF13906	Marmoset	New world
P31040	A0A1D5QKU3	ENSMMUG00000059497	PF00890	Macaque	Old world
P31268	G1RY97	ENSNLEG00000032135	PF00046	Gibbon	Ape
P31271	F6YAG8	ENSMMUG00000013463	PF12284	Macaque	Old world
P31271	G3QRE6	ENSGGOG00000005309	PF12284	Gorilla	Ape
P31948	H0WVN2	ENSOGAG00000007117	PF07719	Bushbaby	Prosimian
P31997	G1RIS2	ENSNLEG00000010809	PF15910	Gibbon	Ape
P32019	H0X672	ENSOGAG00000012103	PF16776	Bushbaby	Prosimian
P32119	Q5RC63	ENSPPYG00000009607	PF10417	Orangutan	Ape
P32121	F6UHL5	ENSMMUG00000017654	PF00339	Macaque	Old world
P32455	F7GZJ2	ENSCJAG00000044560	PF02841	Marmoset	New world
P32942	A0A2I3GUB3	ENSNLEG00000027633	PF03921	Gibbon	Ape
P32942	A0A2I3GUB3	ENSNLEG00000027633	PF13895	Gibbon	Ape
P32942	G3QT83	ENSGGOG00000006021	PF03921	Gorilla	Ape
P32942	H0X422	ENSOGAG00000011078	PF13895	Bushbaby	Prosimian
P33121	H0WJ55	ENSOGAG00000001689	PF13193	Bushbaby	Prosimian
P33151	F7DX07	ENSMMUG00000023525	PF01049	Macaque	Old world
P33402	A0A0D9S2B5	ENSCSAG00000003037	PF07700	Vervet	Old world
P33402	G1R6H2	ENSNLEG00000007212	PF00211	Gibbon	Ape
P33681	A0A0D9R3Y3	ENSCSAG00000007042	PF08205	Vervet	Old world
P33991	H2PQ96	ENSPPYG00000018574	PF17855	Orangutan	Ape
P34913	A0A2I3M6V3	ENSPANG00000001096	PF13419	Baboon	Old world
P34913	H0WMA4	ENSOGAG00000003192	PF13419	Bushbaby	Prosimian
P34949	H2NNT1	ENSPPYG00000006650	PF01238	Orangutan	Ape
P35240	F6RPV5	ENSMMUG00000010311	PF00769	Macaque	Old world
P35250	A0A2I3HK71	ENSNLEG00000034656	PF13304	Gibbon	Ape
P35250	A0A2I3HK71	ENSNLEG00000034656	PF13401	Gibbon	Ape
P35250	H2PLW8	ENSPPYG00000017487	PF13304	Orangutan	Ape
P35250	H2PLW8	ENSPPYG00000017487	PF13401	Orangutan	Ape
P35410	H0XXH6	ENSOGAG00000027568	PF00001	Bushbaby	Prosimian
P35442	A0A2I3S3Q5	ENSPTRG00000047585	PF00093	Chimpanzee	Ape
P35442	G1QKP8	ENSNLEG00000001271	PF00093	Gibbon	Ape
P35579	A0A2I2YVN4	ENSGGOG00000001852	PF02736	Gorilla	Ape
P35609	F6WKC6	ENSCJAG00000017702	PF08726	Marmoset	New world
P35658	A0A096P0F3	ENSPANG00000025984	PF18617	Baboon	Old world
P35658	A0A0D9RQP3	ENSCSAG00000014824	PF18617	Vervet	Old world
P35658	F7DSX6	ENSCJAG00000008476	PF18617	Marmoset	New world
P35658	G1RQA8	ENSNLEG00000012614	PF18617	Gibbon	Ape
P35658	H0XG39	ENSOGAG00000016762	PF00400	Bushbaby	Prosimian
P35658	H0XG39	ENSOGAG00000016762	PF18617	Bushbaby	Prosimian
P35749	H2NQ83	ENSPPYG00000007133	PF02736	Orangutan	Ape
P35858	H0X7F5	ENSOGAG00000012659	PF01463	Bushbaby	Prosimian
P35908	A0A2I2YY18	ENSGGOG00000039891	PF16208	Gorilla	Ape
P35998	H0WRG6	ENSOGAG00000005164	PF17862	Bushbaby	Prosimian
P36578	A0A0D9RL86	ENSCSAG00000013205	PF14374	Vervet	Old world
P36776	A0A2I3HSR0	ENSNLEG00000013700	PF02190	Gibbon	Ape
P36941	A0A2I3GA65	ENSNLEG00000003663	PF00020	Gibbon	Ape
P37287	F6S6X5	ENSMMUG00000015737	PF00534	Macaque	Old world
P37288	F7IQD2	ENSCJAG00000006111	PF08983	Marmoset	New world
P37802	A0A2I3LK62	ENSPANG00000029669	PF00402	Baboon	Old world
P37802	G3QGK8	ENSGGOG00000001485	PF00402	Gorilla	Ape
P38398	A0A0D9S1B2	ENSCSAG00000003399	PF12820	Vervet	Old world
P39060	A0A0D9R541	ENSCSAG00000007471	PF01392	Vervet	Old world
P39060	A0A0D9R541	ENSCSAG00000007471	PF06121	Vervet	Old world
P39060	A0A0D9R541	ENSCSAG00000007471	PF06482	Vervet	Old world
P39060	F7GIR5	ENSMMUG00000004472	PF01392	Macaque	Old world
P39060	F7GIR5	ENSMMUG00000004472	PF06121	Macaque	Old world
P39060	G1QQF3	ENSNLEG00000002591	PF01392	Gibbon	Ape
P39060	G1QQF3	ENSNLEG00000002591	PF20010	Gibbon	Ape
P39060	H0WHF8	ENSOGAG00000000892	PF01392	Bushbaby	Prosimian
P40123	H0XIE3	ENSOGAG00000027194	PF01213	Bushbaby	Prosimian
P40145	A0A096N068	ENSPANG00000021038	PF06327	Baboon	Old world
P40199	A0A2I3GBN1	ENSNLEG00000031903	PF15910	Gibbon	Ape
P40818	A0A0D9RF00	ENSCSAG00000010966	PF08969	Vervet	Old world
P41002	A0A0D9RDX5	ENSCSAG00000010674	PF00134	Vervet	Old world
P41214	F7IPX2	ENSCJAG00000018600	PF01472	Marmoset	New world
P41594	A0A0D9S0P7	ENSCSAG00000003616	PF10606	Vervet	Old world
P41743	A0A0D9RJT0	ENSCSAG00000012687	PF00564	Vervet	Old world
P41743	G3R515	ENSGGOG00000010639	PF00433	Gorilla	Ape
P41970	G3R1F1	ENSGGOG00000009227	PF00178	Gorilla	Ape
P42166	A0A0D9S0X3	ENSCSAG00000003541	PF11560	Vervet	Old world
P42166	H2NIC2	ENSPPYG00000004857	PF11560	Orangutan	Ape
P42338	H0WP19	ENSOGAG00000004047	PF02192	Bushbaby	Prosimian
P42356	A0A2I3RR13	ENSPTRG00000014090	PF00454	Chimpanzee	Ape
P42568	H2PS30	ENSPPYG00000019188	PF03366	Orangutan	Ape
P42685	F7G2C9	ENSMMUG00000014635	PF14604	Macaque	Old world
P43034	A0A0D9RMS2	ENSCSAG00000013754	PF16045	Vervet	Old world
P43121	G1R746	ENSNLEG00000007393	PF00047	Gibbon	Ape
P43686	A0A2I3TDC1	ENSPTRG00000010986	PF17862	Chimpanzee	Ape
P43686	G1RVK1	ENSNLEG00000014152	PF17862	Gibbon	Ape
P43694	F7I2P7	ENSCJAG00000004032	PF05349	Marmoset	New world
P43694	G3R5D7	ENSGGOG00000010773	PF05349	Gorilla	Ape
P46013	F7I6Z4	ENSCJAG00000014323	PF00498	Marmoset	New world
P46013	H0XJF9	ENSOGAG00000032564	PF00498	Bushbaby	Prosimian
P46013	H0XJF9	ENSOGAG00000032564	PF15276	Bushbaby	Prosimian
P46087	H0X1S5	ENSOGAG00000010028	PF08062	Bushbaby	Prosimian
P46108	G1QIV7	ENSNLEG00000000737	PF00017	Gibbon	Ape
P46109	A0A2I2YUX1	ENSGGOG00000041529	PF00017	Gorilla	Ape
P46459	A0A2I2Z143	ENSGGOG00000040255	PF13304	Gorilla	Ape
P46459	A0A2I2Z143	ENSGGOG00000040255	PF02359	Gorilla	Ape
P46459	A0A2I2Z143	ENSGGOG00000040255	PF02933	Gorilla	Ape
P46459	A0A2I2Z143	ENSGGOG00000040255	PF13401	Gorilla	Ape
P46459	A0A2I2Z143	ENSGGOG00000040255	PF17862	Gorilla	Ape
P46597	G3QKC8	ENSGGOG00000002950	PF16864	Gorilla	Ape
P46940	A0A096NNA5	ENSPANG00000011173	PF03836	Baboon	Old world
P47736	A0A2I2Y9J5	ENSGGOG00000010722	PF02188	Gorilla	Ape
P47736	A0A2I3RL14	ENSPTRG00000000303	PF02188	Chimpanzee	Ape
P47989	A0A2I3HH12	ENSNLEG00000030142	PF00111	Gibbon	Ape
P48444	A0A2I3GNJ9	ENSNLEG00000007369	PF01217	Gibbon	Ape
P48507	A0A096MPX6	ENSPANG00000018022	PF00248	Baboon	Old world
P48507	A0A0D9S6Q5	ENSCSAG00000001481	PF00248	Vervet	Old world
P48507	F6RLS0	ENSMMUG00000013857	PF00248	Macaque	Old world
P48507	G1RJ06	ENSNLEG00000010871	PF00248	Gibbon	Ape
P48507	Q2I825	ENSCJAG00000017899	PF00248	Marmoset	New world
P48546	H2NZ92	ENSPPYG00000010128	PF02793	Orangutan	Ape
P48736	A0A0D9RG70	ENSCSAG00000011408	PF02192	Vervet	Old world
P48736	A0A0D9RG70	ENSCSAG00000011408	PF19710	Vervet	Old world
P48995	G1QY91	ENSNLEG00000004868	PF12796	Gibbon	Ape
P49327	H0X162	ENSOGAG00000009734	PF08242	Bushbaby	Prosimian
P49418	H0WGZ3	ENSOGAG00000000682	PF14604	Bushbaby	Prosimian
P49588	A0A2I3FRE5	ENSNLEG00000027423	PF07973	Gibbon	Ape
P49638	G3QQB5	ENSGGOG00000004878	PF03765	Gorilla	Ape
P49758	H2NLP6	ENSPPYG00000005962	PF00610	Orangutan	Ape
P49767	A0A2I2ZUU4	ENSGGOG00000040176	PF03128	Gorilla	Ape
P49796	A0A096P0T4	ENSPANG00000025790	PF00168	Baboon	Old world
P49796	F6R2M9	ENSCJAG00000017934	PF00168	Marmoset	New world
P49821	H0WH64	ENSOGAG00000000781	PF10531	Bushbaby	Prosimian
P49848	G1RLC9	ENSNLEG00000011535	PF02969	Gibbon	Ape
P49916	A0A2I3GW56	ENSNLEG00000001704	PF12738	Gibbon	Ape
P49916	A0A2I3GW56	ENSNLEG00000001704	PF16759	Gibbon	Ape
P49916	F7F289	ENSCJAG00000014668	PF12738	Marmoset	New world
P49916	F7F289	ENSCJAG00000014668	PF16759	Marmoset	New world
P50552	F6U702	ENSMMUG00000022938	PF08776	Macaque	Old world
P50591	H2PC07	ENSPPYG00000014303	PF00229	Orangutan	Ape
P50851	A0A0D9S1F5	ENSCSAG00000003355	PF00400	Vervet	Old world
P50851	A0A0D9S1F5	ENSCSAG00000003355	PF02138	Vervet	Old world
P50851	A0A0D9S1F5	ENSCSAG00000003355	PF20426	Vervet	Old world
P50851	M3ZBM1	ENSNLEG00000005731	PF20425	Gibbon	Ape
P51157	A0A1D5QL69	ENSMMUG00000022025	PF00071	Macaque	Old world
P51178	F6SRP9	ENSMMUG00000000985	PF16457	Macaque	Old world
P51178	G1QZF2	ENSNLEG00000005174	PF13202	Gibbon	Ape
P51460	A0A2I2Z970	ENSGGOG00000037078	PF00049	Gorilla	Ape
P51460	A0A2I3GDK8	ENSNLEG00000030836	PF00049	Gibbon	Ape
P51460	H0XJR6	ENSOGAG00000029158	PF00049	Bushbaby	Prosimian
P51530	G1RMB2	ENSNLEG00000011828	PF13086	Gibbon	Ape
P51530	G1RMB2	ENSNLEG00000011828	PF13087	Gibbon	Ape
P51530	G3R526	ENSGGOG00000010645	PF13087	Gorilla	Ape
P51531	A0A2I3N8U3	ENSPANG00000025121	PF00439	Baboon	Old world
P51532	H0XNK8	ENSOGAG00000016148	PF00439	Bushbaby	Prosimian
P51570	A0A0D9QXT5	ENSCSAG00000004853	PF10509	Vervet	Old world
P51610	A0A2I3HDZ9	ENSNLEG00000026624	PF01344	Gibbon	Ape
P51610	H0XCK2	ENSOGAG00000015100	PF01344	Bushbaby	Prosimian
P51617	A0A2I3H795	ENSNLEG00000013767	PF00531	Gibbon	Ape
P51617	G3RR89	ENSGGOG00000000220	PF00531	Gorilla	Ape
P51787	A0A2I3HEJ1	ENSNLEG00000036261	PF03520	Gibbon	Ape
P51798	F7ANX1	ENSMMUG00000021518	PF00571	Macaque	Old world
P51809	A0A2I3G9D9	ENSNLEG00000014513	PF00957	Gibbon	Ape
P51809	A0A2I3N4W4	ENSPANG00000015780	PF00957	Baboon	Old world
P51809	F6UTD1	ENSMMUG00000002015	PF00957	Macaque	Old world
P51809	H0XLE5	ENSOGAG00000030896	PF00957	Bushbaby	Prosimian
P51809	K6ZLE4	ENSPTRG00000046127	PF00957	Chimpanzee	Ape
P51814	A0A096N6N7	ENSPANG00000006213	PF01352	Baboon	Old world
P51814	A0A0D9RME9	ENSCSAG00000013630	PF01352	Vervet	Old world
P51815	A0A0D9R5S1	ENSCSAG00000007702	PF01352	Vervet	Old world
P51858	A0A096NYU3	ENSPANG00000005570	PF00855	Baboon	Old world
P51858	A0A2I3GYB7	ENSNLEG00000012754	PF00855	Gibbon	Ape
P51858	G3QZ14	ENSGGOG00000008298	PF00855	Gorilla	Ape
P51858	H2QF19	ENSPTRG00000001474	PF00855	Chimpanzee	Ape
P51858	H9YWW7	ENSMMUG00000040660	PF00855	Macaque	Old world
P51948	A0A2I3LL14	ENSPANG00000021510	PF14634	Baboon	Old world
P52209	A0A0D9S8N9	ENSCSAG00000000778	PF03446	Vervet	Old world
P52294	H0WMA8	ENSOGAG00000003198	PF01749	Bushbaby	Prosimian
P52333	F7GS58	ENSMMUG00000010996	PF00017	Macaque	Old world
P52333	F7GS58	ENSMMUG00000010996	PF17887	Macaque	Old world
P52333	F7GS58	ENSMMUG00000010996	PF18377	Macaque	Old world
P52333	F7GS58	ENSMMUG00000010996	PF18379	Macaque	Old world
P52429	G1R985	ENSNLEG00000008013	PF00130	Gibbon	Ape
P52569	F6PTA3	ENSCJAG00000011665	PF13906	Marmoset	New world
P52657	H9KX43	ENSCJAG00000015225	PF02751	Marmoset	New world
P52735	A0A2I3HWP5	ENSNLEG00000013392	PF00130	Gibbon	Ape
P52735	H0XHS1	ENSOGAG00000028052	PF00307	Bushbaby	Prosimian
P52735	H0XHS1	ENSOGAG00000028052	PF11971	Bushbaby	Prosimian
P52736	A0A2I2YT51	ENSGGOG00000015151	PF01352	Gorilla	Ape
P52736	A0A2I3LZZ8	ENSPANG00000019240	PF01352	Baboon	Old world
P52736	G1RF77	ENSNLEG00000009749	PF01352	Gibbon	Ape
P52740	G1RJY4	ENSNLEG00000011153	PF01352	Gibbon	Ape
P52824	G1QJN8	ENSNLEG00000000967	PF00130	Gibbon	Ape
P52824	G1QJN8	ENSNLEG00000000967	PF00788	Gibbon	Ape
P52948	H0XHQ9	ENSOGAG00000034549	PF12110	Bushbaby	Prosimian
P52951	F7AA25	ENSCJAG00000004419	PF00046	Marmoset	New world
P52952	F6UR19	ENSMMUG00000064883	PF00046	Macaque	Old world
P53539	A0A0D9S1X7	ENSCSAG00000003176	PF00170	Vervet	Old world
P53582	G3QGP2	ENSGGOG00000001520	PF15801	Gorilla	Ape
P53597	H9HA08	ENSNLEG00000008125	PF00549	Gibbon	Ape
P53667	A0A2I3GX22	ENSNLEG00000001343	PF13180	Gibbon	Ape
P53804	H0WS87	ENSOGAG00000005512	PF13174	Bushbaby	Prosimian
P54278	G1QJN0	ENSNLEG00000000939	PF01119	Gibbon	Ape
P54278	G1QJN0	ENSNLEG00000000939	PF08676	Gibbon	Ape
P54278	G3QY63	ENSGGOG00000007960	PF08676	Gorilla	Ape
P54578	A0A096MM97	ENSPANG00000025940	PF14560	Baboon	Old world
P54707	A0A0D9RZL1	ENSCSAG00000018032	PF00690	Vervet	Old world
P54707	G1RUC7	ENSNLEG00000013878	PF00690	Gibbon	Ape
P54725	G1RR73	ENSNLEG00000012969	PF09280	Gibbon	Ape
P54762	A0A096MU83	ENSPANG00000007646	PF14575	Baboon	Old world
P54802	A0A0D9S1S7	ENSCSAG00000003229	PF12971	Vervet	Old world
P54821	A0A0D9RGM9	ENSCSAG00000011575	PF03826	Vervet	Old world
P54821	A0A2I3N9P5	ENSPANG00000008313	PF03826	Baboon	Old world
P54886	A0A0D9R1G0	ENSCSAG00000006154	PF00171	Vervet	Old world
P55001	A0A096MNW5	ENSPANG00000018163	PF01549	Baboon	Old world
P55001	A0A096MNW5	ENSPANG00000018163	PF05507	Baboon	Old world
P55036	F6VCY1	ENSCJAG00000066086	PF13768	Marmoset	New world
P55036	F6VCY1	ENSCJAG00000066086	PF02809	Marmoset	New world
P55145	G1R5V1	ENSNLEG00000007033	PF10208	Gibbon	Ape
P55201	A0A0D9RE58	ENSCSAG00000010677	PF16866	Vervet	Old world
P55283	A0A0D9RT41	ENSCSAG00000015698	PF08758	Vervet	Old world
P55286	A0A0D9QXC4	ENSCSAG00000004687	PF01049	Vervet	Old world
P55286	A0A1D5QZ34	ENSMMUG00000018511	PF01049	Macaque	Old world
P55286	H2NR33	ENSPPYG00000007414	PF01049	Orangutan	Ape
P55286	H2QB90	ENSPTRG00000008186	PF01049	Chimpanzee	Ape
P55290	A0A0D9S1A4	ENSCSAG00000003407	PF08758	Vervet	Old world
P55290	H0X096	ENSOGAG00000009291	PF08758	Bushbaby	Prosimian
P55291	F7HB21	ENSMMUG00000012100	PF01049	Macaque	Old world
P55317	A0A2I3HAQ6	ENSNLEG00000033881	PF00250	Gibbon	Ape
P55318	F6Q3J5	ENSMMUG00000015438	PF08430	Macaque	Old world
P55318	H0Y103	ENSOGAG00000030286	PF08430	Bushbaby	Prosimian
P55786	G1RKC9	ENSNLEG00000011256	PF17900	Gibbon	Ape
P55786	H2QDA2	ENSPTRG00000009330	PF17900	Chimpanzee	Ape
P55884	A0A0D9RYD0	ENSCSAG00000017603	PF16367	Vervet	Old world
P55884	G3RJK6	ENSGGOG00000016291	PF16367	Gorilla	Ape
P56199	A0A096MMV7	ENSPANG00000009352	PF00357	Baboon	Old world
P56202	F7G5V1	ENSCJAG00000001836	PF08246	Marmoset	New world
P56645	F6Q3T9	ENSCJAG00000000288	PF13188	Marmoset	New world
P56645	F6Q3T9	ENSCJAG00000000288	PF08447	Marmoset	New world
P56696	G1RNL4	ENSNLEG00000012210	PF00520	Gibbon	Ape
P56975	A0A0D9RAV4	ENSCSAG00000009497	PF00008	Vervet	Old world
P56975	H0WJJ9	ENSOGAG00000001886	PF00008	Bushbaby	Prosimian
P57052	A0A0D9S0L5	ENSCSAG00000018398	PF16367	Vervet	Old world
P57075	A0A2I3HAK6	ENSNLEG00000014571	PF00627	Gibbon	Ape
P57727	H0XBD3	ENSOGAG00000014513	PF00057	Bushbaby	Prosimian
P58397	F7IPW9	ENSCJAG00000018638	PF01562	Marmoset	New world
P58397	H0WZY4	ENSOGAG00000009131	PF01562	Bushbaby	Prosimian
P58397	H2RH58	ENSPTRG00000016776	PF19236	Chimpanzee	Ape
P58557	A0A2I3GTT2	ENSNLEG00000031884	PF02130	Gibbon	Ape
P58872	A0A2I2YDR0	ENSGGOG00000010876	PF13202	Gorilla	Ape
P58872	H2NTA2	ENSPPYG00000008159	PF13202	Orangutan	Ape
P59045	G1RIA7	ENSNLEG00000010660	PF17776	Gibbon	Ape
P59103	H2RA02	ENSPTRG00000031130	PF15199	Chimpanzee	Ape
P59901	A0A2I3RZC8	ENSPTRG00000011456	PF00047	Chimpanzee	Ape
P60328	H2QL50	ENSPTRG00000013986	PF13885	Chimpanzee	Ape
P60410	A0A0D9R5B9	ENSCSAG00000007546	PF05287	Vervet	Old world
P60510	A0A096NHQ5	ENSPANG00000006187	PF00149	Baboon	Old world
P60827	A0A2I3HEQ1	ENSNLEG00000008522	PF01391	Gibbon	Ape
P60900	A0A2J8TI87	ENSPPYG00000029719	PF10584	Orangutan	Ape
P61221	H0WV63	ENSOGAG00000006906	PF04068	Bushbaby	Prosimian
P61221	H0WV63	ENSOGAG00000006906	PF12838	Bushbaby	Prosimian
P62191	A0A2I3NGK7	ENSPANG00000021090	PF13304	Baboon	Old world
P62191	A0A2I3NGK7	ENSPANG00000021090	PF13401	Baboon	Old world
P62191	A0A2I3NGK7	ENSPANG00000021090	PF16450	Baboon	Old world
P62487	A0A2I3GPP4	ENSNLEG00000004097	PF03876	Gibbon	Ape
P62487	A0A2I3S7V7	ENSPTRG00000050327	PF00575	Chimpanzee	Ape
P62487	A0A2I3S7V7	ENSPTRG00000050327	PF03876	Chimpanzee	Ape
P62979	A0A096N9H2	ENSPANG00000017355	PF14560	Baboon	Old world
P62995	F6ZDN6	ENSCJAG00000014710	PF16367	Marmoset	New world
P63010	H0WSX6	ENSOGAG00000005826	PF02883	Bushbaby	Prosimian
P68402	H0XJG6	ENSOGAG00000025296	PF14606	Bushbaby	Prosimian
P78310	A0A096NZP3	ENSPANG00000021653	PF00047	Baboon	Old world
P78310	A0A0D9R932	ENSCSAG00000008858	PF00047	Vervet	Old world
P78310	F7FY16	ENSMMUG00000010755	PF00047	Macaque	Old world
P78310	G1QNK5	ENSNLEG00000002063	PF00047	Gibbon	Ape
P78312	A0A2I2ZYA9	ENSGGOG00000039192	PF15914	Gorilla	Ape
P78314	A0A2I3LG29	ENSPANG00000021586	PF00017	Baboon	Old world
P78325	G1QNI3	ENSNLEG00000002064	PF00008	Gibbon	Ape
P78332	A0A0D9RPK5	ENSCSAG00000014417	PF01585	Vervet	Old world
P78332	H0WPE6	ENSOGAG00000004201	PF01585	Bushbaby	Prosimian
P78337	G1R9X7	ENSNLEG00000008236	PF03826	Gibbon	Ape
P78344	H0XNY6	ENSOGAG00000027912	PF02020	Bushbaby	Prosimian
P78344	H0XNY6	ENSOGAG00000027912	PF02847	Bushbaby	Prosimian
P78345	A0A2I2ZFL0	ENSGGOG00000042375	PF01248	Gorilla	Ape
P78345	A0A2I3HMC3	ENSNLEG00000028777	PF01248	Gibbon	Ape
P78363	A0A096NB46	ENSPANG00000005744	PF13401	Baboon	Old world
P78363	A0A096NB46	ENSPANG00000005744	PF00005	Baboon	Old world
P78363	F7F0D3	ENSCJAG00000017910	PF13401	Marmoset	New world
P78363	F7F0D3	ENSCJAG00000017910	PF00005	Marmoset	New world
P78380	A0A096MZT6	ENSPANG00000018732	PF08391	Baboon	Old world
P78380	A0A0D9R9R0	ENSCSAG00000009099	PF08391	Vervet	Old world
P78380	A0A2R8MRP6	ENSCJAG00000021672	PF08391	Marmoset	New world
P78380	F6WMD2	ENSMMUG00000002191	PF08391	Macaque	Old world
P78380	G1QSG0	ENSNLEG00000003197	PF08391	Gibbon	Ape
P78380	G3RBM6	ENSGGOG00000013210	PF08391	Gorilla	Ape
P78380	H2NGH5	ENSPPYG00000004267	PF00059	Orangutan	Ape
P78380	H2NGH5	ENSPPYG00000004267	PF08391	Orangutan	Ape
P78413	A0A2I2ZV58	ENSGGOG00000039292	PF00046	Gorilla	Ape
P78413	A0A2I2ZV58	ENSGGOG00000039292	PF05920	Gorilla	Ape
P78417	H0XEI7	ENSOGAG00000016045	PF14497	Bushbaby	Prosimian
P78424	A0A2I3S995	ENSPTRG00000019105	PF00046	Chimpanzee	Ape
P78504	G1RWJ7	ENSNLEG00000014487	PF00093	Gibbon	Ape
P78509	H0X381	ENSOGAG00000010675	PF02014	Bushbaby	Prosimian
P78509	H0X381	ENSOGAG00000010675	PF18720	Bushbaby	Prosimian
P78527	G1RS97	ENSNLEG00000013252	PF00454	Gibbon	Ape
P78536	H0WGN1	ENSOGAG00000000546	PF01562	Bushbaby	Prosimian
P78539	A0A0D9RZR8	ENSCSAG00000018105	PF02494	Vervet	Old world
P78549	H0XFQ8	ENSOGAG00000016602	PF10576	Bushbaby	Prosimian
P78549	U3FEL8	ENSCJAG00000015178	PF10576	Marmoset	New world
P78552	H0WHW9	ENSOGAG00000001115	PF16794	Bushbaby	Prosimian
P78560	A0A0D9QUM9	ENSCSAG00000003695	PF00619	Vervet	Old world
P80108	A0A0D9R5V4	ENSCSAG00000007731	PF00882	Vervet	Old world
P81877	H0WKZ5	ENSOGAG00000002548	PF16045	Bushbaby	Prosimian
P82987	A0A0D9RXK4	ENSCSAG00000017309	PF19236	Vervet	Old world
P82987	H0X6X6	ENSOGAG00000012437	PF07679	Bushbaby	Prosimian
P83369	A0A2I3N3J3	ENSPANG00000049810	PF01423	Baboon	Old world
P83369	H2QRW9	ENSPTRG00000017474	PF01423	Chimpanzee	Ape
P85037	A0A2I2ZQC8	ENSGGOG00000002679	PF00498	Gorilla	Ape
P85037	G1RZT1	ENSNLEG00000015459	PF00498	Gibbon	Ape
P98160	H0X210	ENSOGAG00000010117	PF01390	Bushbaby	Prosimian
P98160	H0X210	ENSOGAG00000010117	PF07645	Bushbaby	Prosimian
P98161	A0A0D9RF52	ENSCSAG00000011023	PF01462	Vervet	Old world
P98161	A0A0D9RF52	ENSCSAG00000011023	PF01463	Vervet	Old world
P98161	A0A0D9RF52	ENSCSAG00000011023	PF01822	Vervet	Old world
P98161	A0A0D9RF52	ENSCSAG00000011023	PF13855	Vervet	Old world
P98161	A0A2I3GZ95	ENSNLEG00000027970	PF00059	Gibbon	Ape
P98161	A0A2I3GZ95	ENSNLEG00000027970	PF00801	Gibbon	Ape
P98161	A0A2I3GZ95	ENSNLEG00000027970	PF01462	Gibbon	Ape
P98161	A0A2I3GZ95	ENSNLEG00000027970	PF01463	Gibbon	Ape
P98161	A0A2I3GZ95	ENSNLEG00000027970	PF01477	Gibbon	Ape
P98161	A0A2I3GZ95	ENSNLEG00000027970	PF01822	Gibbon	Ape
P98161	A0A2I3GZ95	ENSNLEG00000027970	PF01825	Gibbon	Ape
P98161	A0A2I3GZ95	ENSNLEG00000027970	PF02010	Gibbon	Ape
P98161	A0A2I3GZ95	ENSNLEG00000027970	PF08016	Gibbon	Ape
P98161	A0A2I3GZ95	ENSNLEG00000027970	PF13855	Gibbon	Ape
P98161	A0A2I3T3E2	ENSPTRG00000050693	PF01462	Chimpanzee	Ape
P98161	A0A2I3T3E2	ENSPTRG00000050693	PF01477	Chimpanzee	Ape
P98161	A0A2I3T3E2	ENSPTRG00000050693	PF01825	Chimpanzee	Ape
P98161	G3QVU1	ENSGGOG00000007016	PF01477	Gorilla	Ape
P98170	G3QZX0	ENSGGOG00000008637	PF14634	Gorilla	Ape
P98175	G3SHS2	ENSGGOG00000007869	PF00641	Gorilla	Ape
P98196	A0A2I3M6L7	ENSPANG00000024150	PF16209	Baboon	Old world
Q00796	G3RLV9	ENSGGOG00000017185	PF00107	Gorilla	Ape
Q00839	A0A2I3HDL0	ENSNLEG00000004046	PF02037	Gibbon	Ape
Q01082	H2P675	ENSPPYG00000012408	PF16457	Orangutan	Ape
Q01082	H2P675	ENSPPYG00000012408	PF15410	Orangutan	Ape
Q01113	F7GNY2	ENSCJAG00000008510	PF16794	Marmoset	New world
Q01113	G3S9S6	ENSGGOG00000007446	PF16794	Gorilla	Ape
Q01113	H2PXC4	ENSPPYG00000020907	PF16794	Orangutan	Ape
Q01113	H2QA64	ENSPTRG00000007524	PF16794	Chimpanzee	Ape
Q01167	G3QTH1	ENSGGOG00000006120	PF00498	Gorilla	Ape
Q01167	H0WR80	ENSOGAG00000005053	PF00498	Bushbaby	Prosimian
Q01167	H2QE55	ENSPTRG00000009806	PF00498	Chimpanzee	Ape
Q01201	A0A0D9S1S3	ENSCSAG00000003233	PF16180	Vervet	Old world
Q01344	A0A096N2A8	ENSPANG00000011489	PF16794	Baboon	Old world
Q01344	A0A0D9RF88	ENSCSAG00000011082	PF16794	Vervet	Old world
Q01344	A0A1D5Q7M2	ENSMMUG00000001849	PF16794	Macaque	Old world
Q01344	A0A2I3GBI3	ENSNLEG00000003193	PF16794	Gibbon	Ape
Q01344	H0WVI9	ENSOGAG00000007069	PF16794	Bushbaby	Prosimian
Q01344	H2QLZ0	ENSPTRG00000014563	PF16794	Chimpanzee	Ape
Q01344	Q0PIT6	ENSCJAG00000015437	PF16794	Marmoset	New world
Q01484	H0WSX1	ENSOGAG00000005817	PF00531	Bushbaby	Prosimian
Q01523	A0A0D9RYV7	ENSCSAG00000017774	PF00323	Vervet	Old world
Q01638	A0A2I3RNM7	ENSPTRG00000044716	PF13676	Chimpanzee	Ape
Q01780	H0X9J8	ENSOGAG00000013662	PF08066	Bushbaby	Prosimian
Q01826	A0A0D9RC23	ENSCSAG00000009921	PF00046	Vervet	Old world
Q01973	A0A0D9S731	ENSCSAG00000001347	PF07679	Vervet	Old world
Q01973	A0A0D9S731	ENSCSAG00000001347	PF13895	Vervet	Old world
Q01974	A0A0D9R4I9	ENSCSAG00000007262	PF07679	Vervet	Old world
Q01974	A0A0D9R4I9	ENSCSAG00000007262	PF13895	Vervet	Old world
Q01974	F7HFW4	ENSCJAG00000017532	PF07679	Marmoset	New world
Q01974	F7HFW4	ENSCJAG00000017532	PF13895	Marmoset	New world
Q01974	G1QHZ8	ENSNLEG00000000461	PF01392	Gibbon	Ape
Q01974	H2PSN3	ENSPPYG00000019370	PF07679	Orangutan	Ape
Q01974	H2PSN3	ENSPPYG00000019370	PF13895	Orangutan	Ape
Q02078	A0A096NNE1	ENSPANG00000026183	PF12347	Baboon	Old world
Q02080	G1R2T6	ENSNLEG00000006191	PF00319	Gibbon	Ape
Q02083	A0A0D9QXB0	ENSCSAG00000004670	PF15508	Vervet	Old world
Q02083	G3RDQ7	ENSGGOG00000014014	PF15508	Gorilla	Ape
Q02156	A0A0D9RLN1	ENSCSAG00000013435	PF00168	Vervet	Old world
Q02156	H0WXN6	ENSOGAG00000008081	PF00168	Bushbaby	Prosimian
Q02218	A0A2I2YZT3	ENSGGOG00000010729	PF16078	Gorilla	Ape
Q02224	A0A0D9QVJ1	ENSCSAG00000004023	PF00225	Vervet	Old world
Q02297	H0X5A9	ENSOGAG00000011680	PF07679	Bushbaby	Prosimian
Q02297	H0X5A9	ENSOGAG00000011680	PF13895	Bushbaby	Prosimian
Q02297	H2PQ08	ENSPPYG00000018497	PF07679	Orangutan	Ape
Q02297	H2PQ08	ENSPPYG00000018497	PF13895	Orangutan	Ape
Q02363	A0A2I2YCJ4	ENSGGOG00000022395	PF00010	Gorilla	Ape
Q02386	A0A0D9S1F9	ENSCSAG00000003351	PF01352	Vervet	Old world
Q02386	F7E624	ENSMMUG00000021474	PF01352	Macaque	Old world
Q02487	H2NW42	ENSPPYG00000009084	PF01049	Orangutan	Ape
Q02548	H0WQN3	ENSOGAG00000004773	PF12403	Bushbaby	Prosimian
Q02641	A0A2I3MV36	ENSPANG00000021980	PF00625	Baboon	Old world
Q02641	A0A2I3TBK2	ENSPTRG00000009085	PF14604	Chimpanzee	Ape
Q02641	G1QIW5	ENSNLEG00000000732	PF12052	Gibbon	Ape
Q02643	H0WJM0	ENSOGAG00000001909	PF02793	Bushbaby	Prosimian
Q02779	G1RV36	ENSNLEG00000014086	PF14604	Gibbon	Ape
Q02790	F7IS31	ENSCJAG00000018746	PF00515	Marmoset	New world
Q02809	A0A0D9S8L2	ENSCSAG00000000805	PF03171	Vervet	Old world
Q02809	G1RF62	ENSNLEG00000009737	PF03171	Gibbon	Ape
Q02818	A0A0D9S327	ENSCSAG00000002789	PF13202	Vervet	Old world
Q02952	F6QB19	ENSCJAG00000013402	PF10522	Marmoset	New world
Q02952	H0X4H0	ENSOGAG00000011277	PF10522	Bushbaby	Prosimian
Q03001	A0A0D9RLP2	ENSCSAG00000013375	PF00681	Vervet	Old world
Q03001	H0X8K5	ENSOGAG00000013181	PF00681	Bushbaby	Prosimian
Q03001	H2PJG1	ENSPPYG00000016735	PF00681	Orangutan	Ape
Q03111	G1S182	ENSNLEG00000015892	PF17793	Gibbon	Ape
Q03112	A0A0D9RJD2	ENSCSAG00000012539	PF00856	Vervet	Old world
Q03112	A0A2J8TI97	ENSPPYG00000014277	PF00856	Orangutan	Ape
Q03112	F6VYT2	ENSMMUG00000002242	PF00856	Macaque	Old world
Q03112	H0X7S6	ENSOGAG00000012812	PF00856	Bushbaby	Prosimian
Q04323	A0A096MLK4	ENSPANG00000005453	PF00627	Baboon	Old world
Q04323	A0A096MLK4	ENSPANG00000005453	PF00789	Baboon	Old world
Q04609	F6TR32	ENSCJAG00000000784	PF02225	Marmoset	New world
Q04609	G3RBD7	ENSGGOG00000001783	PF04253	Gorilla	Ape
Q04759	A0A2I3MUY1	ENSPANG00000023409	PF00168	Baboon	Old world
Q04759	A0A2I3MUY1	ENSPANG00000023409	PF00433	Baboon	Old world
Q04759	F7HC75	ENSMMUG00000020776	PF00168	Macaque	Old world
Q05513	A0A0D9S8W1	ENSCSAG00000000707	PF00564	Vervet	Old world
Q05513	G1QH28	ENSNLEG00000000181	PF00433	Gibbon	Ape
Q05513	G1QH28	ENSNLEG00000000181	PF00564	Gibbon	Ape
Q06187	A0A0D9RBX3	ENSCSAG00000009872	PF16457	Vervet	Old world
Q06187	A0A0D9RBX3	ENSCSAG00000009872	PF00779	Vervet	Old world
Q06330	A0A0D9RVU3	ENSCSAG00000016678	PF09271	Vervet	Old world
Q06481	H0WZK2	ENSOGAG00000008948	PF00014	Bushbaby	Prosimian
Q06730	G3REN3	ENSGGOG00000014383	PF01352	Gorilla	Ape
Q07283	A0A0D9S5Q7	ENSCSAG00000001832	PF13202	Vervet	Old world
Q07283	A0A0D9S5Q7	ENSCSAG00000001832	PF01023	Vervet	Old world
Q07283	A0A2I3SU98	ENSPTRG00000046417	PF13202	Chimpanzee	Ape
Q07283	A0A2I3SU98	ENSPTRG00000046417	PF01023	Chimpanzee	Ape
Q08289	A0A2I3HHR0	ENSNLEG00000012660	PF14604	Gibbon	Ape
Q08289	A0A2I3HHR0	ENSNLEG00000012660	PF12052	Gibbon	Ape
Q08380	F7CNK6	ENSMMUG00000019662	PF00651	Macaque	Old world
Q08380	F7GMP1	ENSCJAG00000019635	PF00651	Marmoset	New world
Q08380	G1QGX9	ENSNLEG00000000135	PF00651	Gibbon	Ape
Q08380	H0WZE0	ENSOGAG00000008869	PF00651	Bushbaby	Prosimian
Q08495	A0A0D9RVK1	ENSCSAG00000016581	PF02209	Vervet	Old world
Q08554	H0X257	ENSOGAG00000010195	PF08758	Bushbaby	Prosimian
Q08554	H2NW43	ENSPPYG00000009085	PF01049	Orangutan	Ape
Q08828	A0A096N1U3	ENSPANG00000000194	PF16214	Baboon	Old world
Q08AD1	H2N489	ENSPPYG00000000374	PF08683	Orangutan	Ape
Q08AF3	A0A096P3W4	ENSPANG00000022994	PF09848	Baboon	Old world
Q08AF3	A0A0D9R1V3	ENSCSAG00000006300	PF09848	Vervet	Old world
Q08AF3	F6SZU8	ENSMMUG00000010082	PF09848	Macaque	Old world
Q08AF3	G3R6L4	ENSGGOG00000011259	PF09848	Gorilla	Ape
Q08AF3	H0XKX1	ENSOGAG00000025496	PF09848	Bushbaby	Prosimian
Q08AF3	H2RF30	ENSPTRG00000009016	PF09848	Chimpanzee	Ape
Q08AI8	G1RTN5	ENSNLEG00000013707	PF20266	Gibbon	Ape
Q09472	H2P4I4	ENSPPYG00000011862	PF09030	Orangutan	Ape
Q09666	A0A0D9R2J6	ENSCSAG00000006556	PF13180	Vervet	Old world
Q09666	H0XTQ4	ENSOGAG00000031813	PF13180	Bushbaby	Prosimian
Q0VG99	A0A0D9RX29	ENSCSAG00000017130	PF00010	Vervet	Old world
Q0VGE8	F7GPH1	ENSMMUG00000042984	PF01352	Macaque	Old world
Q10586	H2QGS0	ENSPTRG00000011247	PF00170	Chimpanzee	Ape
Q12756	A0A2I3HXH1	ENSNLEG00000036232	PF16457	Gibbon	Ape
Q12770	A0A2I2YQG9	ENSGGOG00000038297	PF00400	Gorilla	Ape
Q12772	G1S0G2	ENSNLEG00000015650	PF00010	Gibbon	Ape
Q12797	H0WVG2	ENSOGAG00000007030	PF05279	Bushbaby	Prosimian
Q12802	F7FKK9	ENSCJAG00000009388	PF10522	Marmoset	New world
Q12802	F7GH46	ENSMMUG00000011251	PF10522	Macaque	Old world
Q12802	G1RKT0	ENSNLEG00000011353	PF10522	Gibbon	Ape
Q12802	H0WWX9	ENSOGAG00000007724	PF10522	Bushbaby	Prosimian
Q12802	H2R167	ENSPTRG00000007414	PF10522	Chimpanzee	Ape
Q12816	H0WX23	ENSOGAG00000007789	PF01454	Bushbaby	Prosimian
Q12874	H0X675	ENSOGAG00000012107	PF12108	Bushbaby	Prosimian
Q12882	G3S0J0	ENSGGOG00000024435	PF01180	Gorilla	Ape
Q12882	G3S0J0	ENSGGOG00000024435	PF07992	Gorilla	Ape
Q12882	G3S0J0	ENSGGOG00000024435	PF12838	Gorilla	Ape
Q12882	G3S0J0	ENSGGOG00000024435	PF14691	Gorilla	Ape
Q12901	A0A0D9S1G5	ENSCSAG00000003345	PF01352	Vervet	Old world
Q12923	F7IN29	ENSCJAG00000005723	PF16474	Marmoset	New world
Q12923	H0XR36	ENSOGAG00000030382	PF00102	Bushbaby	Prosimian
Q12923	H0XR36	ENSOGAG00000030382	PF13180	Bushbaby	Prosimian
Q12929	H0WZS7	ENSOGAG00000009042	PF14604	Bushbaby	Prosimian
Q12933	A0A0D9RU69	ENSCSAG00000016084	PF14634	Vervet	Old world
Q12933	A0A0D9RU69	ENSCSAG00000016084	PF00097	Vervet	Old world
Q12933	G3QW46	ENSGGOG00000007150	PF00917	Gorilla	Ape
Q12946	G1RL06	ENSNLEG00000011449	PF00250	Gibbon	Ape
Q12946	G3RZU1	ENSGGOG00000025357	PF00250	Gorilla	Ape
Q12947	G1RIU5	ENSNLEG00000010829	PF00250	Gibbon	Ape
Q12959	A0A0D9R8Q0	ENSCSAG00000008734	PF09058	Vervet	Old world
Q12974	A0A2I3N7D6	ENSPANG00000008254	PF00102	Baboon	Old world
Q12979	A0A2R8PFR1	ENSCJAG00000021698	PF16457	Marmoset	New world
Q12979	A0A2R8PFR1	ENSCJAG00000021698	PF00168	Marmoset	New world
Q12979	A0A2R8PFR1	ENSCJAG00000021698	PF00621	Marmoset	New world
Q12979	H2QBT6	ENSPTRG00000008518	PF00168	Chimpanzee	Ape
Q13009	A0A1D5QQD3	ENSMMUG00000019571	PF13180	Macaque	Old world
Q13029	H0WXP8	ENSOGAG00000008099	PF00856	Bushbaby	Prosimian
Q13057	G1RLN5	ENSNLEG00000011586	PF01467	Gibbon	Ape
Q13099	G1QME3	ENSNLEG00000001522	PF08238	Gibbon	Ape
Q13099	H0WUQ5	ENSOGAG00000006694	PF08238	Bushbaby	Prosimian
Q13105	A0A0D9S8H5	ENSCSAG00000000842	PF00096	Vervet	Old world
Q13105	A0A1D5QDL7	ENSMMUG00000008031	PF00651	Macaque	Old world
Q13105	F7GFE8	ENSCJAG00000008499	PF00651	Marmoset	New world
Q13106	A0A0D9S6B6	ENSCSAG00000001621	PF01352	Vervet	Old world
Q13111	A0A2I2ZCA8	ENSGGOG00000040557	PF15557	Gorilla	Ape
Q13137	H0X5D1	ENSOGAG00000011709	PF18112	Bushbaby	Prosimian
Q13148	G3RH63	ENSGGOG00000015357	PF18694	Gorilla	Ape
Q13155	A0A096MR15	ENSPANG00000010693	PF14497	Baboon	Old world
Q13155	F7C5F2	ENSCJAG00000015370	PF14497	Marmoset	New world
Q13155	F7C5F2	ENSCJAG00000015370	PF16780	Marmoset	New world
Q13155	H0WHY0	ENSOGAG00000001129	PF14497	Bushbaby	Prosimian
Q13158	A0A0D9RAE6	ENSCSAG00000009328	PF00531	Vervet	Old world
Q13188	H0XF62	ENSOGAG00000016347	PF16517	Bushbaby	Prosimian
Q13188	H0XF62	ENSOGAG00000016347	PF11629	Bushbaby	Prosimian
Q13191	A0A1D5Q8S8	ENSMMUG00000007565	PF00627	Macaque	Old world
Q13191	G1QTH9	ENSNLEG00000003523	PF02762	Gibbon	Ape
Q13191	G1QTH9	ENSNLEG00000003523	PF14634	Gibbon	Ape
Q13206	A0A0D9S2K2	ENSCSAG00000002948	PF13959	Vervet	Old world
Q13241	A0A0D9R9N0	ENSCSAG00000009068	PF00059	Vervet	Old world
Q13255	F7E693	ENSCJAG00000019434	PF10606	Marmoset	New world
Q13255	F7GU00	ENSMMUG00000016428	PF10606	Macaque	Old world
Q13255	H0XG75	ENSOGAG00000016826	PF10606	Bushbaby	Prosimian
Q13261	F7HJZ9	ENSCJAG00000020567	PF00084	Marmoset	New world
Q13263	G3RC06	ENSGGOG00000013347	PF14634	Gorilla	Ape
Q13309	H2PFC5	ENSPPYG00000015400	PF12937	Orangutan	Ape
Q13325	H0X104	ENSOGAG00000009660	PF07719	Bushbaby	Prosimian
Q13330	A0A0D9RAK0	ENSCSAG00000009471	PF00249	Vervet	Old world
Q13342	G3QVM1	ENSGGOG00000006936	PF16866	Gorilla	Ape
Q13360	A0A0D9R5S0	ENSCSAG00000007691	PF01352	Vervet	Old world
Q13387	A0A2I3GRZ1	ENSNLEG00000034619	PF14604	Gibbon	Ape
Q13393	F7FFF4	ENSMMUG00000023289	PF13091	Macaque	Old world
Q13398	A0A0D9S6B2	ENSCSAG00000001624	PF01352	Vervet	Old world
Q13398	A0A2I3HH50	ENSNLEG00000029792	PF01352	Gibbon	Ape
Q13415	H0XDA6	ENSOGAG00000015454	PF01426	Bushbaby	Prosimian
Q13425	A0A0D9QVT9	ENSCSAG00000004117	PF13180	Vervet	Old world
Q13427	A0A0D9RRS0	ENSCSAG00000015209	PF00160	Vervet	Old world
Q13428	A0A2I2Z3S8	ENSGGOG00000011690	PF16045	Gorilla	Ape
Q13435	A0A1D5RBL4	ENSMMUG00000011743	PF02037	Macaque	Old world
Q13435	A0A2I3RX16	ENSPTRG00000003912	PF02037	Chimpanzee	Ape
Q13435	G1R273	ENSNLEG00000006007	PF02037	Gibbon	Ape
Q13444	A0A2I3GK51	ENSNLEG00000026757	PF00008	Gibbon	Ape
Q13444	A0A2I3GK51	ENSNLEG00000026757	PF08516	Gibbon	Ape
Q13459	G1R0Y4	ENSNLEG00000005632	PF00130	Gibbon	Ape
Q13474	A0A2I3HQL0	ENSNLEG00000007531	PF18507	Gibbon	Ape
Q13477	G3RW55	ENSGGOG00000003248	PF13895	Gorilla	Ape
Q13477	H0WQ95	ENSOGAG00000004609	PF13895	Bushbaby	Prosimian
Q13480	A0A2I3M976	ENSPANG00000009676	PF16457	Baboon	Old world
Q13489	F7FEI6	ENSMMUG00000058594	PF14634	Macaque	Old world
Q13501	A0A096N821	ENSPANG00000012011	PF00564	Baboon	Old world
Q13501	G1QMI6	ENSNLEG00000001801	PF00564	Gibbon	Ape
Q13501	G1QMI6	ENSNLEG00000001801	PF00569	Gibbon	Ape
Q13505	A0A2I3RL11	ENSPTRG00000001414	PF17171	Chimpanzee	Ape
Q13541	H2PQ26	ENSPPYG00000018518	PF05456	Orangutan	Ape
Q13546	A0A096NKL1	ENSPANG00000024400	PF12721	Baboon	Old world
Q13546	A0A0D9R4F3	ENSCSAG00000007224	PF12721	Vervet	Old world
Q13546	A0A2J8WMK0	ENSPPYG00000016178	PF12721	Orangutan	Ape
Q13546	F6THC2	ENSMMUG00000008485	PF12721	Macaque	Old world
Q13546	G1RJQ9	ENSNLEG00000011075	PF12721	Gibbon	Ape
Q13546	H0WWE6	ENSOGAG00000007491	PF12721	Bushbaby	Prosimian
Q13576	A0A096MMV6	ENSPANG00000004269	PF18507	Baboon	Old world
Q13576	A0A0D9RS70	ENSCSAG00000015367	PF18507	Vervet	Old world
Q13576	F6U5V7	ENSMMUG00000022982	PF18507	Macaque	Old world
Q13615	G1QTD0	ENSNLEG00000003444	PF01363	Gibbon	Ape
Q13616	A0A2I2Z794	ENSGGOG00000042020	PF10557	Gorilla	Ape
Q13621	A0A096NM06	ENSPANG00000047530	PF08403	Baboon	Old world
Q13641	A0A2I3HNZ5	ENSNLEG00000029072	PF01462	Gibbon	Ape
Q13671	F7IQM4	ENSCJAG00000001528	PF00017	Marmoset	New world
Q13671	F7IQM4	ENSCJAG00000001528	PF00788	Marmoset	New world
Q13671	F7IQM4	ENSCJAG00000001528	PF02204	Marmoset	New world
Q13671	H0XKN9	ENSOGAG00000029244	PF00017	Bushbaby	Prosimian
Q13683	G1S782	ENSNLEG00000017610	PF00357	Gibbon	Ape
Q13702	H0XY80	ENSOGAG00000027783	PF14634	Bushbaby	Prosimian
Q13705	A0A0D9RPS9	ENSCSAG00000014496	PF01064	Vervet	Old world
Q13740	H0WPQ7	ENSOGAG00000004356	PF15910	Bushbaby	Prosimian
Q13794	G3QRM2	ENSGGOG00000005394	PF15150	Gorilla	Ape
Q13796	A0A0D9RS12	ENSCSAG00000015306	PF13180	Vervet	Old world
Q13888	A0A1D5R2W9	ENSMMUG00000006217	PF00096	Macaque	Old world
Q13888	A0A1D5R2W9	ENSMMUG00000006217	PF07975	Macaque	Old world
Q13938	H2NX68	ENSPPYG00000009444	PF13202	Orangutan	Ape
Q13950	A0A2I2ZS25	ENSGGOG00000012890	PF08504	Gorilla	Ape
Q13950	A0A2I3LF54	ENSPANG00000006186	PF08504	Baboon	Old world
Q13952	G1RNK9	ENSNLEG00000012195	PF00125	Gibbon	Ape
Q13976	A0A0D9R3X9	ENSCSAG00000007038	PF16808	Vervet	Old world
Q13976	H0WPI1	ENSOGAG00000004246	PF16808	Bushbaby	Prosimian
Q14003	G3QTQ5	ENSGGOG00000006222	PF00651	Gorilla	Ape
Q14003	G3QTQ5	ENSGGOG00000006222	PF02214	Gorilla	Ape
Q14003	G3QTQ5	ENSGGOG00000006222	PF11404	Gorilla	Ape
Q14103	G3SB22	ENSGGOG00000026760	PF08143	Gorilla	Ape
Q14112	A0A2I2ZH12	ENSGGOG00000041779	PF06119	Gorilla	Ape
Q14112	A0A2I3NHH2	ENSPANG00000024492	PF12662	Baboon	Old world
Q14142	G3R1B8	ENSGGOG00000009185	PF00622	Gorilla	Ape
Q14142	G3R1B8	ENSGGOG00000009185	PF13765	Gorilla	Ape
Q14145	G1RNQ1	ENSNLEG00000012241	PF07707	Gibbon	Ape
Q14155	A0A2I3H908	ENSNLEG00000007989	PF00307	Gibbon	Ape
Q14155	H0WJW7	ENSOGAG00000002032	PF00307	Bushbaby	Prosimian
Q14157	A0A0D9S5G4	ENSCSAG00000001929	PF00627	Vervet	Old world
Q14157	A0A2I3LZY6	ENSPANG00000042713	PF00627	Baboon	Old world
Q14157	H0X600	ENSOGAG00000012014	PF12478	Bushbaby	Prosimian
Q14159	H0XZ49	ENSOGAG00000024828	PF14951	Bushbaby	Prosimian
Q14159	H2PQ93	ENSPPYG00000018571	PF14950	Orangutan	Ape
Q14185	A0A0D9QWR5	ENSCSAG00000004464	PF20421	Vervet	Old world
Q14185	A0A0D9QWR5	ENSCSAG00000004464	PF20422	Vervet	Old world
Q14202	A0A2R8PCE2	ENSCJAG00000013481	PF06467	Marmoset	New world
Q14202	A0A2R8PCE2	ENSCJAG00000013481	PF12012	Marmoset	New world
Q14202	H0X9N2	ENSOGAG00000013708	PF12012	Bushbaby	Prosimian
Q14203	H2P5S3	ENSPPYG00000012281	PF01302	Orangutan	Ape
Q14204	A0A0D9RD14	ENSCSAG00000010279	PF03028	Vervet	Old world
Q14204	A0A0D9RD14	ENSCSAG00000010279	PF18198	Vervet	Old world
Q14204	A0A0D9RD14	ENSCSAG00000010279	PF18199	Vervet	Old world
Q14207	A0A2I3G5V1	ENSNLEG00000007228	PF16045	Gibbon	Ape
Q14207	F7GIN2	ENSCJAG00000010132	PF16045	Marmoset	New world
Q14246	G3QXX7	ENSGGOG00000007858	PF12662	Gorilla	Ape
Q14246	H0XR43	ENSOGAG00000028445	PF01825	Bushbaby	Prosimian
Q14246	H2NX94	ENSPPYG00000009466	PF12662	Orangutan	Ape
Q14246	H2QF59	ENSPTRG00000010379	PF12662	Chimpanzee	Ape
Q14247	A0A2I3LQF0	ENSPANG00000013112	PF14604	Baboon	Old world
Q14289	G1S2N5	ENSNLEG00000016291	PF00373	Gibbon	Ape
Q14318	A0A2I3H4A8	ENSNLEG00000006049	PF00254	Gibbon	Ape
Q14318	F6PKW5	ENSCJAG00000039606	PF07719	Marmoset	New world
Q14318	H0WWB3	ENSOGAG00000007440	PF07719	Bushbaby	Prosimian
Q14324	M3Z903	ENSNLEG00000026942	PF18362	Gibbon	Ape
Q14393	A0A0D9RXU0	ENSCSAG00000017396	PF00594	Vervet	Old world
Q14393	H0XUI2	ENSOGAG00000026943	PF12662	Bushbaby	Prosimian
Q14393	H2NKE7	ENSPPYG00000005531	PF12662	Orangutan	Ape
Q14451	G1QK61	ENSNLEG00000001102	PF00017	Gibbon	Ape
Q14526	A0A2I3HSE9	ENSNLEG00000035047	PF00651	Gibbon	Ape
Q14574	H2NW41	ENSPPYG00000009083	PF01049	Orangutan	Ape
Q14582	G1QGY8	ENSNLEG00000000149	PF00010	Gibbon	Ape
Q14584	A0A0D9R5R5	ENSCSAG00000007688	PF01352	Vervet	Old world
Q14586	G1RHQ3	ENSNLEG00000010489	PF01352	Gibbon	Ape
Q14588	A0A0D9S1H7	ENSCSAG00000003333	PF01352	Vervet	Old world
Q14588	F7EHA5	ENSCJAG00000038929	PF01352	Marmoset	New world
Q14590	A0A0D9S1I7	ENSCSAG00000003323	PF01352	Vervet	Old world
Q14592	A0A0D9S691	ENSCSAG00000001646	PF01352	Vervet	Old world
Q14596	A0A2I2Z1H2	ENSGGOG00000023387	PF00564	Gorilla	Ape
Q14596	A0A2I3RXJ6	ENSPTRG00000009241	PF00564	Chimpanzee	Ape
Q14596	H2NTX1	ENSPPYG00000008362	PF00627	Orangutan	Ape
Q14596	H2NTX1	ENSPPYG00000008362	PF00564	Orangutan	Ape
Q14627	H0WHM9	ENSOGAG00000000996	PF16794	Bushbaby	Prosimian
Q14642	A0A2I3TRE1	ENSPTRG00000003079	PF19580	Chimpanzee	Ape
Q14676	A0A096NLV1	ENSPANG00000015953	PF00498	Baboon	Old world
Q14676	A0A0D9R7E1	ENSCSAG00000008273	PF00498	Vervet	Old world
Q14689	A0A2I3M844	ENSPANG00000022431	PF06464	Baboon	Old world
Q14690	A0A096P6H1	ENSPANG00000020959	PF02184	Baboon	Old world
Q14690	A0A096P6H1	ENSPANG00000020959	PF05843	Baboon	Old world
Q14692	G3RNJ3	ENSGGOG00000028401	PF04950	Gorilla	Ape
Q14692	G3RNJ3	ENSGGOG00000028401	PF08142	Gorilla	Ape
Q14721	A0A0D9RR73	ENSCSAG00000015005	PF02214	Vervet	Old world
Q14728	A0A096MXX0	ENSPANG00000018032	PF07690	Baboon	Old world
Q14765	H0WM05	ENSOGAG00000003042	PF02865	Bushbaby	Prosimian
Q14781	M3Z9F2	ENSNLEG00000000166	PF00385	Gibbon	Ape
Q14789	A0A0D9R4M0	ENSCSAG00000007292	PF02183	Vervet	Old world
Q14789	F7E9C5	ENSCJAG00000008408	PF02183	Marmoset	New world
Q14789	F7HTR7	ENSMMUG00000013546	PF02183	Macaque	Old world
Q14789	H0XV95	ENSOGAG00000024169	PF02183	Bushbaby	Prosimian
Q14847	A0A2I3HEV6	ENSNLEG00000027114	PF00412	Gibbon	Ape
Q14914	F7BC73	ENSMMUG00000031944	PF16884	Macaque	Old world
Q14919	G1R1X5	ENSNLEG00000005952	PF00808	Gibbon	Ape
Q14957	G1RHN7	ENSNLEG00000010463	PF10565	Gibbon	Ape
Q14957	H2NUM9	ENSPPYG00000008606	PF10565	Orangutan	Ape
Q14993	A0A0D9RM77	ENSCSAG00000013634	PF02210	Vervet	Old world
Q14993	G3QSZ0	ENSGGOG00000005906	PF02210	Gorilla	Ape
Q149N8	A0A096NQ59	ENSPANG00000005684	PF00271	Baboon	Old world
Q149N8	A0A096NQ59	ENSPANG00000005684	PF14634	Baboon	Old world
Q14C86	H0WZC7	ENSOGAG00000008849	PF02204	Bushbaby	Prosimian
Q14C86	H0WZC7	ENSOGAG00000008849	PF18151	Bushbaby	Prosimian
Q14C87	A0A0D9S5E8	ENSCSAG00000001945	PF15705	Vervet	Old world
Q14CM0	A0A2I2YH42	ENSGGOG00000008693	PF18507	Gorilla	Ape
Q14CM0	A0A2I3GS74	ENSNLEG00000009084	PF18507	Gibbon	Ape
Q14CM0	A0A2I3M1M7	ENSPANG00000000890	PF18507	Baboon	Old world
Q14CM0	A0A2I3S0R5	ENSPTRG00000021663	PF18507	Chimpanzee	Ape
Q14CW9	G1R0E1	ENSNLEG00000005507	PF08313	Gibbon	Ape
Q14CZ7	A0A0D9RXM7	ENSCSAG00000017331	PF08373	Vervet	Old world
Q14CZ7	F6Y2H2	ENSMMUG00000018746	PF08373	Macaque	Old world
Q15024	H2PAZ2	ENSPPYG00000035883	PF01138	Orangutan	Ape
Q15024	H2PAZ2	ENSPPYG00000035883	PF03725	Orangutan	Ape
Q15031	H0WPS4	ENSOGAG00000004381	PF08264	Bushbaby	Prosimian
Q15059	A0A096MSW6	ENSPANG00000026099	PF17035	Baboon	Old world
Q15061	A0A0D9RE46	ENSCSAG00000010665	PF00400	Vervet	Old world
Q15067	A0A2I3GQI1	ENSNLEG00000001872	PF02770	Gibbon	Ape
Q15080	F6ZE95	ENSCJAG00000013982	PF00787	Marmoset	New world
Q15080	G1RX97	ENSNLEG00000014690	PF14604	Gibbon	Ape
Q15147	A0A2I3M8J7	ENSPANG00000024114	PF06631	Baboon	Old world
Q15149	A0A096P3G2	ENSPANG00000023403	PF03501	Baboon	Old world
Q15149	A0A0D9R924	ENSCSAG00000008854	PF03501	Vervet	Old world
Q15149	A0A2I3HMT8	ENSNLEG00000031418	PF03501	Gibbon	Ape
Q15149	F6X5W2	ENSMMUG00000000388	PF03501	Macaque	Old world
Q15149	H0XMU5	ENSOGAG00000034616	PF03501	Bushbaby	Prosimian
Q15208	F7D1P8	ENSMMUG00000020558	PF00433	Macaque	Old world
Q15233	A0A0D9RG28	ENSCSAG00000011364	PF16367	Vervet	Old world
Q15274	G1S0S1	ENSNLEG00000015761	PF02749	Gibbon	Ape
Q15293	A0A096N4G2	ENSPANG00000039447	PF13202	Baboon	Old world
Q15306	A0A0D9R4A1	ENSCSAG00000007164	PF10401	Vervet	Old world
Q15329	F7GYK4	ENSMMUG00000041825	PF02319	Macaque	Old world
Q15329	F7GYK4	ENSMMUG00000041825	PF16421	Macaque	Old world
Q15370	H0XXA4	ENSOGAG00000030854	PF14560	Bushbaby	Prosimian
Q15413	A0A0D9R3K2	ENSCSAG00000007004	PF02815	Vervet	Old world
Q15413	A0A0D9R3K2	ENSCSAG00000007004	PF08709	Vervet	Old world
Q15437	F6T944	ENSMMUG00000012878	PF04810	Macaque	Old world
Q15464	H0XZD2	ENSOGAG00000026361	PF00017	Bushbaby	Prosimian
Q15542	A0A0D9QZ80	ENSCSAG00000005356	PF16045	Vervet	Old world
Q15596	A0A096N3A4	ENSPANG00000009385	PF08832	Baboon	Old world
Q15596	A0A096N3A4	ENSPANG00000009385	PF16279	Baboon	Old world
Q15596	H0X8L6	ENSOGAG00000013213	PF13188	Bushbaby	Prosimian
Q15596	H0X8L6	ENSOGAG00000013213	PF00010	Bushbaby	Prosimian
Q15596	H0X8L6	ENSOGAG00000013213	PF00989	Bushbaby	Prosimian
Q155Q3	F6WSA9	ENSMMUG00000017565	PF00307	Macaque	Old world
Q15642	G3R952	ENSGGOG00000012222	PF14604	Gorilla	Ape
Q15643	A0A0D9RFZ2	ENSCSAG00000011325	PF01465	Vervet	Old world
Q15646	H0WZU8	ENSOGAG00000009076	PF14560	Bushbaby	Prosimian
Q15652	A0A0D9R529	ENSCSAG00000007455	PF02373	Vervet	Old world
Q15678	F6WSL0	ENSCJAG00000015389	PF09380	Marmoset	New world
Q15700	H2NEU4	ENSPPYG00000003737	PF00625	Orangutan	Ape
Q15700	H2NEU4	ENSPPYG00000003737	PF10600	Orangutan	Ape
Q15700	H2NEU4	ENSPPYG00000003737	PF10608	Orangutan	Ape
Q15700	H2NEU4	ENSPPYG00000003737	PF13180	Orangutan	Ape
Q15714	H0XYX4	ENSOGAG00000032902	PF01166	Bushbaby	Prosimian
Q15722	F6PJG7	ENSMMUG00000020697	PF00001	Macaque	Old world
Q15772	H2P8P6	ENSPPYG00000013208	PF16794	Orangutan	Ape
Q15772	H2P8P6	ENSPPYG00000013208	PF00069	Orangutan	Ape
Q15785	G1R4I3	ENSNLEG00000006657	PF00515	Gibbon	Ape
Q15813	A0A096N7W2	ENSPANG00000021031	PF14560	Baboon	Old world
Q15813	A0A0D9RCG8	ENSCSAG00000010064	PF14560	Vervet	Old world
Q15813	A0A1D5QJB3	ENSMMUG00000008426	PF14560	Macaque	Old world
Q15858	G3SCI1	ENSGGOG00000025559	PF00612	Gorilla	Ape
Q15858	H0X882	ENSOGAG00000013021	PF00612	Bushbaby	Prosimian
Q15904	B5FW94	ENSOGAG00000008310	PF20520	Bushbaby	Prosimian
Q15906	A0A2I3GMI1	ENSNLEG00000028078	PF08265	Gibbon	Ape
Q15906	F7CW49	ENSMMUG00000007905	PF08265	Macaque	Old world
Q15910	A0A096N0B2	ENSPANG00000018691	PF00249	Baboon	Old world
Q15910	A0A096N0B2	ENSPANG00000018691	PF00856	Baboon	Old world
Q15910	A0A096N0B2	ENSPANG00000018691	PF18118	Baboon	Old world
Q15910	A0A096N0B2	ENSPANG00000018691	PF18264	Baboon	Old world
Q15928	A0A096NWJ9	ENSPANG00000015321	PF01352	Baboon	Old world
Q15937	G3QEE3	ENSGGOG00000000647	PF01352	Gorilla	Ape
Q15942	A0A0D9R4E3	ENSCSAG00000007214	PF00412	Vervet	Old world
Q16134	H0WMI9	ENSOGAG00000003315	PF12838	Bushbaby	Prosimian
Q16288	A0A2I2Z6H2	ENSGGOG00000010222	PF01462	Gorilla	Ape
Q16512	A0A2I3FXP1	ENSNLEG00000013522	PF00168	Gibbon	Ape
Q16512	A0A2I3FXP1	ENSNLEG00000013522	PF00433	Gibbon	Ape
Q16512	H2NXT2	ENSPPYG00000009643	PF00433	Orangutan	Ape
Q16513	F7C0E0	ENSMMUG00000020588	PF00168	Macaque	Old world
Q16538	H0XXT8	ENSOGAG00000024660	PF00001	Bushbaby	Prosimian
Q16549	G1R6Y4	ENSNLEG00000007340	PF16470	Gibbon	Ape
Q16611	H2PIQ6	ENSPPYG00000016502	PF00452	Orangutan	Ape
Q16620	A0A0D9R556	ENSCSAG00000007484	PF00069	Vervet	Old world
Q16620	A0A0D9R556	ENSCSAG00000007484	PF07714	Vervet	Old world
Q16620	F6T4E4	ENSCJAG00000003897	PF00069	Marmoset	New world
Q16620	F6T4E4	ENSCJAG00000003897	PF07714	Marmoset	New world
Q16620	G3REH2	ENSGGOG00000014303	PF01462	Gorilla	Ape
Q16625	G3R656	ENSGGOG00000011076	PF07303	Gorilla	Ape
Q16650	F6UNF8	ENSCJAG00000005603	PF16176	Marmoset	New world
Q16670	A0A0D9R6N0	ENSCSAG00000008003	PF02023	Vervet	Old world
Q16670	U3BEP1	ENSCJAG00000018640	PF02023	Marmoset	New world
Q16719	H0WJS3	ENSOGAG00000001979	PF00266	Bushbaby	Prosimian
Q16720	A0A2I3HLN1	ENSNLEG00000032741	PF12424	Gibbon	Ape
Q16787	K7EUL6	ENSPPYG00000029871	PF00008	Orangutan	Ape
Q16787	K7EUL6	ENSPPYG00000029871	PF00052	Orangutan	Ape
Q16787	K7EUL6	ENSPPYG00000029871	PF00055	Orangutan	Ape
Q16795	A0A096MT44	ENSPANG00000008470	PF01370	Baboon	Old world
Q16795	A0A0D9RF27	ENSCSAG00000010997	PF01370	Vervet	Old world
Q16795	F7H7P1	ENSMMUG00000020813	PF01370	Macaque	Old world
Q16795	G1QSM1	ENSNLEG00000003252	PF01370	Gibbon	Ape
Q16795	H0WRL3	ENSOGAG00000005225	PF01370	Bushbaby	Prosimian
Q16795	Q0MQB3	ENSGGOG00000006076	PF01370	Gorilla	Ape
Q16799	A0A0D9RP48	ENSCSAG00000014252	PF02453	Vervet	Old world
Q16799	H0XRH8	ENSOGAG00000029809	PF02453	Bushbaby	Prosimian
Q16854	F7FVS9	ENSCJAG00000017868	PF01712	Marmoset	New world
Q16873	H2PHL8	ENSPPYG00000016128	PF01124	Orangutan	Ape
Q17R60	A0A096NQE1	ENSPANG00000019906	PF00008	Baboon	Old world
Q17R60	A0A2I2ZHN8	ENSGGOG00000025852	PF00008	Gorilla	Ape
Q17R60	A0A2I3GFK9	ENSNLEG00000005102	PF00008	Gibbon	Ape
Q17R60	A0A2I3TX82	ENSPTRG00000018360	PF00008	Chimpanzee	Ape
Q17R60	F6SRM0	ENSCJAG00000010664	PF00008	Marmoset	New world
Q17R60	H0X2V0	ENSOGAG00000010505	PF00008	Bushbaby	Prosimian
Q17RB8	A0A2I3HBL0	ENSNLEG00000001858	PF13174	Gibbon	Ape
Q17RB8	G3R4F2	ENSGGOG00000010406	PF13174	Gorilla	Ape
Q17RG1	H2RA37	ENSPTRG00000008226	PF02214	Chimpanzee	Ape
Q17RR3	F7GFC8	ENSCJAG00000019410	PF01477	Marmoset	New world
Q17RR3	H0X5G0	ENSOGAG00000011746	PF01477	Bushbaby	Prosimian
Q18PE1	F7A158	ENSCJAG00000014004	PF16457	Marmoset	New world
Q18PE1	G1QHI0	ENSNLEG00000000308	PF16457	Gibbon	Ape
Q18PE1	G3QLJ7	ENSGGOG00000003413	PF02174	Gorilla	Ape
Q18PE1	H2QP53	ENSPTRG00000015858	PF02174	Chimpanzee	Ape
Q1L5Z9	A0A096MX87	ENSPANG00000016950	PF13174	Baboon	Old world
Q1L5Z9	A0A0D9RX87	ENSCSAG00000017190	PF13174	Vervet	Old world
Q1L5Z9	H0WNH1	ENSOGAG00000003794	PF13174	Bushbaby	Prosimian
Q1W6H9	H0XX30	ENSOGAG00000033686	PF14161	Bushbaby	Prosimian
Q1X8D7	A0A2I3HNS7	ENSNLEG00000035657	PF13855	Gibbon	Ape
Q27J81	H2NME2	ENSPPYG00000006189	PF06367	Orangutan	Ape
Q27J81	H2NME2	ENSPPYG00000006189	PF06371	Orangutan	Ape
Q2HXU8	A0A0D9RA09	ENSCSAG00000009196	PF08391	Vervet	Old world
Q2HXU8	H0XTX9	ENSOGAG00000032709	PF08391	Bushbaby	Prosimian
Q2HXU8	H2Q5F0	ENSPTRG00000004663	PF08391	Chimpanzee	Ape
Q2I0M5	F7I1X9	ENSCJAG00000020885	PF00090	Marmoset	New world
Q2KHR2	A0A2I3TNU9	ENSPTRG00000007104	PF02257	Chimpanzee	Ape
Q2M296	H2NRP9	ENSPPYG00000007624	PF16367	Orangutan	Ape
Q2M3G4	G1RQV3	ENSNLEG00000012851	PF08688	Gibbon	Ape
Q2M3W8	A0A0D9QX37	ENSCSAG00000004595	PF01352	Vervet	Old world
Q2M3X9	A0A0D9SDX2	ENSCSAG00000019562	PF01352	Vervet	Old world
Q2M3X9	H0XHB8	ENSOGAG00000028839	PF01352	Bushbaby	Prosimian
Q2MKA7	G1RLM3	ENSNLEG00000011628	PF00090	Gibbon	Ape
Q2TB18	F7I7G5	ENSCJAG00000003181	PF00752	Marmoset	New world
Q2TBA0	G1R1L7	ENSNLEG00000005861	PF01344	Gibbon	Ape
Q2UY09	H0XVH5	ENSOGAG00000030386	PF00014	Bushbaby	Prosimian
Q2V2M9	H0WXZ6	ENSOGAG00000008207	PF18382	Bushbaby	Prosimian
Q2VY69	A0A0D9S1H3	ENSCSAG00000003336	PF01352	Vervet	Old world
Q2WGJ9	G3S4D1	ENSGGOG00000011502	PF08150	Gorilla	Ape
Q30KQ4	A0A2R8P0I8	ENSCJAG00000048116	PF13841	Marmoset	New world
Q30KQ4	H0XPK9	ENSOGAG00000029643	PF13841	Bushbaby	Prosimian
Q30KQ6	A0A0D9RKD0	ENSCSAG00000012897	PF13841	Vervet	Old world
Q30KQ9	H2PJB8	ENSPPYG00000016697	PF13841	Orangutan	Ape
Q32M78	A0A2I2ZEC8	ENSGGOG00000037284	PF01352	Gorilla	Ape
Q32MH5	G3RGS9	ENSGGOG00000015199	PF13915	Gorilla	Ape
Q32MQ0	G1RIH5	ENSNLEG00000010729	PF15269	Gibbon	Ape
Q32NB8	A0A2I3HNA7	ENSNLEG00000034958	PF00614	Gibbon	Ape
Q38SD2	H0WT11	ENSOGAG00000005869	PF12796	Bushbaby	Prosimian
Q38SD2	H0WT11	ENSOGAG00000005869	PF13855	Bushbaby	Prosimian
Q3I5F7	A0A0D9SDY1	ENSCSAG00000019571	PF04775	Vervet	Old world
Q3I5F7	A0A2I3HZB1	ENSNLEG00000030750	PF04775	Gibbon	Ape
Q3I5F7	A0A2I3NEU6	ENSPANG00000031897	PF04775	Baboon	Old world
Q3I5F7	F7HGY5	ENSCJAG00000037095	PF04775	Marmoset	New world
Q3I5F7	G3RE00	ENSGGOG00000014111	PF04775	Gorilla	Ape
Q3I5F7	H2R993	ENSPTRG00000030702	PF04775	Chimpanzee	Ape
Q3KNS6	A0A0D9QW02	ENSCSAG00000004185	PF01352	Vervet	Old world
Q3KNV8	A0A2I3S581	ENSPTRG00000046521	PF14634	Chimpanzee	Ape
Q3KP31	A0A0D9R2S7	ENSCSAG00000006632	PF01352	Vervet	Old world
Q3KR37	A0A096NPC1	ENSPANG00000018864	PF02893	Baboon	Old world
Q3KR37	A0A096NPC1	ENSPANG00000018864	PF16016	Baboon	Old world
Q3MII6	A0A2I3HVP2	ENSNLEG00000007838	PF00566	Gibbon	Ape
Q3MIN7	A0A0D9R368	ENSCSAG00000006784	PF00618	Vervet	Old world
Q3MIN7	H0XEE1	ENSOGAG00000015979	PF00788	Bushbaby	Prosimian
Q3MIR4	A0A2R8MRN3	ENSCJAG00000019178	PF03381	Marmoset	New world
Q3MIS6	A0A0D9S5B9	ENSCSAG00000001976	PF01352	Vervet	Old world
Q3MIS6	K7ETH6	ENSPPYG00000029732	PF01352	Orangutan	Ape
Q3MIV0	A0A0D9SBH8	ENSCSAG00000018695	PF11759	Vervet	Old world
Q3MUY2	F6RHL0	ENSMMUG00000010318	PF15159	Macaque	Old world
Q3SXY7	H2PE42	ENSPPYG00000014998	PF13855	Orangutan	Ape
Q3SXZ3	A0A2I2ZSD8	ENSGGOG00000007012	PF01352	Gorilla	Ape
Q3SY52	A0A0D9S6A9	ENSCSAG00000001627	PF01352	Vervet	Old world
Q3T8J9	F7HUX6	ENSCJAG00000007977	PF00249	Marmoset	New world
Q3T8J9	G3QDY9	ENSGGOG00000000477	PF00249	Gorilla	Ape
Q3T8J9	H0WHB8	ENSOGAG00000000849	PF00249	Bushbaby	Prosimian
Q3YEC7	H0XIS4	ENSOGAG00000033737	PF00071	Bushbaby	Prosimian
Q3YEC7	K7AZ33	ENSPTRG00000034484	PF00071	Chimpanzee	Ape
Q3ZCN5	A0A0D9QV97	ENSCSAG00000003939	PF05270	Vervet	Old world
Q3ZCN5	G3RGH6	ENSGGOG00000015088	PF00093	Gorilla	Ape
Q3ZCU0	A0A0D9S9C0	ENSCSAG00000000546	PF17906	Vervet	Old world
Q494X3	A0A2I3GE34	ENSNLEG00000035109	PF01352	Gibbon	Ape
Q495C1	G1QJS8	ENSNLEG00000000998	PF14634	Gibbon	Ape
Q496J9	A0A2I3GXK9	ENSNLEG00000034568	PF07690	Gibbon	Ape
Q496J9	F6UWY8	ENSCJAG00000020031	PF07690	Marmoset	New world
Q496J9	H2PFW6	ENSPPYG00000015566	PF07690	Orangutan	Ape
Q496Y0	G1RXQ7	ENSNLEG00000014827	PF13174	Gibbon	Ape
Q49AA0	F7FR26	ENSMMUG00000005836	PF01352	Macaque	Old world
Q49AJ0	A0A096N9Q6	ENSPANG00000019753	PF12394	Baboon	Old world
Q49B96	H0X6M0	ENSOGAG00000012314	PF06747	Bushbaby	Prosimian
Q4AE62	F7HMS5	ENSMMUG00000011922	PF00534	Macaque	Old world
Q4G0N4	A0A0D9RWT1	ENSCSAG00000017026	PF01513	Vervet	Old world
Q4G0N8	A0A0D9R2P9	ENSCSAG00000006617	PF00520	Vervet	Old world
Q4G0N8	F6XSS5	ENSMMUG00000016075	PF00027	Macaque	Old world
Q4G0N8	F6XSS5	ENSMMUG00000016075	PF00520	Macaque	Old world
Q4G0N8	G1QW21	ENSNLEG00000004233	PF00520	Gibbon	Ape
Q4G0N8	G3QG05	ENSGGOG00000001265	PF00520	Gorilla	Ape
Q4G0N8	H0WFR9	ENSOGAG00000000113	PF00520	Bushbaby	Prosimian
Q4G0N8	H2P9R2	ENSPPYG00000013551	PF00520	Orangutan	Ape
Q4G0N8	H2RCQ7	ENSPTRG00000015215	PF00520	Chimpanzee	Ape
Q4G0P3	H0WFN8	ENSOGAG00000000065	PF17213	Bushbaby	Prosimian
Q4G0W2	A0A2I2YD41	ENSGGOG00000040849	PF00782	Gorilla	Ape
Q4G0X4	A0A096N752	ENSPANG00000012861	PF00651	Baboon	Old world
Q4G0X4	A0A096N752	ENSPANG00000012861	PF02214	Baboon	Old world
Q4G0X4	A0A096N752	ENSPANG00000012861	PF19329	Baboon	Old world
Q4G0Z9	F7HTN6	ENSCJAG00000004573	PF00493	Marmoset	New world
Q4G112	H0WQX9	ENSOGAG00000004924	PF00447	Bushbaby	Prosimian
Q4G112	H2NTH9	ENSPPYG00000008231	PF00447	Orangutan	Ape
Q4G176	A0A096N816	ENSPANG00000021831	PF13193	Baboon	Old world
Q4KMQ1	A0A0D9RVF4	ENSCSAG00000016532	PF13916	Vervet	Old world
Q4KMQ1	G1RD16	ENSNLEG00000009121	PF13916	Gibbon	Ape
Q4KMQ1	H2QY84	ENSPTRG00000021600	PF13916	Chimpanzee	Ape
Q4KMZ1	G1QPN5	ENSNLEG00000002395	PF00612	Gibbon	Ape
Q4KWH8	A0A0D9RHU9	ENSCSAG00000012000	PF16457	Vervet	Old world
Q4L235	F7GPX0	ENSMMUG00000016360	PF13570	Macaque	Old world
Q4W5G0	G3SFF2	ENSGGOG00000026736	PF04218	Gorilla	Ape
Q502W6	A0A0D9RXF9	ENSCSAG00000017270	PF00567	Vervet	Old world
Q502W6	A0A0D9RXF9	ENSCSAG00000017270	PF15057	Vervet	Old world
Q504T8	G1QL79	ENSNLEG00000001450	PF14560	Gibbon	Ape
Q504Y3	A0A096NBC5	ENSPANG00000006222	PF00855	Baboon	Old world
Q504Y3	A0A096NBC5	ENSPANG00000006222	PF07496	Baboon	Old world
Q50LG9	A0A096N203	ENSPANG00000024704	PF01462	Baboon	Old world
Q50LG9	A0A096N203	ENSPANG00000024704	PF01463	Baboon	Old world
Q50LG9	A0A096N203	ENSPANG00000024704	PF13855	Baboon	Old world
Q50LG9	A0A096N203	ENSPANG00000024704	PF13895	Baboon	Old world
Q50LG9	F7GFS6	ENSCJAG00000021397	PF01462	Marmoset	New world
Q50LG9	G1RJ24	ENSNLEG00000010911	PF01462	Gibbon	Ape
Q50LG9	G1RJ24	ENSNLEG00000010911	PF13895	Gibbon	Ape
Q50LG9	H0X876	ENSOGAG00000013013	PF01462	Bushbaby	Prosimian
Q53ET0	A0A0D9S5J8	ENSCSAG00000001893	PF12884	Vervet	Old world
Q53ET0	F6VJF1	ENSMMUG00000005005	PF12884	Macaque	Old world
Q53ET0	F6VJF1	ENSMMUG00000005005	PF12886	Macaque	Old world
Q53G44	F7G1H1	ENSMMUG00000001569	PF01926	Macaque	Old world
Q53G44	G3RCT4	ENSGGOG00000013652	PF01926	Gorilla	Ape
Q53G44	H2PZA1	ENSPTRG00000000892	PF01926	Chimpanzee	Ape
Q53G59	H0XBX0	ENSOGAG00000014771	PF01344	Bushbaby	Prosimian
Q53G59	H2N449	ENSPPYG00000000343	PF00651	Orangutan	Ape
Q53G59	H2N449	ENSPPYG00000000343	PF07707	Orangutan	Ape
Q53H47	H0XK08	ENSOGAG00000024973	PF01359	Bushbaby	Prosimian
Q53H47	H0XK08	ENSOGAG00000024973	PF17906	Bushbaby	Prosimian
Q53S33	A0A2I3M478	ENSPANG00000035674	PF01722	Baboon	Old world
Q53SF7	F7I456	ENSCJAG00000006065	PF02205	Marmoset	New world
Q53SF7	H0WMI0	ENSOGAG00000003301	PF02205	Bushbaby	Prosimian
Q562E7	H0XX86	ENSOGAG00000031132	PF02138	Bushbaby	Prosimian
Q562E7	H2NS59	ENSPPYG00000007780	PF02138	Orangutan	Ape
Q58A45	F6Y6X5	ENSMMUG00000022522	PF00642	Macaque	Old world
Q58A45	G3RJ20	ENSGGOG00000016079	PF00642	Gorilla	Ape
Q58A45	H2NJI2	ENSPPYG00000005245	PF00642	Orangutan	Ape
Q58DX5	A0A1D5RI60	ENSMMUG00000045509	PF04389	Macaque	Old world
Q58DX5	A0A2I3NB69	ENSPANG00000024430	PF04389	Baboon	Old world
Q58FF8	A0A2I3SK69	ENSPTRG00000042951	PF13581	Chimpanzee	Ape
Q58FF8	G3SEF7	ENSGGOG00000026811	PF13581	Gorilla	Ape
Q5D862	A0A2I3GSV8	ENSNLEG00000030540	PF03516	Gibbon	Ape
Q5D862	G3QZE6	ENSGGOG00000008451	PF13202	Gorilla	Ape
Q5D862	H0XNI9	ENSOGAG00000034312	PF03516	Bushbaby	Prosimian
Q5DID0	F7FJ27	ENSMMUG00000018057	PF00095	Macaque	Old world
Q5DID0	F7FJ27	ENSMMUG00000018057	PF07546	Macaque	Old world
Q5DID0	H0WT32	ENSOGAG00000005904	PF16794	Bushbaby	Prosimian
Q5DID0	H0WT32	ENSOGAG00000005904	PF00095	Bushbaby	Prosimian
Q5DID0	H0WT32	ENSOGAG00000005904	PF07546	Bushbaby	Prosimian
Q5EBM0	G3QN81	ENSGGOG00000004066	PF02223	Gorilla	Ape
Q5EBM0	H2P711	ENSPPYG00000012675	PF02223	Orangutan	Ape
Q5F1R6	A0A2R8M3G0	ENSCJAG00000018495	PF00226	Marmoset	New world
Q5FBB7	F7G6C1	ENSMMUG00000020341	PF07558	Macaque	Old world
Q5FWF4	H0X8U0	ENSOGAG00000013307	PF00176	Bushbaby	Prosimian
Q5FWF4	H2P7F5	ENSPPYG00000012814	PF00176	Orangutan	Ape
Q5FWF4	H2P7F5	ENSPPYG00000012814	PF00271	Orangutan	Ape
Q5FWF6	G3RM96	ENSGGOG00000022768	PF01352	Gorilla	Ape
Q5H8A4	H2PCL8	ENSPPYG00000014503	PF01663	Orangutan	Ape
Q5H8C1	A0A0D9RA11	ENSCSAG00000009200	PF00059	Vervet	Old world
Q5H8C1	A0A0D9RA11	ENSCSAG00000009200	PF03160	Vervet	Old world
Q5H8C1	A0A0D9RA11	ENSCSAG00000009200	PF19309	Vervet	Old world
Q5H9R4	H0XVI7	ENSOGAG00000027503	PF00514	Bushbaby	Prosimian
Q5H9R4	H0XVI7	ENSOGAG00000027503	PF04826	Bushbaby	Prosimian
Q5HY64	F7BJQ0	ENSMMUG00000011104	PF14642	Macaque	Old world
Q5HYK9	H0XXB0	ENSOGAG00000028413	PF01352	Bushbaby	Prosimian
Q5IJ48	G1S5Z9	ENSNLEG00000017244	PF12661	Gibbon	Ape
Q5J8M3	F7EP33	ENSMMUG00000012335	PF06417	Macaque	Old world
Q5J8X5	A0A2I2Y2M6	ENSGGOG00000039471	PF04103	Gorilla	Ape
Q5J8X5	A0A2I3GTW5	ENSNLEG00000013497	PF04103	Gibbon	Ape
Q5J8X5	H2NDA3	ENSPPYG00000003210	PF04103	Orangutan	Ape
Q5JNZ3	A0A0D9R6T7	ENSCSAG00000008062	PF01352	Vervet	Old world
Q5JPH6	A0A2I3NEN3	ENSPANG00000015102	PF19269	Baboon	Old world
Q5JPH6	A0A2J8TJ47	ENSPPYG00000007190	PF19269	Orangutan	Ape
Q5JPH6	F6R4X7	ENSMMUG00000020525	PF19269	Macaque	Old world
Q5JPH6	G1RN22	ENSNLEG00000012054	PF19269	Gibbon	Ape
Q5JPI9	F7IDP0	ENSCJAG00000012593	PF13847	Marmoset	New world
Q5JQC9	A0A2R8PF02	ENSCJAG00000048404	PF10522	Marmoset	New world
Q5JQC9	G1R9M2	ENSNLEG00000008132	PF10522	Gibbon	Ape
Q5JRX3	A0A096P389	ENSPANG00000023510	PF00675	Baboon	Old world
Q5JRX3	A0A096P389	ENSPANG00000023510	PF05193	Baboon	Old world
Q5JRX3	A0A0D9RNC6	ENSCSAG00000013981	PF00675	Vervet	Old world
Q5JRX3	A0A2I2YGN1	ENSGGOG00000036155	PF00675	Gorilla	Ape
Q5JS13	A0A0D9RML2	ENSCSAG00000013693	PF16457	Vervet	Old world
Q5JS37	A0A2I2ZN60	ENSGGOG00000043703	PF01436	Gorilla	Ape
Q5JSL3	H0XC84	ENSOGAG00000014913	PF20421	Bushbaby	Prosimian
Q5JSL3	H0XC84	ENSOGAG00000014913	PF20422	Bushbaby	Prosimian
Q5JST6	F7BRC3	ENSMMUG00000016391	PF13202	Macaque	Old world
Q5JST6	F7E245	ENSCJAG00000010837	PF13202	Marmoset	New world
Q5JST6	G1QGN6	ENSNLEG00000000052	PF13202	Gibbon	Ape
Q5JST6	H0WTL2	ENSOGAG00000006158	PF13202	Bushbaby	Prosimian
Q5JST6	H2PVD5	ENSPPYG00000020266	PF13202	Orangutan	Ape
Q5JSZ5	H0X7R2	ENSOGAG00000012796	PF07001	Bushbaby	Prosimian
Q5JU85	G1S1E2	ENSNLEG00000015943	PF00612	Gibbon	Ape
Q5JUK2	G1RC35	ENSNLEG00000008844	PF00010	Gibbon	Ape
Q5JUK2	H2PTX7	ENSPPYG00000019762	PF00010	Orangutan	Ape
Q5JV73	F7I4F3	ENSCJAG00000007898	PF00373	Marmoset	New world
Q5JV73	F7I4F3	ENSCJAG00000007898	PF13180	Marmoset	New world
Q5K4L6	G1RI79	ENSNLEG00000010644	PF13193	Gibbon	Ape
Q5K651	H0XY42	ENSOGAG00000027260	PF07647	Bushbaby	Prosimian
Q5M775	F6YFR0	ENSMMUG00000018579	PF00307	Macaque	Old world
Q5M775	H0WNB7	ENSOGAG00000003723	PF00307	Bushbaby	Prosimian
Q5M7Z0	F6WR27	ENSCJAG00000032128	PF14634	Marmoset	New world
Q5M7Z0	F7HK02	ENSMMUG00000009203	PF14634	Macaque	Old world
Q5MCW4	A0A0D9QVX9	ENSCSAG00000004162	PF01352	Vervet	Old world
Q5MNV8	G1QIN0	ENSNLEG00000000662	PF12937	Gibbon	Ape
Q5QJ38	F6V9Y5	ENSMMUG00000020209	PF01023	Macaque	Old world
Q5QJ74	A0A2I3LVC6	ENSPANG00000032315	PF14560	Baboon	Old world
Q5R372	A0A0D9RHD8	ENSCSAG00000011835	PF00566	Vervet	Old world
Q5SQS7	A0A2I2YH97	ENSGGOG00000006297	PF00017	Gorilla	Ape
Q5SQS7	A0A2I3MMJ9	ENSPANG00000022612	PF00017	Baboon	Old world
Q5SQS7	A0A2I3T4W7	ENSPTRG00000002687	PF00017	Chimpanzee	Ape
Q5SQS7	F7H6N7	ENSCJAG00000003404	PF00017	Marmoset	New world
Q5SQS7	F7HLZ0	ENSMMUG00000013895	PF00017	Macaque	Old world
Q5SQS7	G1RIK3	ENSNLEG00000010754	PF00017	Gibbon	Ape
Q5SW79	A0A096MXV8	ENSPANG00000022781	PF00498	Baboon	Old world
Q5SW79	A0A0D9RAG1	ENSCSAG00000009345	PF00498	Vervet	Old world
Q5SW79	F6R8Z2	ENSMMUG00000019914	PF00498	Macaque	Old world
Q5SW79	G1QUQ4	ENSNLEG00000003866	PF15308	Gibbon	Ape
Q5SW79	G3RJI0	ENSGGOG00000016268	PF00498	Gorilla	Ape
Q5SXH7	A0A0D9QYH6	ENSCSAG00000005092	PF16457	Vervet	Old world
Q5SXM8	G1R9P1	ENSNLEG00000008154	PF05180	Gibbon	Ape
Q5SZB4	A0A2I2ZC57	ENSGGOG00000042146	PF15737	Gorilla	Ape
Q5T0D9	F7GVM5	ENSMMUG00000016569	PF12456	Macaque	Old world
Q5T197	A0A2I3H720	ENSNLEG00000011611	PF14634	Gibbon	Ape
Q5T200	H2NJU0	ENSPPYG00000005344	PF00642	Orangutan	Ape
Q5T4F7	A0A0D9R0I9	ENSCSAG00000005821	PF01392	Vervet	Old world
Q5T4S7	H0XM05	ENSOGAG00000030443	PF02207	Bushbaby	Prosimian
Q5T4S7	H0XM05	ENSOGAG00000030443	PF19423	Bushbaby	Prosimian
Q5T5P2	H2N9Z6	ENSPPYG00000002154	PF03915	Orangutan	Ape
Q5T653	H2PJ41	ENSPPYG00000016630	PF03947	Orangutan	Ape
Q5T6J7	A0A096P1V6	ENSPANG00000024897	PF01202	Baboon	Old world
Q5T6X5	G1RS27	ENSNLEG00000013257	PF00003	Gibbon	Ape
Q5T6X5	G1RS27	ENSNLEG00000013257	PF07562	Gibbon	Ape
Q5T890	A0A096P265	ENSPANG00000024647	PF00567	Baboon	Old world
Q5T890	A0A096P265	ENSPANG00000024647	PF00176	Baboon	Old world
Q5T890	A0A096P265	ENSPANG00000024647	PF00271	Baboon	Old world
Q5T890	A0A2I3SXR0	ENSPTRG00000048689	PF14773	Chimpanzee	Ape
Q5T890	A0A2R8PCW1	ENSCJAG00000043554	PF00567	Marmoset	New world
Q5T890	G1S4E5	ENSNLEG00000016784	PF14773	Gibbon	Ape
Q5T890	G3QJR5	ENSGGOG00000002705	PF14773	Gorilla	Ape
Q5T890	H0WM71	ENSOGAG00000003146	PF00567	Bushbaby	Prosimian
Q5TA31	A0A0D9RVH4	ENSCSAG00000016553	PF14634	Vervet	Old world
Q5TAX3	G3R354	ENSGGOG00000009886	PF00098	Gorilla	Ape
Q5TAX3	G3R354	ENSGGOG00000009886	PF01909	Gorilla	Ape
Q5TAX3	G3R354	ENSGGOG00000009886	PF03828	Gorilla	Ape
Q5TB30	G3RJM0	ENSGGOG00000016316	PF00610	Gorilla	Ape
Q5TC82	H0WP17	ENSOGAG00000004044	PF18386	Bushbaby	Prosimian
Q5TCS8	H0WY93	ENSOGAG00000008336	PF13401	Bushbaby	Prosimian
Q5TCX8	G1QPW4	ENSNLEG00000002463	PF14604	Gibbon	Ape
Q5TCZ1	A0A096P6H7	ENSPANG00000020925	PF00787	Baboon	Old world
Q5TCZ1	A0A0D9QZ44	ENSCSAG00000005326	PF00787	Vervet	Old world
Q5TCZ1	F6TN24	ENSCJAG00000018307	PF00787	Marmoset	New world
Q5TCZ1	F7EWU2	ENSMMUG00000007067	PF00787	Macaque	Old world
Q5TEJ8	F7IH69	ENSCJAG00000009445	PF12736	Marmoset	New world
Q5TF39	A0A096NWU8	ENSPANG00000006921	PF07690	Baboon	Old world
Q5TF39	H0XQV7	ENSOGAG00000029527	PF07690	Bushbaby	Prosimian
Q5TGI0	A0A096NUH8	ENSPANG00000011254	PF17171	Baboon	Old world
Q5TGU0	H2PIZ3	ENSPPYG00000016585	PF03073	Orangutan	Ape
Q5THJ4	G3QHP6	ENSGGOG00000001894	PF00627	Gorilla	Ape
Q5TID7	F7HFY9	ENSCJAG00000010246	PF13904	Marmoset	New world
Q5TID7	H0XUL2	ENSOGAG00000029896	PF13904	Bushbaby	Prosimian
Q5VST9	A0A2I3GAH4	ENSNLEG00000014265	PF16457	Gibbon	Ape
Q5VST9	H0XQ16	ENSOGAG00000030331	PF14604	Bushbaby	Prosimian
Q5VST9	H0XQ16	ENSOGAG00000030331	PF16794	Bushbaby	Prosimian
Q5VST9	H0XQ16	ENSOGAG00000030331	PF00069	Bushbaby	Prosimian
Q5VST9	H0XQ16	ENSOGAG00000030331	PF00612	Bushbaby	Prosimian
Q5VT06	A0A0D9RIK9	ENSCSAG00000012261	PF14309	Vervet	Old world
Q5VT06	G3QHE4	ENSGGOG00000001794	PF14309	Gorilla	Ape
Q5VT25	H2N3I5	ENSPPYG00000000158	PF00069	Orangutan	Ape
Q5VT25	H2N3I5	ENSPPYG00000000158	PF00433	Orangutan	Ape
Q5VT25	H2N3I5	ENSPPYG00000000158	PF15796	Orangutan	Ape
Q5VT52	A0A0D9RZQ8	ENSCSAG00000018079	PF04818	Vervet	Old world
Q5VT52	A0A2I3GG92	ENSNLEG00000029292	PF04818	Gibbon	Ape
Q5VTT5	F7I1Z9	ENSCJAG00000020880	PF00047	Marmoset	New world
Q5VTT5	G3QNA0	ENSGGOG00000004080	PF00047	Gorilla	Ape
Q5VU43	A0A2I2ZJK2	ENSGGOG00000005721	PF06758	Gorilla	Ape
Q5VU43	A0A2I2ZJK2	ENSGGOG00000005721	PF07989	Gorilla	Ape
Q5VU43	A0A2I3TRB5	ENSPTRG00000001188	PF07989	Chimpanzee	Ape
Q5VU57	A0A0D9S7C0	ENSCSAG00000001255	PF00246	Vervet	Old world
Q5VU57	A0A0D9S7C0	ENSCSAG00000001255	PF18027	Vervet	Old world
Q5VU57	H0WQ90	ENSOGAG00000004600	PF18027	Bushbaby	Prosimian
Q5VU57	H2N7G3	ENSPPYG00000001368	PF18027	Orangutan	Ape
Q5VUG0	G1RM89	ENSNLEG00000011806	PF07647	Gibbon	Ape
Q5VV43	A0A096NLC8	ENSPANG00000010500	PF16794	Baboon	Old world
Q5VV43	G3QUU8	ENSGGOG00000006644	PF16794	Gorilla	Ape
Q5VV43	H0X3D1	ENSOGAG00000010747	PF16794	Bushbaby	Prosimian
Q5VV43	H0X3D1	ENSOGAG00000010747	PF00801	Bushbaby	Prosimian
Q5VV43	H0X3D1	ENSOGAG00000010747	PF02010	Bushbaby	Prosimian
Q5VV43	U3DDH9	ENSCJAG00000006084	PF16794	Marmoset	New world
Q5VV63	A0A0D9QXX1	ENSCSAG00000004885	PF00431	Vervet	Old world
Q5VWG9	F7I4L2	ENSCJAG00000020650	PF07524	Marmoset	New world
Q5VWG9	G1RMQ3	ENSNLEG00000011951	PF07524	Gibbon	Ape
Q5VWG9	G3RKM4	ENSGGOG00000016706	PF16866	Gorilla	Ape
Q5VWK5	F6TY15	ENSCJAG00000017407	PF16794	Marmoset	New world
Q5VWX1	A0A0D9RLY1	ENSCSAG00000013462	PF16568	Vervet	Old world
Q5VX52	G1RFV9	ENSNLEG00000009935	PF15743	Gibbon	Ape
Q5VYJ5	H0WI42	ENSOGAG00000001206	PF00008	Bushbaby	Prosimian
Q5VYS8	H2PSK2	ENSPPYG00000019340	PF19088	Orangutan	Ape
Q5VZ03	F7IDA6	ENSCJAG00000078615	PF17172	Marmoset	New world
Q5VZ19	G1RKS7	ENSNLEG00000011370	PF16367	Gibbon	Ape
Q5VZ89	A0A096P1G8	ENSPANG00000043969	PF03456	Baboon	Old world
Q5VZ89	H0XEY7	ENSOGAG00000016242	PF02141	Bushbaby	Prosimian
Q5VZ89	H0XEY7	ENSOGAG00000016242	PF03455	Bushbaby	Prosimian
Q5VZ89	H0XEY7	ENSOGAG00000016242	PF03456	Bushbaby	Prosimian
Q5VZB9	A0A0D9RBH2	ENSCSAG00000009709	PF00751	Vervet	Old world
Q5W064	A0A096P5B6	ENSPANG00000021890	PF04083	Baboon	Old world
Q5W064	A0A0D9R3L6	ENSCSAG00000006921	PF04083	Vervet	Old world
Q5W064	F7CTG9	ENSMMUG00000014343	PF04083	Macaque	Old world
Q5W064	G3R7W8	ENSGGOG00000011759	PF04083	Gorilla	Ape
Q5XG87	G1RL24	ENSNLEG00000011434	PF01909	Gibbon	Ape
Q5XG99	A0A1D5Q658	ENSMMUG00000018124	PF01476	Macaque	Old world
Q5XG99	A0A2I3FT26	ENSNLEG00000032622	PF01476	Gibbon	Ape
Q5XG99	G3RFL3	ENSGGOG00000014741	PF01476	Gorilla	Ape
Q5XG99	H2QA55	ENSPTRG00000007497	PF01476	Chimpanzee	Ape
Q5XKL5	A0A0D9S6S1	ENSCSAG00000001464	PF15363	Vervet	Old world
Q5XKL5	G1RHH2	ENSNLEG00000010412	PF15363	Gibbon	Ape
Q5XKL5	G3RBU6	ENSGGOG00000013288	PF15363	Gorilla	Ape
Q5XKL5	H0WHN6	ENSOGAG00000001005	PF15363	Bushbaby	Prosimian
Q5XKL5	H2PZE1	ENSPTRG00000000956	PF15363	Chimpanzee	Ape
Q5XKR4	G3RI20	ENSGGOG00000015687	PF03826	Gorilla	Ape
Q5XUX0	A0A2I3GLH5	ENSNLEG00000030971	PF12937	Gibbon	Ape
Q5XUX0	F6WB53	ENSMMUG00000017610	PF12937	Macaque	Old world
Q5XUX0	H2NRQ2	ENSPPYG00000007627	PF12937	Orangutan	Ape
Q5ZPR3	A0A096NMN8	ENSPANG00000016125	PF07654	Baboon	Old world
Q5ZPR3	A0A0D9RNI2	ENSCSAG00000014029	PF07654	Vervet	Old world
Q5ZPR3	G1RVP3	ENSNLEG00000014262	PF07654	Gibbon	Ape
Q5ZPR3	H0XMF4	ENSOGAG00000032906	PF07654	Bushbaby	Prosimian
Q63HM1	G1QGS6	ENSNLEG00000000091	PF07859	Gibbon	Ape
Q63HM1	H2QDZ4	ENSPTRG00000009705	PF07859	Chimpanzee	Ape
Q63HM2	H2NLE5	ENSPPYG00000005869	PF05041	Orangutan	Ape
Q63HQ2	A0A096MV11	ENSPANG00000010086	PF16794	Baboon	Old world
Q63ZY3	G1RPK1	ENSNLEG00000012488	PF12075	Gibbon	Ape
Q643R3	F7G5J2	ENSCJAG00000021171	PF01553	Marmoset	New world
[truncated: 2,463 more rows]

## Sheet: potential gains
Human	NHP_Uniprot	NHP_Ensembl	Pfam	Species	Group
A0A0J9YYD9	A0A2I3GFR3	ENSNLEG00000010165	PF15332	Gibbon	Ape
A0A0J9YYD9	A0A2I3TCD3	ENSPTRG00000051511	PF15332	Chimpanzee	Ape
A0A1B0GTG8	A0A2I3HE39	ENSNLEG00000029953	PF02014	Gibbon	Ape
A0A1W2PP97	A0A1D5Q1A4	ENSMMUG00000045010	PF01351	Macaque	Old world
A0A2R8Y872	A0A2I3M804	ENSPANG00000001203	PF00271	Baboon	Old world
A0PJE2	A0A2I3MSN8	ENSPANG00000031113	PF00157	Baboon	Old world
A0PJE2	F6X9L2	ENSMMUG00000009420	PF00157	Macaque	Old world
A1L4K1	A0A096NN11	ENSPANG00000000970	PF13765	Baboon	Old world
A1L4K1	A0A0D9RXI3	ENSCSAG00000017289	PF13765	Vervet	Old world
A1L4K1	F6T011	ENSMMUG00000019138	PF13765	Macaque	Old world
A1L4K1	G1RJE7	ENSNLEG00000010971	PF13765	Gibbon	Ape
A2A288	H0XRR8	ENSOGAG00000031025	PF18561	Bushbaby	Prosimian
A2A2Z9	A0A2I3RBZ1	ENSPTRG00000020960	PF10456	Chimpanzee	Ape
A2RU49	F7G1N5	ENSMMUG00000010740	PF00227	Macaque	Old world
A2RU49	F7G1N5	ENSMMUG00000010740	PF10584	Macaque	Old world
A2RUS2	A0A096MVI5	ENSPANG00000006229	PF03456	Baboon	Old world
A2RUS2	A0A1D5R6M6	ENSMMUG00000013578	PF03456	Macaque	Old world
A2RUS2	H0WZ82	ENSOGAG00000008776	PF03456	Bushbaby	Prosimian
A2VDJ0	F7EGI4	ENSMMUG00000009001	PF03962	Macaque	Old world
A4D0S4	A0A096NAR6	ENSPANG00000022685	PF00008	Baboon	Old world
A4D0S4	F6V7L7	ENSMMUG00000021289	PF00008	Macaque	Old world
A4D0S4	G1RAU7	ENSNLEG00000008405	PF00008	Gibbon	Ape
A4D0S4	G3RKT7	ENSGGOG00000016757	PF00008	Gorilla	Ape
A4D0S4	H0WNE9	ENSOGAG00000003761	PF00008	Bushbaby	Prosimian
A4D2B8	H2PM00	ENSPPYG00000017341	PF08676	Orangutan	Ape
A5PL33	A0A2I2YS25	ENSGGOG00000003239	PF01352	Gorilla	Ape
A5PL33	A0A2I3TS42	ENSPTRG00000045410	PF01352	Chimpanzee	Ape
A5PL33	F6THJ9	ENSCJAG00000010331	PF01352	Marmoset	New world
A5PL33	F7H0T1	ENSMMUG00000017159	PF01352	Macaque	Old world
A5PL33	G1QUE9	ENSNLEG00000003755	PF01352	Gibbon	Ape
A5PL33	H2PNZ7	ENSPPYG00000018157	PF01352	Orangutan	Ape
A5PLL7	A0A0D9RRD6	ENSCSAG00000015097	PF00179	Vervet	Old world
A5PLL7	F6VFV2	ENSMMUG00000012228	PF00179	Macaque	Old world
A5PLL7	H2P299	ENSPPYG00000011123	PF00179	Orangutan	Ape
A6NCF5	A0A096NNK4	ENSPANG00000021796	PF00651	Baboon	Old world
A6NCF5	A0A2I2YWJ0	ENSGGOG00000009776	PF00651	Gorilla	Ape
A6NCF5	A0A2I3SUT8	ENSPTRG00000006091	PF00651	Chimpanzee	Ape
A6NCF5	F7IEC7	ENSCJAG00000009772	PF00651	Marmoset	New world
A6NCF5	G1RIV1	ENSNLEG00000010821	PF00651	Gibbon	Ape
A6NCF5	H2NKH5	ENSPPYG00000005564	PF00651	Orangutan	Ape
A6NDA9	H2NAE4	ENSPPYG00000002277	PF01462	Orangutan	Ape
A6NK97	A0A0D9R5V8	ENSCSAG00000007740	PF07690	Vervet	Old world
A6NKN8	A0A2R8MBI7	ENSCJAG00000047221	PF00612	Marmoset	New world
A6NMZ2	A0A2R8N8K3	ENSCJAG00000041591	PF12763	Marmoset	New world
A6NMZ2	H2PAC7	ENSPPYG00000013747	PF12763	Orangutan	Ape
A6NNY8	H0Y0Q6	ENSOGAG00000028141	PF02148	Bushbaby	Prosimian
A6XGL0	H2NY66	ENSPPYG00000036460	PF06212	Orangutan	Ape
A8K554	A0A2I3SZP9	ENSPTRG00000047693	PF01352	Chimpanzee	Ape
A8MT66	H2P2S1	ENSPPYG00000011288	PF07647	Orangutan	Ape
A8MT70	F7IJS0	ENSCJAG00000002808	PF00643	Marmoset	New world
A8MUP2	A0A0D9R2U8	ENSCSAG00000006647	PF13847	Vervet	Old world
A8MUP2	G7NCT4	ENSMMUG00000046328	PF13847	Macaque	Old world
A8MV24	H2NUB9	ENSPPYG00000008503	PF10197	Orangutan	Ape
A8MV24	H2NUB9	ENSPPYG00000008503	PF12542	Orangutan	Ape
A8MVW5	A0A096NCD9	ENSPANG00000021693	PF15910	Baboon	Old world
A8MVW5	A0A0D9RJL9	ENSCSAG00000012630	PF15910	Vervet	Old world
A8MVW5	F6ULD0	ENSMMUG00000004456	PF15910	Macaque	Old world
A8MWE9	A0A096NUX1	ENSPANG00000023852	PF00400	Baboon	Old world
A8MWE9	A0A1D5QLM4	ENSMMUG00000037750	PF00400	Macaque	Old world
A8MWE9	G3QD46	ENSGGOG00000000152	PF00400	Gorilla	Ape
A8MWE9	H2RD57	ENSPTRG00000034012	PF00400	Chimpanzee	Ape
A8MXK1	A0A0D9S188	ENSCSAG00000003423	PF11465	Vervet	Old world
A8MXK1	G1R631	ENSNLEG00000007101	PF11465	Gibbon	Ape
A8MXK1	H2NEZ4	ENSPPYG00000003777	PF11465	Orangutan	Ape
A8MYZ6	A0A096NFE0	ENSPANG00000000435	PF16675	Baboon	Old world
A8MYZ6	A0A1D5Q080	ENSMMUG00000044175	PF16675	Macaque	Old world
A8MYZ6	A0A2I3TEI7	ENSPTRG00000047442	PF16675	Chimpanzee	Ape
A8MYZ6	A0A2R8ML83	ENSCJAG00000047939	PF16675	Marmoset	New world
A8MYZ6	H0Y2H2	ENSOGAG00000028037	PF16675	Bushbaby	Prosimian
B4DXR9	G1QJ56	ENSNLEG00000000822	PF00130	Gibbon	Ape
C9J202	A0A2I3SPP4	ENSPTRG00000052736	PF00534	Chimpanzee	Ape
C9J202	G3RRT7	ENSGGOG00000027087	PF00534	Gorilla	Ape
C9J3V5	F6QJT6	ENSCJAG00000019763	PF10254	Marmoset	New world
F5GYI3	A0A1D5QRM6	ENSMMUG00000006297	PF16021	Macaque	Old world
F8VXG1	F7HLW6	ENSMMUG00000000157	PF12413	Macaque	Old world
H3BUX3	A0A2I2YMR0	ENSGGOG00000036790	PF10642	Gorilla	Ape
H3BUX3	A0A2I3MJL4	ENSPANG00000035693	PF10642	Baboon	Old world
H3BUX3	H2QXA2	ENSPTRG00000033875	PF10642	Chimpanzee	Ape
H7C241	F7HNU3	ENSMMUG00000006193	PF08687	Macaque	Old world
H7C241	H0WTU4	ENSOGAG00000006267	PF13903	Bushbaby	Prosimian
M0QZD8	A0A2I3GLL4	ENSNLEG00000027243	PF08742	Gibbon	Ape
M0QZD8	A0A2I3M0E9	ENSPANG00000030390	PF08742	Baboon	Old world
M0QZD8	F6ZWK6	ENSMMUG00000000566	PF08742	Macaque	Old world
M0QZD8	G3QM33	ENSGGOG00000003621	PF08742	Gorilla	Ape
M0QZD8	H2QAL1	ENSPTRG00000007771	PF08742	Chimpanzee	Ape
O00206	F7E9T3	ENSMMUG00000009112	PF12799	Macaque	Old world
O00230	A0A2I2ZC08	ENSGGOG00000012715	PF15630	Gorilla	Ape
O00230	A0A2I3TN69	ENSPTRG00000000130	PF15630	Chimpanzee	Ape
O14686	A0A0D9R1I6	ENSCSAG00000006178	PF01486	Vervet	Old world
O14727	H0X6G2	ENSOGAG00000012229	PF12894	Bushbaby	Prosimian
O14798	A0A1D5QP14	ENSMMUG00000048076	PF00531	Macaque	Old world
O14830	F7I4P5	ENSCJAG00000014333	PF00612	Marmoset	New world
O14879	A0A0D9R374	ENSCSAG00000006774	PF07719	Vervet	Old world
O14879	F7IHY5	ENSCJAG00000005737	PF09295	Marmoset	New world
O15033	A0A1D5Q2B3	ENSMMUG00000018015	PF00008	Macaque	Old world
O15050	F7IHT0	ENSCJAG00000012388	PF00580	Marmoset	New world
O15050	G3QSE1	ENSGGOG00000005691	PF00580	Gorilla	Ape
O15050	H0XU63	ENSOGAG00000026991	PF00580	Bushbaby	Prosimian
O15054	H0WMB5	ENSOGAG00000003207	PF13174	Bushbaby	Prosimian
O15091	H0XJL3	ENSOGAG00000024550	PF12854	Bushbaby	Prosimian
O15226	A0A0D9S0H2	ENSCSAG00000018353	PF11952	Vervet	Old world
O15226	H0X134	ENSOGAG00000009703	PF11952	Bushbaby	Prosimian
O15254	F7BK82	ENSCJAG00000007110	PF00441	Marmoset	New world
O15254	H0WKC0	ENSOGAG00000002245	PF00441	Bushbaby	Prosimian
O15254	H0WKC0	ENSOGAG00000002245	PF14749	Bushbaby	Prosimian
O15321	A0A2I2Y7G8	ENSGGOG00000016091	PF03357	Gorilla	Ape
O15321	F7EHH2	ENSMMUG00000012493	PF03357	Macaque	Old world
O15321	G1RZF1	ENSNLEG00000015344	PF03357	Gibbon	Ape
O15321	H2Q823	ENSPTRG00000032568	PF03357	Chimpanzee	Ape
O15335	A0A2I3H2G6	ENSNLEG00000011249	PF13306	Gibbon	Ape
O15389	A0A0B4J1D1	ENSMMUG00000012761	PF08205	Macaque	Old world
O15389	A0A0D9S583	ENSCSAG00000002012	PF08205	Vervet	Old world
O15389	G3QJ56	ENSGGOG00000002476	PF08205	Gorilla	Ape
O43236	F7GQM5	ENSMMUG00000065117	PF15548	Macaque	Old world
O43506	H0XSW4	ENSOGAG00000034319	PF00008	Bushbaby	Prosimian
O43526	G1RGA9	ENSNLEG00000010053	PF07885	Gibbon	Ape
O43688	A0A1D5QMU9	ENSMMUG00000023717	PF00249	Macaque	Old world
O43688	A0A1D5QMU9	ENSMMUG00000023717	PF01448	Macaque	Old world
O60268	G1RKR2	ENSNLEG00000011364	PF12335	Gibbon	Ape
O60494	A0A096N5M0	ENSPANG00000006876	PF12661	Baboon	Old world
O60494	A0A0D9RJY2	ENSCSAG00000012746	PF12661	Vervet	Old world
O60494	F6Y2R6	ENSCJAG00000008967	PF12661	Marmoset	New world
O60494	F7GN59	ENSMMUG00000016069	PF12661	Macaque	Old world
O60494	H2N9V3	ENSPPYG00000002121	PF12661	Orangutan	Ape
O60566	F7HZN2	ENSCJAG00000036373	PF00069	Marmoset	New world
O60566	H0WYI1	ENSOGAG00000008449	PF00069	Bushbaby	Prosimian
O60603	F7HQL3	ENSCJAG00000086555	PF13306	Marmoset	New world
O60662	A0A096NZC0	ENSPANG00000014471	PF07289	Baboon	Old world
O60662	F7EJJ0	ENSCJAG00000040542	PF07289	Marmoset	New world
O60662	H2P7R5	ENSPPYG00000012912	PF07289	Orangutan	Ape
O60674	A0A2I2Y6E6	ENSGGOG00000007243	PF17887	Gorilla	Ape
O60674	A0A2I3NI09	ENSPANG00000025145	PF17887	Baboon	Old world
O60674	A0A2I3SYV7	ENSPTRG00000020744	PF17887	Chimpanzee	Ape
O60674	H0X6H8	ENSOGAG00000012246	PF17887	Bushbaby	Prosimian
O75052	A0A096ND28	ENSPANG00000023226	PF15429	Baboon	Old world
O75052	A0A0D9S374	ENSCSAG00000002735	PF15429	Vervet	Old world
O75052	H2N4Z2	ENSPPYG00000034846	PF15429	Orangutan	Ape
O75095	F7HHF4	ENSMMUG00000009358	PF07974	Macaque	Old world
O75144	A0A0D9R6A4	ENSCSAG00000007876	PF08205	Vervet	Old world
O75144	F7BC56	ENSMMUG00000010647	PF08205	Macaque	Old world
O75144	F7GJ54	ENSCJAG00000003576	PF08205	Marmoset	New world
O75462	F7BWC7	ENSCJAG00000007427	PF13895	Marmoset	New world
O75578	F7FC17	ENSCJAG00000002231	PF00357	Marmoset	New world
O75578	H0WFY2	ENSOGAG00000000205	PF00357	Bushbaby	Prosimian
O75636	F7HFD3	ENSMMUG00000018322	PF05283	Macaque	Old world
O75678	A0A096NJP5	ENSPANG00000005139	PF14634	Baboon	Old world
O75717	A0A096NV71	ENSPANG00000017506	PF08662	Baboon	Old world
O75717	F6YVJ8	ENSMMUG00000000302	PF08662	Macaque	Old world
O75717	H0WMT9	ENSOGAG00000003465	PF08662	Bushbaby	Prosimian
O75751	A0A096NZX8	ENSPANG00000025907	PF00083	Baboon	Old world
O75751	A0A0D9RIQ7	ENSCSAG00000012348	PF00083	Vervet	Old world
O75751	F6TY97	ENSMMUG00000005717	PF00083	Macaque	Old world
O75751	F7CPI9	ENSCJAG00000012093	PF00083	Marmoset	New world
O75751	H0WQ52	ENSOGAG00000004550	PF00083	Bushbaby	Prosimian
O75955	A0A0D9R7F4	ENSCSAG00000008289	PF15975	Vervet	Old world
O75955	F6PWD9	ENSCJAG00000019874	PF15975	Marmoset	New world
O75955	G1R0A3	ENSNLEG00000005446	PF15975	Gibbon	Ape
O75955	G3QIQ9	ENSGGOG00000002311	PF15975	Gorilla	Ape
O75955	H0WY72	ENSOGAG00000008316	PF15975	Bushbaby	Prosimian
O75955	H2PIG3	ENSPPYG00000016420	PF15975	Orangutan	Ape
O75955	Q5TM70	ENSMMUG00000014071	PF15975	Macaque	Old world
O75955	Q7YR41	ENSPTRG00000017940	PF15975	Chimpanzee	Ape
O94898	H0WNU9	ENSOGAG00000003959	PF13306	Bushbaby	Prosimian
O94985	F7HLC1	ENSMMUG00000006225	PF06384	Macaque	Old world
O95159	F7C4Y3	ENSCJAG00000002496	PF14634	Marmoset	New world
O95256	A0A0D9RWZ8	ENSCSAG00000017102	PF00047	Vervet	Old world
O95256	F7HHC1	ENSMMUG00000009246	PF00047	Macaque	Old world
O95256	H0XAA2	ENSOGAG00000014003	PF00047	Bushbaby	Prosimian
O95256	H2P5A0	ENSPPYG00000012113	PF00047	Orangutan	Ape
O95497	F6QHW1	ENSCJAG00000036205	PF00429	Marmoset	New world
O95503	H0XJS0	ENSOGAG00000027969	PF00354	Bushbaby	Prosimian
O95759	A0A2I3H0N5	ENSNLEG00000014456	PF13202	Gibbon	Ape
O95786	H0X2X6	ENSOGAG00000010536	PF04851	Bushbaby	Prosimian
O95825	H0XE39	ENSOGAG00000015836	PF08240	Bushbaby	Prosimian
O95834	A0A2J8U6K3	ENSPPYG00000010127	PF00027	Orangutan	Ape
O95834	H0XKN7	ENSOGAG00000033974	PF00027	Bushbaby	Prosimian
O95971	A0A0D9S5Y3	ENSCSAG00000001758	PF15910	Vervet	Old world
O95971	F7HQP2	ENSMMUG00000007969	PF15910	Macaque	Old world
O95971	G1R0T1	ENSNLEG00000005622	PF15910	Gibbon	Ape
O96007	F7IBH5	ENSCJAG00000001568	PF02597	Marmoset	New world
O96007	H2PFI9	ENSPPYG00000015453	PF02597	Orangutan	Ape
P00739	A0A0D9QW49	ENSCSAG00000004233	PF00084	Vervet	Old world
P02585	A0A1D5Q682	ENSMMUG00000021025	PF00095	Macaque	Old world
P05362	H0X402	ENSOGAG00000011055	PF13895	Bushbaby	Prosimian
P05362	Q28806	ENSPTRG00000010463	PF13895	Chimpanzee	Ape
P07099	A0A096NE73	ENSPANG00000014172	PF06441	Baboon	Old world
P07099	A0A0D9RUR2	ENSCSAG00000016278	PF06441	Vervet	Old world
P07099	F6VUG2	ENSMMUG00000005782	PF06441	Macaque	Old world
P07099	F7IDL6	ENSCJAG00000012582	PF06441	Marmoset	New world
P07099	G1RTU8	ENSNLEG00000013747	PF06441	Gibbon	Ape
P07339	A0A2I2Z1E6	ENSGGOG00000004724	PF04505	Gorilla	Ape
P07339	A0A2I3SJ82	ENSPTRG00000045353	PF04505	Chimpanzee	Ape
P07339	F7HNZ5	ENSCJAG00000018407	PF04505	Marmoset	New world
P07357	F7IEW5	ENSCJAG00000015926	PF00008	Marmoset	New world
P07357	H0XEH6	ENSOGAG00000016030	PF00008	Bushbaby	Prosimian
P07358	F7IA58	ENSCJAG00000015932	PF00008	Marmoset	New world
P07476	H0Y260	ENSOGAG00000033626	PF06994	Bushbaby	Prosimian
P07766	F7CRB9	ENSCJAG00000013183	PF13895	Marmoset	New world
P07766	A0A2I3NE27	ENSPANG00000034997	PF13895	Baboon	Old world
P07996	A0A2I3RP89	ENSPTRG00000006907	PF12947	Chimpanzee	Ape
P08582	A0A0D9R8N8	ENSCSAG00000008719	PF00141	Vervet	Old world
P09086	F6Z1T9	ENSMMUG00000013376	PF19536	Macaque	Old world
P09086	H2NYZ9	ENSPPYG00000010036	PF19536	Orangutan	Ape
P09914	A0A0D9R372	ENSCSAG00000006770	PF07719	Vervet	Old world
P0C7U1	H2NC52	ENSPPYG00000039302	PF04734	Orangutan	Ape
P0C7X4	H2PVA0	ENSPPYG00000020235	PF00594	Orangutan	Ape
P0CAP1	A0A2I3GGJ2	ENSNLEG00000026899	PF15328	Gibbon	Ape
P0CAP1	A0A2I3NG90	ENSPANG00000017221	PF15328	Baboon	Old world
P0CAP1	F7GTM9	ENSMMUG00000012690	PF15328	Macaque	Old world
P0CAP1	G3S9E8	ENSGGOG00000012125	PF15328	Gorilla	Ape
P0CAP1	H2Q9I1	ENSPTRG00000007112	PF15328	Chimpanzee	Ape
P0DMQ9	A0A2I3LWD6	ENSPANG00000019416	PF08079	Baboon	Old world
P0DMS9	A0A096NWH0	ENSPANG00000013353	PF00001	Baboon	Old world
P0DMS9	A0A0D9S6F8	ENSCSAG00000001579	PF00001	Vervet	Old world
P0DMS9	A0A2I3GKD2	ENSNLEG00000028673	PF00001	Gibbon	Ape
P0DMS9	A0A2I3SUK9	ENSPTRG00000001101	PF00001	Chimpanzee	Ape
P0DMS9	F7ENK5	ENSMMUG00000003581	PF00001	Macaque	Old world
P0DMS9	F7FN88	ENSCJAG00000013385	PF00001	Marmoset	New world
P0DMS9	G3QSZ8	ENSGGOG00000005924	PF00001	Gorilla	Ape
P0DMS9	H2N6D7	ENSPPYG00000001030	PF00001	Orangutan	Ape
P10071	G1QSB1	ENSNLEG00000003160	PF00141	Gibbon	Ape
P12645	A0A0D9QWS2	ENSCSAG00000004472	PF00688	Vervet	Old world
P12645	G1RAW8	ENSNLEG00000008513	PF00688	Gibbon	Ape
P12645	G3QR41	ENSGGOG00000005183	PF00688	Gorilla	Ape
P12645	H0X4E8	ENSOGAG00000011248	PF00688	Bushbaby	Prosimian
P14324	H0XMC2	ENSOGAG00000025498	PF02759	Bushbaby	Prosimian
P14324	H0XMC2	ENSOGAG00000025498	PF14604	Bushbaby	Prosimian
P14780	H0X4Q6	ENSOGAG00000011394	PF04886	Bushbaby	Prosimian
P14866	A0A2I3LKI9	ENSPANG00000011867	PF00378	Baboon	Old world
P16284	A0A096NTV0	ENSPANG00000020734	PF00047	Baboon	Old world
P16284	A0A0D9QVH2	ENSCSAG00000004001	PF00047	Vervet	Old world
P16284	H9FVR0	ENSMMUG00000011809	PF00047	Macaque	Old world
P17027	H0WLK2	ENSOGAG00000002834	PF16622	Bushbaby	Prosimian
P17040	H0X7M2	ENSOGAG00000012741	PF01352	Bushbaby	Prosimian
P17752	F6ZF94	ENSCJAG00000007283	PF00415	Marmoset	New world
P18615	G1R3S2	ENSNLEG00000006449	PF12871	Gibbon	Ape
P19971	F7GLL4	ENSMMUG00000001764	PF02630	Macaque	Old world
P20273	F6Q4S0	ENSCJAG00000010380	PF15910	Marmoset	New world
P21980	F7B5B4	ENSMMUG00000018924	PF04818	Macaque	Old world
P21980	F7B5B4	ENSMMUG00000018924	PF16566	Macaque	Old world
P22626	A0A2J8VDV7	ENSPPYG00000017715	PF11627	Orangutan	Ape
P22736	F6TIL9	ENSCJAG00000017915	PF13180	Marmoset	New world
P22749	A0A096NZV8	ENSPANG00000022008	PF03489	Baboon	Old world
P22749	A0A0D9RUL5	ENSCSAG00000016230	PF03489	Vervet	Old world
P22749	A0A2I3HGW9	ENSNLEG00000027010	PF03489	Gibbon	Ape
P22749	G3QRT3	ENSGGOG00000005461	PF03489	Gorilla	Ape
P22749	H2P5L6	ENSPPYG00000012220	PF03489	Orangutan	Ape
P22749	H9YYG7	ENSMMUG00000063583	PF03489	Macaque	Old world
P23327	A0A0D9S355	ENSCSAG00000002752	PF00865	Vervet	Old world
P23327	A0A2I3LIB5	ENSPANG00000031499	PF00865	Baboon	Old world
P23381	F6QVP0	ENSMMUG00000013865	PF00153	Macaque	Old world
P23467	A0A0D9QVY8	ENSCSAG00000004172	PF14200	Vervet	Old world
P23467	A0A1D5RCM2	ENSMMUG00000011072	PF14200	Macaque	Old world
P23467	A0A2I2Y937	ENSGGOG00000006298	PF14200	Gorilla	Ape
P23467	A0A2I3H419	ENSNLEG00000004145	PF14200	Gibbon	Ape
P23467	A0A2I3TT68	ENSPTRG00000005219	PF14200	Chimpanzee	Ape
P23467	F7HY02	ENSCJAG00000001515	PF14200	Marmoset	New world
P23497	A0A0D9R3E2	ENSCSAG00000006851	PF16866	Vervet	Old world
P23497	A0A1D5R5B8	ENSMMUG00000012199	PF16866	Macaque	Old world
P23497	A0A2I2Z5Z9	ENSGGOG00000006712	PF16866	Gorilla	Ape
P23497	A0A2R8MEX0	ENSCJAG00000013324	PF16866	Marmoset	New world
P23497	G1RTU9	ENSNLEG00000013741	PF16866	Gibbon	Ape
P23497	H2P8V4	ENSPPYG00000013255	PF16866	Orangutan	Ape
P23497	K7CQI4	ENSPTRG00000013012	PF16866	Chimpanzee	Ape
P23497	A0A0D9R3E2	ENSCSAG00000006851	PF00439	Vervet	Old world
P23497	A0A1D5R5B8	ENSMMUG00000012199	PF00439	Macaque	Old world
P23497	A0A2I2Z5Z9	ENSGGOG00000006712	PF00439	Gorilla	Ape
P23497	A0A2R8MEX0	ENSCJAG00000013324	PF00439	Marmoset	New world
P23497	G1RTU9	ENSNLEG00000013741	PF00439	Gibbon	Ape
P23497	H2P8V4	ENSPPYG00000013255	PF00439	Orangutan	Ape
P23497	K7CQI4	ENSPTRG00000013012	PF00439	Chimpanzee	Ape
P23508	A0A2I3LW80	ENSPANG00000020012	PF13202	Baboon	Old world
P23508	A0A2I3SYZ8	ENSPTRG00000017140	PF13202	Chimpanzee	Ape
P23508	A0A2R8N795	ENSCJAG00000016557	PF13202	Marmoset	New world
P23508	F7FRB5	ENSMMUG00000013557	PF13202	Macaque	Old world
P23508	G3QGZ2	ENSGGOG00000001631	PF13202	Gorilla	Ape
P23945	F7H7U5	ENSCJAG00000010640	PF13855	Marmoset	New world
P24071	A0A0A0MWK7	ENSPANG00000043559	PF13895	Baboon	Old world
P24071	A0A0D9S5W5	ENSCSAG00000001774	PF13895	Vervet	Old world
P24071	F7I018	ENSCJAG00000044350	PF00047	Marmoset	New world
P24071	G1RI37	ENSNLEG00000010588	PF00047	Gibbon	Ape
P24071	G1RI37	ENSNLEG00000010588	PF13895	Gibbon	Ape
P24298	A0A096N2Z2	ENSPANG00000005936	PF12796	Baboon	Old world
P24821	F7HXW6	ENSCJAG00000020421	PF00053	Marmoset	New world
P24941	A0A1D5Q1X3	ENSMMUG00000018814	PF00130	Macaque	Old world
P24941	A0A1D5Q1X3	ENSMMUG00000018814	PF00609	Macaque	Old world
P24941	A0A1D5Q1X3	ENSMMUG00000018814	PF00781	Macaque	Old world
P24941	A0A1D5Q1X3	ENSMMUG00000018814	PF13202	Macaque	Old world
P24941	A0A1D5Q1X3	ENSMMUG00000018814	PF14513	Macaque	Old world
P25445	A0A096P5E2	ENSPANG00000021744	PF01398	Baboon	Old world
P25445	A0A096P5E2	ENSPANG00000021744	PF08969	Baboon	Old world
P27539	F7GST7	ENSCJAG00000019660	PF03798	Marmoset	New world
P27544	F6ZBU9	ENSMMUG00000023290	PF00019	Macaque	Old world
P30040	A0A1D5QN23	ENSMMUG00000043793	PF01451	Macaque	Old world
P32004	H0XCI3	ENSOGAG00000015077	PF00047	Bushbaby	Prosimian
P32927	H2P494	ENSPPYG00000011780	PF09240	Orangutan	Ape
P35250	A0A2I3HK71	ENSNLEG00000034656	PF01078	Gibbon	Ape
P35250	H2PLW8	ENSPPYG00000017487	PF01078	Orangutan	Ape
P35523	G3R6J1	ENSGGOG00000011223	PF00571	Gorilla	Ape
P35590	F7EE61	ENSCJAG00000003353	PF13895	Marmoset	New world
P35968	F6ZTV3	ENSCJAG00000018352	PF15910	Marmoset	New world
P40189	H0WWN7	ENSOGAG00000007603	PF09067	Bushbaby	Prosimian
P40198	F6Z2M5	ENSMMUG00000018103	PF13895	Macaque	Old world
P42357	A0A096NCJ1	ENSPANG00000023010	PF12053	Baboon	Old world
P42357	G1R1R0	ENSNLEG00000005864	PF12053	Gibbon	Ape
P42357	G3QVF7	ENSGGOG00000006865	PF12053	Gorilla	Ape
P42357	H2NIB5	ENSPPYG00000004850	PF12053	Orangutan	Ape
P42696	K7ET45	ENSPPYG00000000098	PF00567	Orangutan	Ape
P42696	K7ET45	ENSPPYG00000000098	PF01388	Orangutan	Ape
P42696	K7ET45	ENSPPYG00000000098	PF08169	Orangutan	Ape
P42771	A0A2I3H1N3	ENSNLEG00000017493	PF12796	Gibbon	Ape
P42771	H0WXA0	ENSOGAG00000007892	PF12796	Bushbaby	Prosimian
P42772	F7I6R0	ENSCJAG00000008048	PF12796	Marmoset	New world
P42772	H0X3V7	ENSOGAG00000011002	PF12796	Bushbaby	Prosimian
P42772	H2PS12	ENSPPYG00000019168	PF12796	Orangutan	Ape
P46934	A0A0D9RHB5	ENSCSAG00000011809	PF00168	Vervet	Old world
P46934	F7HIS9	ENSMMUG00000008112	PF00168	Macaque	Old world
P46934	H2NNB6	ENSPPYG00000006501	PF00168	Orangutan	Ape
P46937	A0A2I3MM76	ENSPANG00000007466	PF14926	Baboon	Old world
P47710	A0A2I2Y2L9	ENSGGOG00000015160	PF00363	Gorilla	Ape
P47989	A0A2I3HH12	ENSNLEG00000030142	PF20256	Gibbon	Ape
P48048	A0A096N8F3	ENSPANG00000012106	PF17731	Baboon	Old world
P48048	A0A2I3GSH9	ENSNLEG00000007480	PF17731	Gibbon	Ape
P48048	A0A2I3REL0	ENSPTRG00000004470	PF17731	Chimpanzee	Ape
P49356	G1RVZ6	ENSNLEG00000014324	PF06573	Gibbon	Ape
P51991	H0XLZ3	ENSOGAG00000028132	PF11627	Bushbaby	Prosimian
P52741	H2P0E0	ENSPPYG00000010474	PF01352	Orangutan	Ape
P52744	A0A1D5QAV2	ENSMMUG00000043617	PF01352	Macaque	Old world
P52744	G3R0N8	ENSGGOG00000008932	PF01352	Gorilla	Ape
P53671	A0A2I2Y889	ENSGGOG00000003489	PF05361	Gorilla	Ape
P53671	H2R706	ENSPTRG00000014266	PF05361	Chimpanzee	Ape
P53675	A0A0D9RGI6	ENSCSAG00000011559	PF00153	Vervet	Old world
P54259	A0A2I3GAL9	ENSNLEG00000032638	PF14974	Gibbon	Ape
P54764	A0A2I3HG98	ENSNLEG00000009595	PF07699	Gibbon	Ape
P54764	F6WF88	ENSCJAG00000012036	PF07699	Marmoset	New world
P54764	H0WZ34	ENSOGAG00000008724	PF07699	Bushbaby	Prosimian
P56696	G1RNL4	ENSNLEG00000012210	PF07885	Gibbon	Ape
P57060	F7ELP0	ENSMMUG00000030454	PF00238	Macaque	Old world
P57105	A0A1D5R1G0	ENSMMUG00000011089	PF14138	Macaque	Old world
P61011	M3ZA05	ENSNLEG00000003496	PF14774	Gibbon	Ape
P62913	A0A2I3LIE7	ENSPANG00000020341	PF08711	Baboon	Old world
P62987	G3QPN5	ENSGGOG00000004628	PF10241	Gorilla	Ape
P62987	H2RFH8	ENSPTRG00000010713	PF10241	Chimpanzee	Ape
P78509	F7I8U0	ENSCJAG00000012643	PF07974	Marmoset	New world
P78509	H0X381	ENSOGAG00000010675	PF07974	Bushbaby	Prosimian
P78560	A0A0D9QUM9	ENSCSAG00000003695	PF00619	Vervet	Old world
P80370	F7IF43	ENSCJAG00000016972	PF12661	Marmoset	New world
P82675	A0A0D9RXV6	ENSCSAG00000017411	PF01352	Vervet	Old world
P82979	G1S769	ENSNLEG00000017599	PF18592	Gibbon	Ape
P98161	A0A0D9RF52	ENSCSAG00000011023	PF20519	Vervet	Old world
P98161	A0A2I3T3E2	ENSPTRG00000050693	PF20519	Chimpanzee	Ape
P98161	G3QVU1	ENSGGOG00000007016	PF20519	Gorilla	Ape
Q01118	H0XCC8	ENSOGAG00000015002	PF13202	Bushbaby	Prosimian
Q03924	H2PM14	ENSPPYG00000017531	PF01352	Orangutan	Ape
Q04912	A0A096MQM5	ENSPANG00000011245	PF01437	Baboon	Old world
Q04912	F7I659	ENSCJAG00000004544	PF01437	Marmoset	New world
Q04912	G1R5H2	ENSNLEG00000006926	PF01437	Gibbon	Ape
Q04912	H2PAQ3	ENSPPYG00000013858	PF01437	Orangutan	Ape
Q07866	F6PNC1	ENSMMUG00000006803	PF10231	Macaque	Old world
Q07912	A0A0D9R851	ENSCSAG00000008535	PF00627	Vervet	Old world
Q07912	A0A2I3LD60	ENSPANG00000019347	PF00627	Baboon	Old world
Q07912	F6SXS7	ENSMMUG00000000972	PF00627	Macaque	Old world
Q08ET2	A0A2I2YU35	ENSGGOG00000028303	PF07679	Gorilla	Ape
Q08ET2	A0A2I2YU35	ENSGGOG00000028303	PF08205	Gorilla	Ape
Q09FC8	A0A2I3GLL3	ENSNLEG00000027833	PF01352	Gibbon	Ape
Q09FC8	A0A2I3SKW4	ENSPTRG00000011420	PF01352	Chimpanzee	Ape
Q09FC8	F7D4B4	ENSMMUG00000001106	PF01352	Macaque	Old world
Q10472	H0WYC3	ENSOGAG00000008371	PF02709	Bushbaby	Prosimian
Q12796	F6TNA0	ENSMMUG00000014942	PF07687	Macaque	Old world
Q13007	A0A096MXN1	ENSPANG00000010414	PF00726	Baboon	Old world
Q13007	A0A0D9RR76	ENSCSAG00000015016	PF00726	Vervet	Old world
Q13007	F7HHV8	ENSMMUG00000023572	PF00726	Macaque	Old world
Q13007	H0WP49	ENSOGAG00000004082	PF00726	Bushbaby	Prosimian
Q13007	H2N3X1	ENSPPYG00000000279	PF00726	Orangutan	Ape
Q13023	A0A0D9RT08	ENSCSAG00000015666	PF00435	Vervet	Old world
Q13023	A0A2I3MIY1	ENSPANG00000022397	PF00435	Baboon	Old world
Q13023	H0WJD7	ENSOGAG00000001808	PF00435	Bushbaby	Prosimian
Q13023	H2NKZ8	ENSPPYG00000005730	PF00435	Orangutan	Ape
Q13158	A0A0D9RAE6	ENSCSAG00000009328	PF00531	Vervet	Old world
Q13217	H0WPY9	ENSOGAG00000004466	PF00515	Bushbaby	Prosimian
Q13509	A0A2K6EE35	ENSPANG00000006306	PF00001	Baboon	Old world
Q13509	A0A2K6I1R2	ENSPTRG00000008496	PF00001	Chimpanzee	Ape
Q13509	G1S1K0	ENSNLEG00000015940	PF00001	Gibbon	Ape
Q13509	G3RVT2	ENSGGOG00000002192	PF00001	Gorilla	Ape
Q13685	H0WJC2	ENSOGAG00000001788	PF12894	Bushbaby	Prosimian
Q13698	A0A096N134	ENSPANG00000017271	PF16885	Baboon	Old world
Q13938	H2NX68	ENSPPYG00000009444	PF00638	Orangutan	Ape
Q14005	H0WVG8	ENSOGAG00000007041	PF17820	Bushbaby	Prosimian
Q14028	G1QST8	ENSNLEG00000003301	PF00520	Gibbon	Ape
Q14155	A0A0D9RY05	ENSCSAG00000017462	PF16523	Vervet	Old world
Q14155	A0A2I3LIR2	ENSPANG00000019938	PF16523	Baboon	Old world
Q14155	A0A2I3RBZ3	ENSPTRG00000006039	PF16523	Chimpanzee	Ape
Q14155	A0A2R8MXF4	ENSCJAG00000014093	PF16523	Marmoset	New world
Q14155	F6Q7V7	ENSMMUG00000013138	PF16523	Macaque	Old world
Q14155	H0WJW7	ENSOGAG00000002032	PF16523	Bushbaby	Prosimian
Q14155	H2NKC0	ENSPPYG00000005508	PF16523	Orangutan	Ape
Q14254	A0A2R8MN25	ENSCJAG00000013210	PF15975	Marmoset	New world
Q14254	H0XF39	ENSOGAG00000016319	PF15975	Bushbaby	Prosimian
Q14626	A0A2I2ZNW8	ENSGGOG00000044095	PF01087	Gorilla	Ape
Q14626	A0A2I2ZNW8	ENSGGOG00000044095	PF02744	Gorilla	Ape
Q14626	A0A2I3LM29	ENSPANG00000025325	PF01087	Baboon	Old world
Q14626	A0A2I3LM29	ENSPANG00000025325	PF02744	Baboon	Old world
Q14626	A0A2I3SE97	ENSPTRG00000033974	PF01087	Chimpanzee	Ape
Q14626	A0A2I3SE97	ENSPTRG00000033974	PF02744	Chimpanzee	Ape
Q14626	F7H9Z4	ENSMMUG00000048888	PF01087	Macaque	Old world
Q14626	F7H9Z4	ENSMMUG00000048888	PF02744	Macaque	Old world
Q14684	A0A096NIN1	ENSPANG00000011090	PF08543	Baboon	Old world
Q14691	H0WUC6	ENSOGAG00000006512	PF05916	Bushbaby	Prosimian
Q14767	A0A2I3H5C2	ENSNLEG00000016271	PF12661	Gibbon	Ape
Q14767	A0A2I3H5C2	ENSNLEG00000016271	PF12662	Gibbon	Ape
Q14CN2	H0XAM7	ENSOGAG00000014158	PF16794	Bushbaby	Prosimian
Q15024	H2PAZ2	ENSPPYG00000035883	PF00059	Orangutan	Ape
Q15329	F7GYK4	ENSMMUG00000041825	PF15679	Macaque	Old world
Q15413	A0A0D9R3K2	ENSCSAG00000007004	PF02994	Vervet	Old world
Q15413	A0A0D9R3K2	ENSCSAG00000007004	PF17490	Vervet	Old world
Q15435	F7DMX3	ENSCJAG00000006275	PF12799	Marmoset	New world
Q15435	H0WH30	ENSOGAG00000000735	PF12799	Bushbaby	Prosimian
Q15526	H0Y2B5	ENSOGAG00000024295	PF02077	Bushbaby	Prosimian
Q15700	A0A2I2Z1K4	ENSGGOG00000034908	PF09058	Gorilla	Ape
Q15700	A0A2I3H9Z4	ENSNLEG00000016423	PF09058	Gibbon	Ape
Q15700	A0A2I3LPJ3	ENSPANG00000007863	PF09058	Baboon	Old world
Q15700	A0A2I3TX11	ENSPTRG00000004131	PF09058	Chimpanzee	Ape
Q15700	A0A2R8MHT5	ENSCJAG00000014492	PF09058	Marmoset	New world
Q15700	F6WZ93	ENSMMUG00000007921	PF09058	Macaque	Old world
Q15746	A0A0D9R5H3	ENSCSAG00000007684	PF02149	Vervet	Old world
Q15750	H0WFL4	ENSOGAG00000000035	PF01284	Bushbaby	Prosimian
Q15813	A0A096N7W2	ENSPANG00000021031	PF01249	Baboon	Old world
Q15813	A0A1D5QJB3	ENSMMUG00000008426	PF01249	Macaque	Old world
Q15813	A0A2I2YEK3	ENSGGOG00000013627	PF01249	Gorilla	Ape
Q15813	A0A2I3HRZ7	ENSNLEG00000002823	PF01249	Gibbon	Ape
Q15813	F7B9G2	ENSCJAG00000018023	PF01249	Marmoset	New world
Q15813	F7B9G2	ENSCJAG00000018023	PF13855	Marmoset	New world
Q15813	H2RET5	ENSPTRG00000002131	PF01249	Chimpanzee	Ape
Q15884	A0A096P1Q0	ENSPANG00000025108	PF04103	Baboon	Old world
Q15884	A0A0D9R7V2	ENSCSAG00000008432	PF04103	Vervet	Old world
Q15884	H2PSC0	ENSPPYG00000019277	PF04103	Orangutan	Ape
Q15884	H2QXC1	ENSPTRG00000021006	PF04103	Chimpanzee	Ape
Q16186	A0A1D5Q562	ENSMMUG00000012623	PF01237	Macaque	Old world
Q16795	A0A096MT44	ENSPANG00000008470	PF05368	Baboon	Old world
Q16795	A0A0D9RF27	ENSCSAG00000010997	PF05368	Vervet	Old world
Q16795	F7H7P1	ENSMMUG00000020813	PF05368	Macaque	Old world
Q16795	G1QSM1	ENSNLEG00000003252	PF05368	Gibbon	Ape
Q16795	H0WRL3	ENSOGAG00000005225	PF05368	Bushbaby	Prosimian
Q16795	Q0MQB3	ENSGGOG00000006076	PF05368	Gorilla	Ape
Q17RD7	A0A1D5RGG9	ENSMMUG00000042895	PF00581	Macaque	Old world
Q17RY6	A0A0D9RA48	ENSCSAG00000009240	PF00021	Vervet	Old world
Q17RY6	F6QSP3	ENSMMUG00000019458	PF00021	Macaque	Old world
Q17RY6	H0XND0	ENSOGAG00000031540	PF00021	Bushbaby	Prosimian
Q2I0M4	F7H2B8	ENSCJAG00000013014	PF01463	Marmoset	New world
Q2I0M4	H0XY40	ENSOGAG00000025893	PF01463	Bushbaby	Prosimian
Q2KHR2	A0A2I2ZUK2	ENSGGOG00000002118	PF18326	Gorilla	Ape
Q2KHR2	A0A2I3GUV4	ENSNLEG00000006658	PF18326	Gibbon	Ape
Q2KHR2	A0A2I3TNU9	ENSPTRG00000007104	PF18326	Chimpanzee	Ape
Q2KHR2	H0XH92	ENSOGAG00000031795	PF18326	Bushbaby	Prosimian
Q2M2I8	A0A1D5Q520	ENSMMUG00000007868	PF15282	Macaque	Old world
Q2TAK8	F6VGC0	ENSMMUG00000003043	PF00855	Macaque	Old world
Q3MIR4	A0A2R8MRN3	ENSCJAG00000019178	PF00069	Marmoset	New world
Q3MIR4	A0A2R8MRN3	ENSCJAG00000019178	PF00130	Marmoset	New world
Q3MIR4	A0A2R8MRN3	ENSCJAG00000019178	PF00433	Marmoset	New world
Q3MJ13	G1R467	ENSNLEG00000006564	PF12894	Gibbon	Ape
Q3MJ13	H0X0H4	ENSOGAG00000009391	PF12894	Bushbaby	Prosimian
Q3MUY2	F6RHL0	ENSMMUG00000010318	PF03966	Macaque	Old world
Q496M5	A0A1D5QW90	ENSMMUG00000048694	PF00659	Macaque	Old world
Q496M5	G1QM77	ENSNLEG00000001698	PF00659	Gibbon	Ape
Q4G0P3	H0WFN8	ENSOGAG00000000065	PF00635	Bushbaby	Prosimian
Q4LDE5	G3RNE5	ENSGGOG00000004135	PF07974	Gorilla	Ape
Q50LG9	A0A096N203	ENSPANG00000024704	PF14956	Baboon	Old world
Q53H96	F7FLW2	ENSMMUG00000001645	PF00736	Macaque	Old world
Q53H96	F7FLW2	ENSMMUG00000001645	PF10587	Macaque	Old world
Q53HC5	H0WQY1	ENSOGAG00000004926	PF07646	Bushbaby	Prosimian
Q56UN5	F6TGU2	ENSCJAG00000011631	PF12796	Marmoset	New world
Q587J7	A0A2I2YMZ7	ENSGGOG00000011938	PF00271	Gorilla	Ape
Q5GFL6	H0WIG1	ENSOGAG00000001372	PF07974	Bushbaby	Prosimian
Q5HYC2	F6PJ25	ENSMMUG00000018306	PF00439	Macaque	Old world
Q5HYI8	F7GV36	ENSMMUG00000001594	PF00071	Macaque	Old world
Q5I0G3	H0XGL1	ENSOGAG00000017006	PF02866	Bushbaby	Prosimian
Q5JPI9	F7IDP0	ENSCJAG00000012593	PF15242	Marmoset	New world
Q5K651	A0A096NG04	ENSPANG00000011875	PF04326	Baboon	Old world
Q5K651	A0A0D9SCP3	ENSCSAG00000019122	PF04326	Vervet	Old world
Q5K651	F7HLR5	ENSMMUG00000000170	PF04326	Macaque	Old world
Q5SXM1	A0A0D9RV37	ENSCSAG00000016411	PF01352	Vervet	Old world
Q5SXM1	F7C0K1	ENSMMUG00000031497	PF01352	Macaque	Old world
Q5SXM1	H2N3I2	ENSPPYG00000000155	PF01352	Orangutan	Ape
Q5SY68	F6QJ34	ENSMMUG00000004835	PF01023	Macaque	Old world
Q5SY68	G3SK86	ENSGGOG00000036463	PF01023	Gorilla	Ape
Q5T2W1	H0XW22	ENSOGAG00000028874	PF02163	Bushbaby	Prosimian
Q5TAQ9	F7DQC9	ENSMMUG00000017841	PF04614	Macaque	Old world
Q5TB30	H2N731	ENSPPYG00000001248	PF00620	Orangutan	Ape
Q5TC82	A0A0D9RHC8	ENSCSAG00000011823	PF00079	Vervet	Old world
Q5TGL8	H0XFG6	ENSOGAG00000016490	PF00787	Bushbaby	Prosimian
Q5VU43	A0A2I2ZJK2	ENSGGOG00000005721	PF18615	Gorilla	Ape
Q5VV63	H0WZN5	ENSOGAG00000008995	PF01344	Bushbaby	Prosimian
Q5VXM1	A0A2I3LZG0	ENSPANG00000015482	PF00100	Baboon	Old world
Q5VXM1	A0A2R8MQW1	ENSCJAG00000004989	PF00100	Marmoset	New world
Q5VXM1	F7DDA2	ENSMMUG00000015947	PF00100	Macaque	Old world
Q5VXM1	G3RLH5	ENSGGOG00000017032	PF00100	Gorilla	Ape
Q5VXM1	H2RBL3	ENSPTRG00000034216	PF00100	Chimpanzee	Ape
Q5VYM1	A0A096P195	ENSPANG00000025330	PF14650	Baboon	Old world
Q5VYM1	A0A2I3H3V7	ENSNLEG00000004743	PF14650	Gibbon	Ape
Q5VYM1	A0A2I3RQZ0	ENSPTRG00000020898	PF14650	Chimpanzee	Ape
Q5VYM1	F6WT95	ENSMMUG00000020188	PF14650	Macaque	Old world
Q5VZ46	A0A096NE68	ENSPANG00000017312	PF13180	Baboon	Old world
Q5VZ46	F7GJ06	ENSMMUG00000020019	PF13180	Macaque	Old world
Q5VZ46	H0X2N8	ENSOGAG00000010432	PF13180	Bushbaby	Prosimian
Q5W064	A0A096P5B6	ENSPANG00000021890	PF12697	Baboon	Old world
Q5W064	A0A0D9R3L6	ENSCSAG00000006921	PF12697	Vervet	Old world
Q5W064	F7CTG9	ENSMMUG00000014343	PF12697	Macaque	Old world
Q5W064	G3R7W8	ENSGGOG00000011759	PF12697	Gorilla	Ape
Q5W064	H0XDZ1	ENSOGAG00000015768	PF12146	Bushbaby	Prosimian
Q5W0U4	A0A096P0T8	ENSPANG00000025778	PF00643	Baboon	Old world
Q5W0U4	F7GY94	ENSMMUG00000005851	PF00643	Macaque	Old world
Q5W186	H0X251	ENSOGAG00000010191	PF16845	Bushbaby	Prosimian
Q5W5X9	A0A096NND8	ENSPANG00000026184	PF10516	Baboon	Old world
Q66K89	A0A1D5QZP0	ENSMMUG00000019236	PF19580	Macaque	Old world
Q68CZ2	A0A0D9RTC1	ENSCSAG00000015783	PF00130	Vervet	Old world
Q68CZ2	F6T1G8	ENSMMUG00000019393	PF00130	Macaque	Old world
Q6DN72	A0A0D9S3Y9	ENSCSAG00000002469	PF00047	Vervet	Old world
Q6EKJ0	A0A2I3T9W4	ENSPTRG00000019295	PF14291	Chimpanzee	Ape
Q6IAA8	A0A2R8MV75	ENSCJAG00000069144	PF15243	Marmoset	New world
Q6IN97	H2NAA9	ENSPPYG00000002245	PF16474	Orangutan	Ape
Q6IN97	H2NAA9	ENSPPYG00000002245	PF00373	Orangutan	Ape
Q6IN97	H2NAA9	ENSPPYG00000002245	PF09379	Orangutan	Ape
Q6IN97	H2NAA9	ENSPPYG00000002245	PF09380	Orangutan	Ape
Q6IQ55	A0A2I3FX59	ENSNLEG00000004576	PF00038	Gibbon	Ape
Q6IQ55	A0A2I3FX59	ENSNLEG00000004576	PF16208	Gibbon	Ape
Q6IQ55	G3REJ4	ENSGGOG00000014329	PF00038	Gorilla	Ape
Q6IQ55	G3REJ4	ENSGGOG00000014329	PF16208	Gorilla	Ape
Q6IQ55	H2Q999	ENSPTRG00000006982	PF00038	Chimpanzee	Ape
Q6IQ55	H2Q999	ENSPTRG00000006982	PF16208	Chimpanzee	Ape
Q6JVE6	A0A0D9RTM7	ENSCSAG00000015892	PF00061	Vervet	Old world
Q6KB66	A0A0D9R0I0	ENSCSAG00000005813	PF16208	Vervet	Old world
Q6KB66	A0A2I3MVU8	ENSPANG00000022412	PF16208	Baboon	Old world
Q6KB66	H0WYK1	ENSOGAG00000008475	PF16208	Bushbaby	Prosimian
Q6N022	F7HAL8	ENSCJAG00000014733	PF05593	Marmoset	New world
Q6NS38	F7DWK4	ENSMMUG00000039553	PF00443	Macaque	Old world
Q6NSI1	H2NS14	ENSPPYG00000007735	PF12001	Orangutan	Ape
Q6NSI1	H2NS14	ENSPPYG00000007735	PF14915	Orangutan	Ape
Q6NUT3	G1QQM6	ENSNLEG00000002687	PF07690	Gibbon	Ape
Q6NVV9	H2PQ49	ENSPPYG00000018533	PF01421	Orangutan	Ape
Q6NX45	H2NP68	ENSPPYG00000006781	PF14987	Orangutan	Ape
Q6P1X6	A0A096MR44	ENSPANG00000007684	PF01462	Baboon	Old world
Q6P1X6	A0A096MR44	ENSPANG00000007684	PF01463	Baboon	Old world
Q6P1X6	A0A096MR44	ENSPANG00000007684	PF13855	Baboon	Old world
Q6P1X6	A0A096MR44	ENSPANG00000007684	PF13895	Baboon	Old world
Q6PF05	A0A0D9RX26	ENSCSAG00000017131	PF13174	Vervet	Old world
Q6PID6	A0A096NP50	ENSPANG00000014909	PF00069	Baboon	Old world
Q6PID6	A0A096NP50	ENSPANG00000014909	PF16579	Baboon	Old world
Q6PIF2	F6V1Z5	ENSMMUG00000004390	PF01409	Macaque	Old world
Q6PIF2	F6V1Z5	ENSMMUG00000004390	PF18552	Macaque	Old world
Q6PIF2	F6V1Z5	ENSMMUG00000004390	PF18553	Macaque	Old world
Q6PIF2	F6V1Z5	ENSMMUG00000004390	PF18554	Macaque	Old world
Q6PII5	A0A0D9RIF4	ENSCSAG00000012211	PF16123	Vervet	Old world
Q6PII5	F6ZAI0	ENSCJAG00000012174	PF16123	Marmoset	New world
Q6PII5	F7HDS9	ENSMMUG00000006453	PF16123	Macaque	Old world
Q6PII5	G1RA26	ENSNLEG00000008276	PF16123	Gibbon	Ape
Q6PII5	G3S5A2	ENSGGOG00000013934	PF16123	Gorilla	Ape
Q6PII5	H2NPM1	ENSPPYG00000006929	PF16123	Orangutan	Ape
Q6PIW4	A0A0D9SE05	ENSCSAG00000019595	PF17862	Vervet	Old world
Q6PIW4	H0XWC2	ENSOGAG00000005870	PF17862	Bushbaby	Prosimian
Q6PJG2	A0A096NBV0	ENSPANG00000015765	PF00096	Baboon	Old world
Q6PJG2	A0A0D9RJS3	ENSCSAG00000012679	PF00096	Vervet	Old world
Q6PJG2	F7CEF7	ENSMMUG00000004913	PF00096	Macaque	Old world
Q6PJG2	F7ERP7	ENSCJAG00000009935	PF00096	Marmoset	New world
Q6PJG2	G1S1U3	ENSNLEG00000016069	PF00096	Gibbon	Ape
Q6PJG2	G3SCN7	ENSGGOG00000006163	PF00096	Gorilla	Ape
Q6PJG2	H2NLR2	ENSPPYG00000005975	PF00096	Orangutan	Ape
Q6PJG2	H2Q8K6	ENSPTRG00000006523	PF00096	Chimpanzee	Ape
Q6PJP8	G1S280	ENSNLEG00000016178	PF16661	Gibbon	Ape
Q6UWB4	F6Q3F0	ENSMMUG00000012043	PF01625	Macaque	Old world
Q6UXT9	F6R386	ENSCJAG00000013574	PF12146	Marmoset	New world
Q6UXU4	A0A2I3G1G0	ENSNLEG00000032301	PF13903	Gibbon	Ape
Q6UXU4	G3SGI7	ENSGGOG00000022579	PF13903	Gorilla	Ape
Q6UY09	A0A2I3LCE7	ENSPANG00000030689	PF07679	Baboon	Old world
Q6X4W1	A0A2I2Z9L0	ENSGGOG00000022021	PF00612	Gorilla	Ape
Q6X4W1	A0A2I3NI98	ENSPANG00000026434	PF00612	Baboon	Old world
Q6X4W1	G1RDD9	ENSNLEG00000009211	PF00612	Gibbon	Ape
Q6X4W1	H0XT90	ENSOGAG00000026900	PF00612	Bushbaby	Prosimian
Q6ZMJ2	G1S3K1	ENSNLEG00000016553	PF03523	Gibbon	Ape
Q6ZMK1	A0A0D9R7K0	ENSCSAG00000008341	PF14634	Vervet	Old world
Q6ZMK1	A0A0D9R7K0	ENSCSAG00000008341	PF15965	Vervet	Old world
Q6ZMK1	G3RJG2	ENSGGOG00000016252	PF14634	Gorilla	Ape
Q6ZMK1	G3RJG2	ENSGGOG00000016252	PF15965	Gorilla	Ape
Q6ZMK1	H0XPF2	ENSOGAG00000028334	PF14634	Bushbaby	Prosimian
Q6ZMK1	H0XPF2	ENSOGAG00000028334	PF15965	Bushbaby	Prosimian
Q6ZMK1	H2QWX1	ENSPTRG00000020704	PF14634	Chimpanzee	Ape
Q6ZMK1	H2QWX1	ENSPTRG00000020704	PF15965	Chimpanzee	Ape
Q6ZMN7	A0A2I3N0S1	ENSPANG00000007816	PF17820	Baboon	Old world
Q6ZN19	A0A0A0MUE5	ENSPANG00000032373	PF01352	Baboon	Old world
Q6ZN19	A0A0D9S5A0	ENSCSAG00000001995	PF01352	Vervet	Old world
Q6ZN19	A0A2J8Q707	ENSPTRG00000023486	PF01352	Chimpanzee	Ape
Q6ZN19	F7H368	ENSMMUG00000038056	PF01352	Macaque	Old world
Q6ZN19	G1R218	ENSNLEG00000005986	PF01352	Gibbon	Ape
Q6ZN19	G3QJL8	ENSGGOG00000002655	PF01352	Gorilla	Ape
Q6ZNG1	A0A2I3LGC3	ENSPANG00000020931	PF01352	Baboon	Old world
Q6ZP82	A0A096MQJ6	ENSPANG00000006772	PF00435	Baboon	Old world
Q6ZP82	A0A0D9RKJ4	ENSCSAG00000012957	PF00435	Vervet	Old world
Q6ZP82	F7IGY6	ENSCJAG00000032110	PF00435	Marmoset	New world
Q6ZP82	G1R2X0	ENSNLEG00000006205	PF00435	Gibbon	Ape
Q6ZP82	G3REW5	ENSGGOG00000014468	PF00435	Gorilla	Ape
Q6ZP82	H2P804	ENSPPYG00000012981	PF00435	Orangutan	Ape
Q6ZP82	H2QJ25	ENSPTRG00000012693	PF00435	Chimpanzee	Ape
Q6ZQQ6	F6QJV2	ENSCJAG00000013480	PF00957	Marmoset	New world
Q6ZR08	A0A096NG50	ENSPANG00000013369	PF12777	Baboon	Old world
Q6ZR08	A0A096NG50	ENSPANG00000013369	PF12781	Baboon	Old world
Q6ZR08	A0A2I3GXG0	ENSNLEG00000007264	PF12777	Gibbon	Ape
Q6ZR08	A0A2I3GXG0	ENSNLEG00000007264	PF12781	Gibbon	Ape
Q6ZR08	A0A2I3TN80	ENSPTRG00000015049	PF12777	Chimpanzee	Ape
Q6ZR08	A0A2I3TN80	ENSPTRG00000015049	PF12781	Chimpanzee	Ape
Q6ZR52	F7FDN3	ENSMMUG00000015533	PF01352	Macaque	Old world
Q6ZR52	A0A096N0B1	ENSPANG00000037775	PF01352	Baboon	Old world
Q6ZR52	A0A2I3GFJ3	ENSNLEG00000032017	PF01352	Gibbon	Ape
Q6ZR52	H2QFW6	ENSPTRG00000033732	PF01352	Chimpanzee	Ape
Q6ZUG5	A0A096N4C8	ENSPANG00000013114	PF15084	Baboon	Old world
Q6ZUG5	A0A0D9R8S3	ENSCSAG00000008754	PF15084	Vervet	Old world
Q6ZUG5	F7ETD2	ENSCJAG00000017479	PF15084	Marmoset	New world
Q6ZWH5	G3QK16	ENSGGOG00000002819	PF00514	Gorilla	Ape
Q6ZXV5	A0A096NC38	ENSPANG00000022133	PF00515	Baboon	Old world
Q6ZXV5	A0A0D9QUW3	ENSCSAG00000003785	PF00515	Vervet	Old world
Q6ZXV5	F6VRM2	ENSMMUG00000015864	PF00515	Macaque	Old world
Q6ZXV5	G1R0B0	ENSNLEG00000005456	PF00515	Gibbon	Ape
Q6ZXV5	G3RAC3	ENSGGOG00000012696	PF00515	Gorilla	Ape
Q6ZXV5	H0X3G9	ENSOGAG00000010801	PF00515	Bushbaby	Prosimian
Q6ZXV5	H2NI75	ENSPPYG00000004815	PF00515	Orangutan	Ape
Q6ZXV5	H2Q6K7	ENSPTRG00000005280	PF00515	Chimpanzee	Ape
Q719H9	A0A0D9RZ00	ENSCSAG00000017816	PF12012	Vervet	Old world
Q719H9	A0A2I3N367	ENSPANG00000024016	PF12012	Baboon	Old world
Q719H9	A0A2R8MJX2	ENSCJAG00000020728	PF12012	Marmoset	New world
Q719H9	F6Q984	ENSMMUG00000004595	PF12012	Macaque	Old world
Q719H9	G1R434	ENSNLEG00000006544	PF12012	Gibbon	Ape
Q719H9	H2NW34	ENSPPYG00000009078	PF12012	Orangutan	Ape
Q719H9	H2QED6	ENSPTRG00000009935	PF12012	Chimpanzee	Ape
Q719I0	A0A0D9RPT5	ENSCSAG00000014516	PF08327	Vervet	Old world
Q719I0	H0X7Z8	ENSOGAG00000012906	PF08327	Bushbaby	Prosimian
Q71SY5	F6U105	ENSCJAG00000003943	PF18658	Marmoset	New world
Q71SY5	H2NZP6	ENSPPYG00000010264	PF18658	Orangutan	Ape
Q75MW2	H2PNZ6	ENSPPYG00000035963	PF01352	Orangutan	Ape
Q75N90	F7HUF7	ENSCJAG00000006168	PF12947	Marmoset	New world
Q75N90	H0X7Y7	ENSOGAG00000012883	PF12947	Bushbaby	Prosimian
Q7L099	A0A096MZ45	ENSPANG00000006247	PF01363	Baboon	Old world
Q7L099	A0A2I3TSU6	ENSPTRG00000016135	PF01363	Chimpanzee	Ape
Q7L099	H0WYT4	ENSOGAG00000008593	PF01363	Bushbaby	Prosimian
Q7L099	H9Z6I6	ENSMMUG00000004465	PF01363	Macaque	Old world
Q7L590	A0A2I3NHM9	ENSPANG00000023347	PF11577	Baboon	Old world
Q7L590	A0A2I3NHM9	ENSPANG00000023347	PF16516	Baboon	Old world
Q7LFX5	A0A096NU51	ENSPANG00000020324	PF00685	Baboon	Old world
Q7LFX5	A0A2I3GQC5	ENSNLEG00000027714	PF00685	Gibbon	Ape
Q7RTR2	H0XE92	ENSOGAG00000015909	PF14484	Bushbaby	Prosimian
Q7Z2Y8	H0XKM2	ENSOGAG00000028235	PF01823	Bushbaby	Prosimian
Q7Z392	A0A2I2ZXH8	ENSGGOG00000036530	PF13895	Gorilla	Ape
Q7Z3Z3	A0A0D9RD59	ENSCSAG00000010421	PF08699	Vervet	Old world
Q7Z3Z3	F6WHH7	ENSMMUG00000020325	PF08699	Macaque	Old world
Q7Z410	F6R805	ENSMMUG00000001190	PF01390	Macaque	Old world
Q7Z410	H0X9I0	ENSOGAG00000013627	PF01390	Bushbaby	Prosimian
Q86SQ9	F7I4W9	ENSCJAG00000009802	PF01101	Marmoset	New world
Q86SU0	A0A096N9E2	ENSPANG00000019975	PF13895	Baboon	Old world
Q86SU0	A0A0D9R4R1	ENSCSAG00000007351	PF13895	Vervet	Old world
Q86SU0	F6RE05	ENSMMUG00000000911	PF13895	Macaque	Old world
Q86SU0	F7GPP4	ENSCJAG00000008227	PF13895	Marmoset	New world
Q86T20	A0A2J8Y368	ENSPPYG00000016514	PF17700	Orangutan	Ape
Q86TG7	H0XSE5	ENSOGAG00000031169	PF03732	Bushbaby	Prosimian
Q86TL2	A0A0D9RKX7	ENSCSAG00000013113	PF15682	Vervet	Old world
Q86TL2	F7HL59	ENSMMUG00000014526	PF15682	Macaque	Old world
Q86TL2	H0XRQ1	ENSOGAG00000033993	PF15682	Bushbaby	Prosimian
Q86TL2	H2PAI1	ENSPPYG00000013793	PF15682	Orangutan	Ape
Q86TZ1	A0A2I2YKB6	ENSGGOG00000040556	PF07719	Gorilla	Ape
Q86TZ1	A0A2I3RUE0	ENSPTRG00000006287	PF07719	Chimpanzee	Ape
Q86TZ1	F7BAY5	ENSCJAG00000016408	PF07719	Marmoset	New world
Q86TZ1	H2NL28	ENSPPYG00000005760	PF07719	Orangutan	Ape
Q86U42	A0A2I2YPX6	ENSGGOG00000022683	PF00452	Gorilla	Ape
Q86U42	A0A2I2YPX6	ENSGGOG00000022683	PF02180	Gorilla	Ape
Q86U42	A0A2I3GEA7	ENSNLEG00000015007	PF00452	Gibbon	Ape
Q86U42	A0A2I3GEA7	ENSNLEG00000015007	PF02180	Gibbon	Ape
Q86U42	K7C6D4	ENSPTRG00000006167	PF00452	Chimpanzee	Ape
Q86U42	K7C6D4	ENSPTRG00000006167	PF02180	Chimpanzee	Ape
Q86VI3	A0A096N410	ENSPANG00000008352	PF18507	Baboon	Old world
Q86VI3	A0A0D9S4V1	ENSCSAG00000002151	PF18507	Vervet	Old world
Q86VI3	F7H7C9	ENSMMUG00000002621	PF18507	Macaque	Old world
Q86VI3	F7IN25	ENSCJAG00000005862	PF18507	Marmoset	New world
Q86VI3	H0WUQ4	ENSOGAG00000006690	PF18507	Bushbaby	Prosimian
Q86VS8	F7GTC3	ENSMMUG00000019866	PF01239	Macaque	Old world
Q86WI1	A0A0D9RFX9	ENSCSAG00000011552	PF13229	Vervet	Old world
Q86WI1	F6SXR1	ENSMMUG00000000975	PF13229	Macaque	Old world
Q86WI1	H0WUF4	ENSOGAG00000006525	PF13229	Bushbaby	Prosimian
Q86WI3	G3R359	ENSGGOG00000009881	PF17779	Gorilla	Ape
Q86WK7	A0A096N7J4	ENSPANG00000004369	PF01462	Baboon	Old world
Q86WK7	A0A0D9SBR5	ENSCSAG00000018784	PF01462	Vervet	Old world
Q86WS3	H2NDB5	ENSPPYG00000003222	PF00100	Orangutan	Ape
Q86WT6	F6WVB3	ENSCJAG00000002369	PF15101	Marmoset	New world
Q86XI8	A0A2I2ZYP3	ENSGGOG00000015058	PF04434	Gorilla	Ape
Q86XR7	F6UU63	ENSMMUG00000015114	PF13897	Macaque	Old world
Q86XR7	H2PGB2	ENSPPYG00000015697	PF13897	Orangutan	Ape
Q86XR8	H2NF07	ENSPPYG00000003792	PF02893	Orangutan	Ape
Q86XR8	H2NF07	ENSPPYG00000003792	PF06602	Orangutan	Ape
Q86Y56	A0A2I3S8N6	ENSPTRG00000046129	PF02985	Chimpanzee	Ape
Q86YW5	A0A0D9RFN7	ENSCSAG00000011223	PF13895	Vervet	Old world
Q86YW5	A0A2I3MPK8	ENSPANG00000016964	PF13895	Baboon	Old world
Q86YW5	F6TEY2	ENSCJAG00000004089	PF13895	Marmoset	New world
Q86Z02	F7H7R1	ENSMMUG00000021535	PF02191	Macaque	Old world
Q8IUB5	A0A2R8N022	ENSCJAG00000046754	PF00095	Marmoset	New world
Q8IUX8	H0WLM1	ENSOGAG00000002863	PF12947	Bushbaby	Prosimian
Q8IV35	A0A096N0W9	ENSPANG00000006666	PF13202	Baboon	Old world
Q8IV35	F7HSW1	ENSCJAG00000002774	PF13202	Marmoset	New world
Q8IV35	H0XNE1	ENSOGAG00000024542	PF13202	Bushbaby	Prosimian
Q8IV35	H2PBX7	ENSPPYG00000014274	PF13202	Orangutan	Ape
Q8IV35	F6VZE5	ENSMMUG00000022925	PF00079	Macaque	Old world
Q8IWR0	F7H9R8	ENSCJAG00000008403	PF13174	Marmoset	New world
Q8IWV2	F6XFD5	ENSCJAG00000015394	PF00047	Marmoset	New world
Q8IWY8	H0WFT0	ENSOGAG00000000128	PF16622	Bushbaby	Prosimian
Q8IY18	A0A2I3GRV2	ENSNLEG00000000775	PF13476	Gibbon	Ape
Q8IY85	F6RE49	ENSCJAG00000037104	PF13202	Marmoset	New world
Q8IY85	G3S8E7	ENSGGOG00000022715	PF08976	Gorilla	Ape
Q8IYD1	A0A096NLR6	ENSPANG00000007630	PF03144	Baboon	Old world
Q8IYD1	A0A2I2YJF6	ENSGGOG00000004071	PF03144	Gorilla	Ape
Q8IYD1	A0A2I3GUB6	ENSNLEG00000010199	PF03144	Gibbon	Ape
Q8IYE1	A0A096NCQ6	ENSPANG00000018162	PF04588	Baboon	Old world
Q8IYM9	B0VXD4	ENSCJAG00000043313	PF13765	Marmoset	New world
Q8IYR6	A0A0D9RFI4	ENSCSAG00000011159	PF13873	Vervet	Old world
Q8IYR6	F6T7D1	ENSCJAG00000011484	PF13873	Marmoset	New world
Q8IYR6	F6ZHT2	ENSMMUG00000009775	PF13873	Macaque	Old world
Q8IYR6	G1S5H7	ENSNLEG00000017101	PF13873	Gibbon	Ape
Q8IYR6	G3QJ45	ENSGGOG00000026943	PF13873	Gorilla	Ape
Q8IYR6	K7DCF5	ENSPTRG00000021194	PF13873	Chimpanzee	Ape
Q8IYU4	H0XCA9	ENSOGAG00000014977	PF00627	Bushbaby	Prosimian
Q8IYW5	F6X8M3	ENSMMUG00000004035	PF15080	Macaque	Old world
Q8IZF2	F7BVS5	ENSCJAG00000011952	PF16489	Marmoset	New world
Q8IZF2	H0WGC7	ENSOGAG00000000408	PF00047	Bushbaby	Prosimian
Q8IZF2	H0WGC7	ENSOGAG00000000408	PF16489	Bushbaby	Prosimian
Q8IZF5	H0WS38	ENSOGAG00000005448	PF13895	Bushbaby	Prosimian
Q8IZF5	G1QNG9	ENSNLEG00000002076	PF16489	Gibbon	Ape
Q8IZF5	H0WS38	ENSOGAG00000005448	PF16489	Bushbaby	Prosimian
Q8IZF5	H2P6R9	ENSPPYG00000012581	PF16489	Orangutan	Ape
Q8IZM9	A0A096NVH1	ENSPANG00000021510	PF14634	Baboon	Old world
Q8IZS7	H0Y0S6	ENSOGAG00000024934	PF00059	Bushbaby	Prosimian
Q8IZU1	A0A0D9RS80	ENSCSAG00000015382	PF04803	Vervet	Old world
Q8IZU1	A0A2I3SL81	ENSPTRG00000021649	PF04803	Chimpanzee	Ape
Q8IZU1	G1RBJ1	ENSNLEG00000008661	PF04803	Gibbon	Ape
Q8IZU1	H2PUV8	ENSPPYG00000020112	PF04803	Orangutan	Ape
Q8IZY2	G1QKG0	ENSNLEG00000001165	PF13304	Gibbon	Ape
Q8N0W5	A0A096NH72	ENSPANG00000019595	PF00612	Baboon	Old world
Q8N0W5	A0A2I3G9I8	ENSNLEG00000034248	PF00612	Gibbon	Ape
Q8N0W5	F7HMZ8	ENSMMUG00000002708	PF00612	Macaque	Old world
Q8N0W5	F7I0L0	ENSCJAG00000009618	PF00612	Marmoset	New world
Q8N0W5	H2NQA5	ENSPPYG00000007152	PF00612	Orangutan	Ape
Q8N0X7	A0A096N684	ENSPANG00000018678	PF15372	Baboon	Old world
Q8N0Z9	A0A096N7S8	ENSPANG00000007337	PF07679	Baboon	Old world
Q8N0Z9	F7IRT3	ENSCJAG00000009323	PF00047	Marmoset	New world
Q8N0Z9	G1QHJ9	ENSNLEG00000000319	PF07679	Gibbon	Ape
Q8N0Z9	G3SJI4	ENSGGOG00000012229	PF00047	Gorilla	Ape
Q8N0Z9	H0WXY4	ENSOGAG00000008203	PF00047	Bushbaby	Prosimian
Q8N0Z9	H0WXY4	ENSOGAG00000008203	PF07679	Bushbaby	Prosimian
Q8N0Z9	H2QZU2	ENSPTRG00000005511	PF00047	Chimpanzee	Ape
Q8N2I2	A0A2I2Z5Z2	ENSGGOG00000014289	PF01352	Gorilla	Ape
Q8N2I2	A0A2I3M054	ENSPANG00000005826	PF01352	Baboon	Old world
Q8N2I2	G7MIZ3	ENSMMUG00000009437	PF01352	Macaque	Old world
Q8N2I2	H2PB35	ENSPPYG00000013989	PF01352	Orangutan	Ape
Q8N2I2	H2QMC6	ENSPTRG00000014779	PF01352	Chimpanzee	Ape
Q8N2Z9	F6VFH3	ENSMMUG00000023030	PF03002	Macaque	Old world
Q8N2Z9	H2N958	ENSPPYG00000001900	PF03002	Orangutan	Ape
Q8N357	A0A2I3HUE5	ENSNLEG00000027135	PF04142	Gibbon	Ape
Q8N386	H0WWA1	ENSOGAG00000007429	PF13855	Bushbaby	Prosimian
Q8N3K9	H2PFZ1	ENSPPYG00000015591	PF00622	Orangutan	Ape
Q8N423	A0A0A0MXB6	ENSPANG00000012100	PF00047	Baboon	Old world
Q8N4F4	H0WUH5	ENSOGAG00000006579	PF07690	Bushbaby	Prosimian
Q8N5L8	F7H7G6	ENSMMUG00000020782	PF07426	Macaque	Old world
Q8N5M4	A0A2I3GK29	ENSNLEG00000034047	PF07719	Gibbon	Ape
Q8N5M4	F7I606	ENSCJAG00000018703	PF07719	Marmoset	New world
Q8N5M4	H0WMI2	ENSOGAG00000003305	PF07719	Bushbaby	Prosimian
Q8N635	A0A0D9RFR5	ENSCSAG00000011268	PF16900	Vervet	Old world
Q8N635	A0A2I3N390	ENSPANG00000034551	PF16900	Baboon	Old world
Q8N635	F6YDQ0	ENSMMUG00000000739	PF17244	Macaque	Old world
Q8N635	G1RC20	ENSNLEG00000008811	PF17244	Gibbon	Ape
Q8N6F8	F7BNV2	ENSCJAG00000016763	PF08241	Marmoset	New world
Q8N6F8	G3R820	ENSGGOG00000011806	PF08241	Gorilla	Ape
Q8N6M6	H0WMH2	ENSOGAG00000003291	PF17900	Bushbaby	Prosimian
Q8N6P7	H0XNQ7	ENSOGAG00000024442	PF09294	Bushbaby	Prosimian
Q8N720	A0A1D5RJA0	ENSMMUG00000040393	PF01352	Macaque	Old world
Q8N7X2	H0WT55	ENSOGAG00000005932	PF07004	Bushbaby	Prosimian
Q8N7X2	H2PU41	ENSPPYG00000019824	PF07004	Orangutan	Ape
Q8N7X8	G1R1M2	ENSNLEG00000005863	PF13895	Gibbon	Ape
Q8N815	A0A2R8MMW6	ENSCJAG00000046418	PF00134	Marmoset	New world
Q8N815	F7EBF8	ENSMMUG00000012641	PF00134	Macaque	Old world
Q8N815	G1RMB8	ENSNLEG00000011829	PF00134	Gibbon	Ape
Q8N972	H0XSW9	ENSOGAG00000032701	PF16622	Bushbaby	Prosimian
Q8N9V7	H0XLF6	ENSOGAG00000033226	PF00642	Bushbaby	Prosimian
Q8N9W4	A0A2I3SSL6	ENSPTRG00000051938	PF19046	Chimpanzee	Ape
Q8N9W4	G3S3G6	ENSGGOG00000025127	PF19046	Gorilla	Ape
Q8NA54	F7GL80	ENSCJAG00000017429	PF00612	Marmoset	New world
Q8NB15	H0WGU5	ENSOGAG00000000623	PF15314	Bushbaby	Prosimian
Q8NB90	G3QE90	ENSGGOG00000000590	PF02359	Gorilla	Ape
Q8NB90	H0WT88	ENSOGAG00000005980	PF02359	Bushbaby	Prosimian
Q8NBF2	H0WZJ0	ENSOGAG00000008929	PF00058	Bushbaby	Prosimian
Q8NCE2	F7GYB4	ENSMMUG00000007808	PF13350	Macaque	Old world
Q8NCM2	G1RUW5	ENSNLEG00000014039	PF07885	Gibbon	Ape
Q8ND71	F7IP44	ENSCJAG00000010511	PF00008	Marmoset	New world
Q8NDV7	F6TUK7	ENSMMUG00000020428	PF12938	Macaque	Old world
Q8NDV7	H2R4F2	ENSPTRG00000007898	PF12938	Chimpanzee	Ape
Q8NDX9	A0A2I3TLD4	ENSPTRG00000017974	PF01214	Chimpanzee	Ape
Q8NDX9	F7BB46	ENSMMUG00000005294	PF01214	Macaque	Old world
Q8NDX9	G3RQ30	ENSGGOG00000005543	PF01214	Gorilla	Ape
Q8NEG7	G1QIJ2	ENSNLEG00000000634	PF02141	Gibbon	Ape
Q8NEZ5	F7HRI0	ENSMMUG00000009160	PF00179	Macaque	Old world
Q8NFP4	H0WHI1	ENSOGAG00000000924	PF07679	Bushbaby	Prosimian
Q8NFZ5	A0A096N226	ENSPANG00000019351	PF16516	Baboon	Old world
Q8NFZ5	A0A0D9RTB1	ENSCSAG00000015771	PF16516	Vervet	Old world
Q8NFZ5	F7HQP7	ENSMMUG00000007966	PF16516	Macaque	Old world
Q8NFZ5	H2QP45	ENSPTRG00000015848	PF16516	Chimpanzee	Ape
Q8NG50	A0A0D9R1L6	ENSCSAG00000006209	PF04098	Vervet	Old world
Q8NG50	H0X4L7	ENSOGAG00000011332	PF04098	Bushbaby	Prosimian
Q8NG50	H2NTE6	ENSPPYG00000008198	PF04098	Orangutan	Ape
Q8NI35	A0A096N1C8	ENSPANG00000016676	PF17820	Baboon	Old world
Q8NI35	A0A0D9S742	ENSCSAG00000001336	PF17820	Vervet	Old world
Q8NI35	A0A1D5QRJ6	ENSMMUG00000003113	PF17820	Macaque	Old world
Q8TAC2	A0A0A0MV01	ENSPANG00000008417	PF01958	Baboon	Old world
Q8TAF3	A0A2I3M9M9	ENSPANG00000015970	PF13174	Baboon	Old world
Q8TBZ9	G1RYP0	ENSNLEG00000015120	PF04940	Gibbon	Ape
Q8TBZ9	G3RY79	ENSGGOG00000027057	PF04940	Gorilla	Ape
Q8TBZ9	H2PMZ2	ENSPPYG00000017836	PF04940	Orangutan	Ape
Q8TCG1	A0A0D9R203	ENSCSAG00000006366	PF00514	Vervet	Old world
Q8TCI5	H0X3H8	ENSOGAG00000010810	PF07004	Bushbaby	Prosimian
Q8TCI5	U3DS54	ENSCJAG00000013286	PF07004	Marmoset	New world
Q8TCU5	A0A0D9RFQ5	ENSCSAG00000011247	PF01094	Vervet	Old world
Q8TCU5	F6XHL8	ENSCJAG00000016471	PF01094	Marmoset	New world
Q8TCU5	G1S5P4	ENSNLEG00000017141	PF01094	Gibbon	Ape
Q8TCU5	G3R217	ENSGGOG00000009473	PF01094	Gorilla	Ape
Q8TCU5	H0XE20	ENSOGAG00000015807	PF01094	Bushbaby	Prosimian
Q8TD07	F7I526	ENSCJAG00000021540	PF14586	Marmoset	New world
Q8TD07	G1RZF4	ENSNLEG00000015350	PF14586	Gibbon	Ape
Q8TD07	H0XXH9	ENSOGAG00000032102	PF14586	Bushbaby	Prosimian
Q8TD91	A0A2I3TSX5	ENSPTRG00000022341	PF12440	Chimpanzee	Ape
Q8TDQ0	H2PH67	ENSPPYG00000015984	PF05983	Orangutan	Ape
Q8TDU6	F6UW78	ENSMMUG00000022808	PF04045	Macaque	Old world
Q8TEB9	H0X1F1	ENSOGAG00000009861	PF02809	Bushbaby	Prosimian
Q8TF20	H2PCL6	ENSPPYG00000014502	PF01352	Orangutan	Ape
Q8WTR8	A0A0D9S2Y0	ENSCSAG00000002828	PF00008	Vervet	Old world
Q8WUF8	A0A2I3N5Z0	ENSPANG00000011687	PF09757	Baboon	Old world
Q8WUF8	A0A2I3SM43	ENSPTRG00000017074	PF09757	Chimpanzee	Ape
Q8WUF8	F6RXB2	ENSCJAG00000010444	PF09757	Marmoset	New world
Q8WUF8	F7FW85	ENSMMUG00000001722	PF09757	Macaque	Old world
Q8WUF8	G1RUH3	ENSNLEG00000013903	PF09757	Gibbon	Ape
Q8WUF8	H0XCR6	ENSOGAG00000015189	PF09757	Bushbaby	Prosimian
Q8WUF8	H2PG33	ENSPPYG00000015631	PF09757	Orangutan	Ape
Q8WVN8	H2Q9U8	ENSPTRG00000007308	PF05773	Chimpanzee	Ape
Q8WVZ1	G1QKY0	ENSNLEG00000001346	PF00096	Gibbon	Ape
Q8WWZ4	A0A2I3TB08	ENSPTRG00000049691	PF01061	Chimpanzee	Ape
Q8WX94	A0A0A0MUR5	ENSPANG00000013750	PF13855	Baboon	Old world
Q8WX94	A0A0D9S5W8	ENSCSAG00000001772	PF13855	Vervet	Old world
Q8WX94	F7D0G5	ENSCJAG00000017703	PF13855	Marmoset	New world
Q8WX94	F7H5K8	ENSMMUG00000005266	PF13855	Macaque	Old world
Q8WX94	H2P056	ENSPPYG00000010394	PF13855	Orangutan	Ape
Q8WX94	G1RI93	ENSNLEG00000010637	PF13855	Gibbon	Ape
Q8WXD0	F6Y7H7	ENSMMUG00000003898	PF13306	Macaque	Old world
Q8WXD0	G1QJG5	ENSNLEG00000000880	PF13306	Gibbon	Ape
Q8WXF7	A0A2I3H366	ENSNLEG00000012204	PF02841	Gibbon	Ape
Q8WXW3	A0A0D9RYF3	ENSCSAG00000017614	PF00096	Vervet	Old world
Q92546	F7FX74	ENSCJAG00000009924	PF00170	Marmoset	New world
Q92565	A0A096N3X6	ENSPANG00000000701	PF00610	Baboon	Old world
Q92565	H2PMP6	ENSPPYG00000017742	PF00610	Orangutan	Ape
Q92623	H0XZZ2	ENSOGAG00000031297	PF00515	Bushbaby	Prosimian
Q92667	A0A096P4R7	ENSPANG00000022318	PF10522	Baboon	Old world
Q92667	A0A0D9R000	ENSCSAG00000005628	PF10522	Vervet	Old world
Q92667	A0A2I3GNJ7	ENSNLEG00000031371	PF10522	Gibbon	Ape
Q92667	A0A2J8MFD2	ENSPTRG00000009436	PF10522	Chimpanzee	Ape
Q92667	F6X3G3	ENSCJAG00000013990	PF10522	Marmoset	New world
Q92667	F7E7Y4	ENSMMUG00000012644	PF10522	Macaque	Old world
Q92667	G3S512	ENSGGOG00000011719	PF10522	Gorilla	Ape
Q92667	H0X3W8	ENSOGAG00000011014	PF10522	Bushbaby	Prosimian
Q92681	A0A0D9S8I1	ENSCSAG00000000836	PF14560	Vervet	Old world
Q92681	F7GNT7	ENSMMUG00000019912	PF14560	Macaque	Old world
Q92681	A0A0D9S8I1	ENSCSAG00000000836	PF09668	Vervet	Old world
Q92681	F7GNT7	ENSMMUG00000019912	PF09668	Macaque	Old world
Q92824	A0A096P1T5	ENSPANG00000024934	PF15913	Baboon	Old world
Q92824	A0A0D9R636	ENSCSAG00000007915	PF15913	Vervet	Old world
Q92824	A0A2R8P431	ENSCJAG00000012841	PF08686	Marmoset	New world
Q92838	G1QIV4	ENSNLEG00000000730	PF01391	Gibbon	Ape
Q92871	H2P4J9	ENSPPYG00000011875	PF05903	Orangutan	Ape
Q93033	A0A096NCH8	ENSPANG00000011817	PF00047	Baboon	Old world
Q93033	A0A0D9S641	ENSCSAG00000001698	PF00047	Vervet	Old world
Q93033	F7CPZ2	ENSMMUG00000016904	PF00047	Macaque	Old world
Q93033	H0WRP9	ENSOGAG00000005273	PF00047	Bushbaby	Prosimian
Q93096	A0A2I3GRY3	ENSNLEG00000029820	PF00102	Gibbon	Ape
Q93096	F7DW77	ENSCJAG00000001743	PF00102	Marmoset	New world
Q969X6	H0XF86	ENSOGAG00000016381	PF12894	Bushbaby	Prosimian
Q969Z4	A0A096MY58	ENSPANG00000000123	PF00020	Baboon	Old world
Q969Z4	A0A0D9QVN7	ENSCSAG00000004070	PF00020	Vervet	Old world
Q969Z4	A0A1D5QG46	ENSMMUG00000003140	PF00020	Macaque	Old world
Q969Z4	A0A2I3RVY6	ENSPTRG00000004045	PF00020	Chimpanzee	Ape
Q969Z4	F7I7U0	ENSCJAG00000015934	PF00020	Marmoset	New world
Q969Z4	G1S5K0	ENSNLEG00000017122	PF00020	Gibbon	Ape
Q969Z4	G3R437	ENSGGOG00000010271	PF00020	Gorilla	Ape
Q969Z4	H0WH39	ENSOGAG00000000748	PF00020	Bushbaby	Prosimian
Q96A28	A0A096MZ75	ENSPANG00000022213	PF15910	Baboon	Old world
Q96A28	A0A0D9S3U3	ENSCSAG00000002512	PF15910	Vervet	Old world
Q96A28	A0A1D5R5G4	ENSMMUG00000004707	PF15910	Macaque	Old world
Q96A28	A0A2I2ZT18	ENSGGOG00000041341	PF15910	Gorilla	Ape
Q96A28	F7ISP4	ENSCJAG00000006099	PF15910	Marmoset	New world
Q96A28	H2N560	ENSPPYG00000000646	PF15910	Orangutan	Ape
Q96A28	H2Q0D7	ENSPTRG00000001535	PF15910	Chimpanzee	Ape
Q96A37	G1QIE7	ENSNLEG00000000603	PF13445	Gibbon	Ape
Q96BT7	A0A096N913	ENSPANG00000010011	PF16367	Baboon	Old world
Q96BT7	A0A0D9S2C4	ENSCSAG00000003027	PF16367	Vervet	Old world
Q96BT7	H0WR05	ENSOGAG00000004956	PF16367	Bushbaby	Prosimian
Q96BT7	H2R4Z9	ENSPTRG00000004240	PF16367	Chimpanzee	Ape
Q96CG8	H2PQZ5	ENSPPYG00000018807	PF01391	Orangutan	Ape
Q96CV9	A0A096P3F9	ENSPANG00000023347	PF09329	Baboon	Old world
Q96CV9	A0A096P3F9	ENSPANG00000023347	PF09332	Baboon	Old world
Q96CX6	G3QUN2	ENSGGOG00000006581	PF12799	Gorilla	Ape
Q96CX6	H0WQB8	ENSOGAG00000004634	PF12799	Bushbaby	Prosimian
Q96EF6	H2NYQ9	ENSPPYG00000009949	PF00587	Orangutan	Ape
Q96ES6	A0A096N3E3	ENSPANG00000017799	PF13000	Baboon	Old world
Q96ES6	H0X867	ENSOGAG00000013006	PF13000	Bushbaby	Prosimian
Q96FJ0	A0A0D9R393	ENSCSAG00000006795	PF00020	Vervet	Old world
Q96FJ0	A0A0D9R393	ENSCSAG00000006795	PF00531	Vervet	Old world
Q96FV0	H0WTM7	ENSOGAG00000006177	PF12799	Bushbaby	Prosimian
Q96GC9	A0A1D5RI74	ENSMMUG00000048926	PF09335	Macaque	Old world
Q96HP4	A0A0D9RCD7	ENSCSAG00000010052	PF08030	Vervet	Old world
Q96HV5	F7HP78	ENSMMUG00000046626	PF00151	Macaque	Old world
Q96I24	H0WWJ6	ENSOGAG00000007555	PF09005	Bushbaby	Prosimian
Q96I27	A0A2R8MI43	ENSCJAG00000047406	PF01352	Marmoset	New world
Q96I27	G1SBU5	ENSNLEG00000019141	PF01352	Gibbon	Ape
Q96I27	G3R7N2	ENSGGOG00000011669	PF01352	Gorilla	Ape
Q96I27	H2RHG6	ENSPTRG00000010523	PF01352	Chimpanzee	Ape
Q96I27	K7ESV5	ENSPPYG00000029843	PF01352	Orangutan	Ape
Q96I36	F7G8C2	ENSMMUG00000006532	PF01210	Macaque	Old world
Q96I36	F7G8C2	ENSMMUG00000006532	PF07479	Macaque	Old world
Q96IR2	A0A0A0MUZ5	ENSPANG00000029327	PF00130	Baboon	Old world
Q96JH8	A0A0D9RYH9	ENSCSAG00000017644	PF00498	Vervet	Old world
Q96JH8	A0A096NWI2	ENSPANG00000019579	PF00498	Baboon	Old world
Q96JH8	F7BUP5	ENSCJAG00000018360	PF00498	Marmoset	New world
Q96JH8	G3QJQ3	ENSGGOG00000002691	PF00498	Gorilla	Ape
Q96JH8	H2PLD6	ENSPPYG00000017327	PF00498	Orangutan	Ape
Q96JH8	H2RBV4	ENSPTRG00000018877	PF00498	Chimpanzee	Ape
Q96JN0	A0A096P5W0	ENSPANG00000021376	PF15090	Baboon	Old world
Q96JN0	F7EFY1	ENSMMUG00000010427	PF15090	Macaque	Old world
Q96JN0	F7GHD9	ENSCJAG00000022966	PF15090	Marmoset	New world
Q96JN0	G1SBR3	ENSNLEG00000019109	PF15090	Gibbon	Ape
Q96JN0	G3S6R6	ENSGGOG00000005550	PF15090	Gorilla	Ape
Q96JN0	H2NB58	ENSPPYG00000002523	PF15090	Orangutan	Ape
Q96JN0	H2Q2C4	ENSPTRG00000002801	PF15090	Chimpanzee	Ape
Q96JP2	A0A0D9QXS0	ENSCSAG00000004836	PF00373	Vervet	Old world
Q96JP2	A0A2I3HJ43	ENSNLEG00000001105	PF00373	Gibbon	Ape
Q96JP2	A0A2I3MNX3	ENSPANG00000020136	PF00373	Baboon	Old world
Q96JP2	A0A2I3TTV4	ENSPTRG00000049499	PF00373	Chimpanzee	Ape
Q96JP2	A0A2R8MTK1	ENSCJAG00000014244	PF00373	Marmoset	New world
Q96JP2	F6YVR2	ENSMMUG00000064684	PF00373	Macaque	Old world
Q96JP2	G3R221	ENSGGOG00000009450	PF00373	Gorilla	Ape
Q96JP5	A0A096N0J3	ENSPANG00000010800	PF01110	Baboon	Old world
Q96JP5	H2NDD4	ENSPPYG00000003246	PF01110	Orangutan	Ape
Q96L92	B4UT13	ENSOGAG00000005184	PF13581	Bushbaby	Prosimian
Q96L92	B4UT13	ENSOGAG00000005184	PF00183	Bushbaby	Prosimian
Q96LD4	A0A096NSZ3	ENSPANG00000020078	PF13765	Baboon	Old world
Q96LD4	A0A0D9QXY0	ENSCSAG00000004896	PF13765	Vervet	Old world
Q96LD4	F7HF49	ENSMMUG00000009377	PF13765	Macaque	Old world
Q96LD4	G1QMF3	ENSNLEG00000001753	PF13445	Gibbon	Ape
Q96LD4	H0WJP2	ENSOGAG00000001935	PF13765	Bushbaby	Prosimian
Q96LD4	H2NUR3	ENSPPYG00000008641	PF13765	Orangutan	Ape
Q96LM9	F7FS33	ENSCJAG00000017799	PF00777	Marmoset	New world
Q96LM9	G3QVG5	ENSGGOG00000006887	PF00777	Gorilla	Ape
Q96LM9	H0XIK4	ENSOGAG00000026840	PF00777	Bushbaby	Prosimian
Q96LM9	H2P1R9	ENSPPYG00000010955	PF00777	Orangutan	Ape
Q96M69	F6R7R2	ENSMMUG00000000915	PF12799	Macaque	Old world
Q96MC6	A0A2I2Z5P1	ENSGGOG00000000908	PF04142	Gorilla	Ape
Q96MS0	H0XDW2	ENSOGAG00000015715	PF15910	Bushbaby	Prosimian
Q96MS0	H2Q518	ENSPTRG00000004433	PF15910	Chimpanzee	Ape
Q96MX6	H2QI03	ENSPTRG00000041941	PF13202	Chimpanzee	Ape
Q96MY7	F6TJB9	ENSMMUG00000029273	PF01150	Macaque	Old world
Q96N20	A0A096NLB7	ENSPANG00000006903	PF02023	Baboon	Old world
Q96NN9	A0A096NS76	ENSPANG00000026324	PF00017	Baboon	Old world
Q96NN9	A0A096NS76	ENSPANG00000026324	PF14604	Baboon	Old world
Q96P31	A0A0D9S4B3	ENSCSAG00000002346	PF17736	Vervet	Old world
Q96P31	A0A1D5R133	ENSMMUG00000046969	PF17736	Macaque	Old world
Q96P31	G1RR74	ENSNLEG00000012970	PF17736	Gibbon	Ape
Q96P31	G3RCN7	ENSGGOG00000013595	PF17736	Gorilla	Ape
Q96P31	H2N5A3	ENSPPYG00000000690	PF17736	Orangutan	Ape
Q96PQ1	H0WR87	ENSOGAG00000005059	PF07679	Bushbaby	Prosimian
Q96Q27	H0XII5	ENSOGAG00000031214	PF02809	Bushbaby	Prosimian
Q96RK0	A0A1D5R6C9	ENSMMUG00000012174	PF16090	Macaque	Old world
Q96RK0	A0A2I3N5X0	ENSPANG00000009039	PF16090	Baboon	Old world
Q96RK0	A0A2I3SU62	ENSPTRG00000011051	PF16090	Chimpanzee	Ape
Q96RK0	F7HII4	ENSCJAG00000012847	PF16090	Marmoset	New world
Q96RK0	G1RI48	ENSNLEG00000010614	PF16090	Gibbon	Ape
Q96RK0	G3SEH0	ENSGGOG00000000192	PF16090	Gorilla	Ape
Q96RW7	A0A0D9RKF6	ENSCSAG00000013167	PF00047	Vervet	Old world
Q96S37	A0A0D9R4G0	ENSCSAG00000007232	PF07690	Vervet	Old world
Q96S37	A0A2I3G7W6	ENSNLEG00000005070	PF07690	Gibbon	Ape
Q96S37	F6Z7W5	ENSMMUG00000022594	PF07690	Macaque	Old world
Q96SB8	A0A0D9R6E8	ENSCSAG00000007925	PF13476	Vervet	Old world
Q96SB8	A0A2I3SPZ8	ENSPTRG00000011677	PF13476	Chimpanzee	Ape
Q96SB8	F7CT24	ENSCJAG00000007282	PF13476	Marmoset	New world
Q96SB8	G1QME2	ENSNLEG00000001569	PF13476	Gibbon	Ape
Q96SB8	G3QMQ4	ENSGGOG00000003864	PF13476	Gorilla	Ape
Q96SD1	A0A2I3GBM4	ENSNLEG00000012091	PF16661	Gibbon	Ape
Q96SE0	G1QRE9	ENSNLEG00000002892	PF12146	Gibbon	Ape
Q99615	A0A0D9S288	ENSCSAG00000003065	PF00515	Vervet	Old world
Q99755	H0WLK9	ENSOGAG00000002846	PF14987	Bushbaby	Prosimian
Q99965	A0A0D9RRI3	ENSCSAG00000015162	PF00008	Vervet	Old world
Q99965	A0A2I2YYD5	ENSGGOG00000038491	PF00008	Gorilla	Ape
Q99965	A0A2I3MIV8	ENSPANG00000009843	PF00008	Baboon	Old world
Q99965	F7DFS8	ENSMMUG00000003137	PF00008	Macaque	Old world
Q99965	G1RPN9	ENSNLEG00000012483	PF00008	Gibbon	Ape
Q99965	H0WJY3	ENSOGAG00000002056	PF00008	Bushbaby	Prosimian
Q99965	H2PQ52	ENSPPYG00000018536	PF00008	Orangutan	Ape
Q99965	H2QW23	ENSPTRG00000020185	PF00008	Chimpanzee	Ape
Q99966	F7FG01	ENSMMUG00000003296	PF00850	Macaque	Old world
Q99966	H2PW07	ENSPPYG00000020464	PF00850	Orangutan	Ape
Q99973	H0X8U6	ENSOGAG00000013302	PF17908	Bushbaby	Prosimian
Q9BQ83	F7EDY5	ENSMMUG00000022330	PF00685	Macaque	Old world
Q9BQ83	F7ILF0	ENSCJAG00000087047	PF00685	Marmoset	New world
Q9BRJ6	A0A1D5QIL1	ENSMMUG00000007206	PF01428	Macaque	Old world
Q9BRP7	H2NF99	ENSPPYG00000003866	PF03901	Orangutan	Ape
Q9BT22	A0A096NLJ6	ENSPANG00000016271	PF13477	Baboon	Old world
Q9BT22	A0A0D9R8V2	ENSCSAG00000008781	PF13477	Vervet	Old world
Q9BT22	F6QL21	ENSMMUG00000007494	PF13477	Macaque	Old world
Q9BT81	A0A1D5QV24	ENSMMUG00000010180	PF01585	Macaque	Old world
Q9BTE6	F6PQH0	ENSMMUG00000014123	PF04969	Macaque	Old world
Q9BTE6	G1RMI0	ENSNLEG00000011890	PF04969	Gibbon	Ape
Q9BTE6	G3QTT8	ENSGGOG00000006250	PF04969	Gorilla	Ape
Q9BTE6	H2R169	ENSPTRG00000009230	PF04969	Chimpanzee	Ape
Q9BVK8	A0A1D5QS90	ENSMMUG00000000845	PF00689	Macaque	Old world
Q9BVK8	A0A1D5QS90	ENSMMUG00000000845	PF00690	Macaque	Old world
Q9BVK8	A0A1D5QS90	ENSMMUG00000000845	PF09040	Macaque	Old world
Q9BW04	H2N3W6	ENSPPYG00000000273	PF02338	Orangutan	Ape
Q9BXG8	H0XN13	ENSOGAG00000028918	PF11348	Bushbaby	Prosimian
Q9BXI6	A0A096NJG4	ENSPANG00000017139	PF13840	Baboon	Old world
Q9BXL7	F7I1C3	ENSCJAG00000018725	PF13180	Marmoset	New world
Q9BXN2	H0WHC1	ENSOGAG00000000854	PF08391	Bushbaby	Prosimian
Q9BXT5	A0A096N5L5	ENSPANG00000026090	PF12509	Baboon	Old world
Q9BXT5	A0A0D9RTF9	ENSCSAG00000015819	PF12509	Vervet	Old world
Q9BXT5	A0A2R8PA48	ENSCJAG00000043077	PF12509	Marmoset	New world
Q9BXT5	F7HSL9	ENSMMUG00000020821	PF12509	Macaque	Old world
Q9BXT5	G1RMW1	ENSNLEG00000012001	PF12509	Gibbon	Ape
Q9BXT5	G3SJ00	ENSGGOG00000027549	PF12509	Gorilla	Ape
Q9BXT5	H2PPZ9	ENSPPYG00000018492	PF12509	Orangutan	Ape
Q9BXT5	H2QVZ9	ENSPTRG00000020142	PF12509	Chimpanzee	Ape
Q9BY41	A0A096MM52	ENSPANG00000006122	PF04487	Baboon	Old world
Q9BYJ1	F7G6Z7	ENSCJAG00000014599	PF00612	Marmoset	New world
Q9BYK8	H0XZB2	ENSOGAG00000031068	PF00642	Bushbaby	Prosimian
Q9BYK8	A0A0D9RV44	ENSCSAG00000016417	PF00642	Vervet	Old world
Q9BYM8	G3R0T4	ENSGGOG00000008982	PF01485	Gorilla	Ape
Q9BZ81	A0A1D5RCS5	ENSMMUG00000044123	PF12440	Macaque	Old world
Q9BZ81	A0A2I3M531	ENSPANG00000035394	PF12440	Baboon	Old world
Q9BZK3	A0A2I3MJT5	ENSPANG00000008741	PF19026	Baboon	Old world
Q9BZK3	A0A2J8UHH4	ENSPPYG00000004670	PF19026	Orangutan	Ape
Q9C037	G1RKJ4	ENSNLEG00000011309	PF13765	Gibbon	Ape
Q9C098	A0A2I2ZGK4	ENSGGOG00000016779	PF03607	Gorilla	Ape
Q9C098	A0A2I3M4T7	ENSPANG00000018587	PF03607	Baboon	Old world
Q9C098	A0A2I3SJL6	ENSPTRG00000014739	PF03607	Chimpanzee	Ape
Q9C098	G1QY78	ENSNLEG00000004871	PF03607	Gibbon	Ape
Q9C098	H2PB72	ENSPPYG00000014025	PF03607	Orangutan	Ape
Q9C0B2	F7C5U4	ENSCJAG00000002396	PF15780	Marmoset	New world
Q9C0D3	H0XA44	ENSOGAG00000013924	PF00514	Bushbaby	Prosimian
Q9C0J8	A0A096N4T3	ENSPANG00000010541	PF01391	Baboon	Old world
Q9C0J8	A0A0D9RWC0	ENSCSAG00000016859	PF01391	Vervet	Old world
Q9C0J8	F6SBK9	ENSMMUG00000019277	PF01391	Macaque	Old world
Q9C0J8	H0XC49	ENSOGAG00000014877	PF01391	Bushbaby	Prosimian
Q9C0J8	H2P796	ENSPPYG00000012760	PF01391	Orangutan	Ape
Q9C0J8	H2QIP3	ENSPTRG00000012435	PF01391	Chimpanzee	Ape
Q9C0J8	M3ZAC2	ENSNLEG00000015749	PF01391	Gibbon	Ape
Q9GZM7	A0A1D5QFC3	ENSMMUG00000013188	PF03348	Macaque	Old world
Q9H0F6	K7DSJ3	ENSPTRG00000020680	PF14560	Chimpanzee	Ape
Q9H171	F7IKG8	ENSCJAG00000019094	PF12721	Marmoset	New world
Q9H171	G1R5Y9	ENSNLEG00000007069	PF12721	Gibbon	Ape
Q9H190	H0WL53	ENSOGAG00000002627	PF17820	Bushbaby	Prosimian
Q9H1B4	F7IC37	ENSCJAG00000009652	PF02136	Marmoset	New world
Q9H1B4	F7IC37	ENSCJAG00000009652	PF03943	Marmoset	New world
Q9H1C3	A0A2J8XM71	ENSPPYG00000004890	PF03167	Orangutan	Ape
Q9H239	F6Z2A8	ENSMMUG00000022228	PF15470	Macaque	Old world
Q9H2K0	A0A096MQM0	ENSPANG00000005047	PF00707	Baboon	Old world
Q9H2K0	A0A0D9RZG2	ENSCSAG00000017982	PF00707	Vervet	Old world
Q9H2K0	F7E1Z4	ENSCJAG00000019378	PF00707	Marmoset	New world
Q9H2K0	F7FGJ0	ENSMMUG00000009030	PF00707	Macaque	Old world
Q9H2K0	G1QHM2	ENSNLEG00000000343	PF00707	Gibbon	Ape
Q9H2K0	H0XBJ0	ENSOGAG00000014597	PF00707	Bushbaby	Prosimian
Q9H3C7	A0A096P511	ENSPANG00000022124	PF00106	Baboon	Old world
Q9H3W5	H0XIB1	ENSOGAG00000004310	PF13306	Bushbaby	Prosimian
Q9H446	G1RRR3	ENSNLEG00000013133	PF16543	Gibbon	Ape
Q9H446	G3SHT9	ENSGGOG00000026889	PF16543	Gorilla	Ape
Q9H446	H0XBQ9	ENSOGAG00000014683	PF16543	Bushbaby	Prosimian
Q9H446	U3DP15	ENSCJAG00000004474	PF16543	Marmoset	New world
Q9H4D5	F6PSL6	ENSMMUG00000020724	PF03943	Macaque	Old world
Q9H4D5	F7G9J9	ENSCJAG00000003435	PF03943	Marmoset	New world
Q9H5U6	F7H362	ENSCJAG00000013271	PF00454	Marmoset	New world
Q9H6U8	A0A096ML60	ENSPANG00000019268	PF10354	Baboon	Old world
Q9H6U8	F6ZPS0	ENSMMUG00000014003	PF10354	Macaque	Old world
Q9H6U8	H0X7G0	ENSOGAG00000012667	PF10354	Bushbaby	Prosimian
Q9H6U8	H2NF98	ENSPPYG00000003866	PF10354	Orangutan	Ape
Q9H7Z7	H0X3Y1	ENSOGAG00000011029	PF00462	Bushbaby	Prosimian
Q9H816	H0XA36	ENSOGAG00000013917	PF16661	Bushbaby	Prosimian
Q9H8S5	A0A2I3MXF2	ENSPANG00000030243	PF02984	Baboon	Old world
Q9H8S5	F7I931	ENSCJAG00000014570	PF02984	Marmoset	New world
Q9H8S5	K7EU76	ENSPPYG00000029724	PF02984	Orangutan	Ape
Q9H9A6	G3QDY1	ENSGGOG00000000470	PF12799	Gorilla	Ape
Q9H9J2	A0A0D9R5W1	ENSCSAG00000007739	PF14622	Vervet	Old world
Q9H9J2	A0A2I3LF84	ENSPANG00000018302	PF14622	Baboon	Old world
Q9HAW0	H0WSQ6	ENSOGAG00000005734	PF00382	Bushbaby	Prosimian
Q9HB58	H0XUP2	ENSOGAG00000028543	PF00170	Bushbaby	Prosimian
Q9HBL0	A0A0D9R9F0	ENSCSAG00000008987	PF00130	Vervet	Old world
Q9HBL0	H2P8J5	ENSPPYG00000013159	PF00130	Orangutan	Ape
Q9HBL6	A0A096MZN7	ENSPANG00000007827	PF01462	Baboon	Old world
Q9HBL6	A0A0D9RKC3	ENSCSAG00000012890	PF01462	Vervet	Old world
Q9HBL6	F7HJD3	ENSMMUG00000018417	PF01462	Macaque	Old world
Q9HBL6	H0WHE7	ENSOGAG00000000883	PF01462	Bushbaby	Prosimian
Q9HCE1	G1QVZ7	ENSNLEG00000004226	PF13086	Gibbon	Ape
Q9HCJ6	G3R239	ENSGGOG00000009496	PF00107	Gorilla	Ape
Q9HCS7	A0A2I3GP54	ENSNLEG00000000965	PF00512	Gibbon	Ape
Q9NPP4	H2P6J2	ENSPPYG00000012508	PF01545	Orangutan	Ape
Q9NQ25	A0A096N0T1	ENSPANG00000005963	PF15910	Baboon	Old world
Q9NQ25	H2Q0F0	ENSPTRG00000001558	PF15910	Chimpanzee	Ape
Q9NQ55	F7HEA3	ENSMMUG00000017211	PF00001	Macaque	Old world
Q9NQ60	A0A096P1E4	ENSPANG00000025274	PF03637	Baboon	Old world
Q9NQZ8	A0A1D5Q321	ENSMMUG00000021675	PF01352	Macaque	Old world
Q9NQZ8	F6US15	ENSCJAG00000020302	PF01352	Marmoset	New world
Q9NR23	G1QZV2	ENSNLEG00000005350	PF00688	Gibbon	Ape
Q9NR23	H2NGD2	ENSPPYG00000004229	PF00688	Orangutan	Ape
Q9NR61	A0A2R8PCZ4	ENSCJAG00000020781	PF12661	Marmoset	New world
Q9NR97	F6RY00	ENSCJAG00000003929	PF12799	Marmoset	New world
Q9NR97	H0Y021	ENSOGAG00000029799	PF12799	Bushbaby	Prosimian
Q9NS15	F7E7D5	ENSMMUG00000023479	PF12661	Macaque	Old world
Q9NS15	G1R0Y5	ENSNLEG00000005644	PF12661	Gibbon	Ape
Q9NS15	H0XJI9	ENSOGAG00000030508	PF12661	Bushbaby	Prosimian
Q9NSD4	H0XXR5	ENSOGAG00000031649	PF01352	Bushbaby	Prosimian
Q9NTZ6	H0XZQ6	ENSOGAG00000011112	PF00168	Bushbaby	Prosimian
Q9NUI1	A0A096NKF0	ENSPANG00000010772	PF00334	Baboon	Old world
Q9NVP4	A0A0D9RGI3	ENSCSAG00000011523	PF12796	Vervet	Old world
Q9NVP4	H0WLQ5	ENSOGAG00000002912	PF12796	Bushbaby	Prosimian
Q9NX45	A0A1D5RF64	ENSMMUG00000001172	PF15372	Macaque	Old world
Q9NX65	G1REU1	ENSNLEG00000009646	PF01352	Gibbon	Ape
Q9NX65	G3RJX7	ENSGGOG00000016427	PF01352	Gorilla	Ape
Q9NYK1	H0XEM3	ENSOGAG00000016092	PF18837	Bushbaby	Prosimian
Q9NYQ6	H0WXQ4	ENSOGAG00000008098	PF12661	Bushbaby	Prosimian
Q9NZJ6	A0A0D9RQ05	ENSCSAG00000014581	PF08241	Vervet	Old world
Q9NZJ6	F7IL54	ENSCJAG00000001326	PF08241	Marmoset	New world
Q9NZJ6	H0XCM8	ENSOGAG00000015139	PF08241	Bushbaby	Prosimian
Q9NZL4	H0WNQ9	ENSOGAG00000003907	PF00514	Bushbaby	Prosimian
Q9NZN3	A0A2I2YHN7	ENSGGOG00000003031	PF01926	Gorilla	Ape
Q9NZN3	A0A2I3T381	ENSPTRG00000011805	PF01926	Chimpanzee	Ape
Q9NZV7	H0XJX0	ENSOGAG00000029163	PF02023	Bushbaby	Prosimian
Q9P0B6	H2PIW9	ENSPPYG00000016562	PF18507	Orangutan	Ape
Q9P0B6	H2PIW9	ENSPPYG00000016562	PF01585	Orangutan	Ape
Q9P0B6	H2PIW9	ENSPPYG00000016562	PF01728	Orangutan	Ape
Q9P127	A0A2R8MTB4	ENSCJAG00000001968	PF13855	Marmoset	New world
Q9P272	H0X7J9	ENSOGAG00000012709	PF13649	Bushbaby	Prosimian
Q9P2S5	A0A0D9S8U5	ENSCSAG00000000723	PF12894	Vervet	Old world
Q9P2S5	F7I3A0	ENSCJAG00000002757	PF12894	Marmoset	New world
Q9P2S5	G3RHP9	ENSGGOG00000015553	PF12894	Gorilla	Ape
Q9P2S5	G7MGI0	ENSMMUG00000055868	PF12894	Macaque	Old world
Q9P2S5	H2N9D3	ENSPPYG00000001964	PF12894	Orangutan	Ape
Q9P2V4	H0X691	ENSOGAG00000012130	PF01462	Bushbaby	Prosimian
Q9UBC2	A0A0A0MUF8	ENSPANG00000010521	PF02809	Baboon	Old world
Q9UBC2	A0A0D9R0C7	ENSCSAG00000005759	PF02809	Vervet	Old world
Q9UBC2	A0A2I3GA14	ENSNLEG00000005471	PF02809	Gibbon	Ape
Q9UBC2	F6SR49	ENSMMUG00000000994	PF02809	Macaque	Old world
Q9UBC2	G3RCR8	ENSGGOG00000013623	PF02809	Gorilla	Ape
Q9UBC2	H0WYI8	ENSOGAG00000008456	PF02809	Bushbaby	Prosimian
Q9UBC2	H2QFP4	ENSPTRG00000010644	PF02809	Chimpanzee	Ape
Q9UBC2	K7EUT0	ENSPPYG00000009688	PF02809	Orangutan	Ape
Q9UBC2	U3CXN3	ENSCJAG00000013985	PF02809	Marmoset	New world
Q9UBF1	A0A0D9SA20	ENSCSAG00000000288	PF12440	Vervet	Old world
Q9UBF1	H2R4I3	ENSPTRG00000028182	PF12440	Chimpanzee	Ape
Q9UBU7	F7H3P9	ENSMMUG00000006771	PF12738	Macaque	Old world
Q9UBU7	H0WSN2	ENSOGAG00000005707	PF12738	Bushbaby	Prosimian
Q9UBX1	H0WLC6	ENSOGAG00000002726	PF16845	Bushbaby	Prosimian
Q9UBX3	F7H0R4	ENSMMUG00000004457	PF16320	Macaque	Old world
Q9UDW3	F7H3N6	ENSMMUG00000040034	PF13202	Macaque	Old world
Q9UEE9	G3RL47	ENSGGOG00000001336	PF10190	Gorilla	Ape
Q9UGK3	H0WJ40	ENSOGAG00000001668	PF16457	Bushbaby	Prosimian
Q9UHC1	A0A096NS46	ENSPANG00000016738	PF13581	Baboon	Old world
Q9UHC1	F7H1T6	ENSMMUG00000002911	PF13581	Macaque	Old world
Q9UHJ6	H2NS95	ENSPPYG00000007816	PF00520	Orangutan	Ape
Q9UHJ6	H2NS95	ENSPPYG00000007816	PF12796	Orangutan	Ape
Q9UHQ4	A0A1D5QLW2	ENSMMUG00000030218	PF01207	Macaque	Old world
Q9UII5	A0A096MSU9	ENSPANG00000040318	PF01352	Baboon	Old world
Q9UII5	A0A2I3TBH6	ENSPTRG00000028577	PF01352	Chimpanzee	Ape
Q9UII5	G1RCB1	ENSNLEG00000029664	PF01352	Gibbon	Ape
Q9UII5	G3RX61	ENSGGOG00000039417	PF01352	Gorilla	Ape
Q9UII5	H9H325	ENSMMUG00000002042	PF01352	Macaque	Old world
Q9UJX0	A0A096MXE5	ENSPANG00000017404	PF07992	Baboon	Old world
Q9UJX0	A0A0D9S1C1	ENSCSAG00000003392	PF07992	Vervet	Old world
Q9UJX0	F7DCW1	ENSMMUG00000009849	PF07992	Macaque	Old world
Q9UJX0	H2NRM0	ENSPPYG00000007595	PF07992	Orangutan	Ape
Q9UKJ0	A0A2I3M2N9	ENSPANG00000031519	PF15910	Baboon	Old world
Q9UKY4	F7AMK2	ENSCJAG00000016739	PF00042	Marmoset	New world
Q9ULE0	A0A2I2ZWM0	ENSGGOG00000013945	PF18507	Gorilla	Ape
Q9ULE0	F7CG19	ENSMMUG00000016290	PF18507	Macaque	Old world
Q9ULE0	H2QZL5	ENSPTRG00000021653	PF18507	Chimpanzee	Ape
Q9ULE0	M3Z9J2	ENSNLEG00000008813	PF18507	Gibbon	Ape
Q9UMX6	F6XR41	ENSMMUG00000003999	PF00338	Macaque	Old world
Q9UMX9	A0A0D9RX46	ENSCSAG00000017153	PF07690	Vervet	Old world
Q9UMX9	F7HTV1	ENSCJAG00000018622	PF07690	Marmoset	New world
Q9UMX9	G1RVV2	ENSNLEG00000014299	PF07690	Gibbon	Ape
Q9UMX9	H0WZX3	ENSOGAG00000009118	PF07690	Bushbaby	Prosimian
Q9UN76	F7HQF7	ENSMMUG00000020849	PF15204	Macaque	Old world
Q9UPP5	A0A096MV40	ENSPANG00000005230	PF00651	Baboon	Old world
Q9UPP5	A0A096MV40	ENSPANG00000005230	PF15363	Baboon	Old world
Q9UPP5	F7EVT9	ENSMMUG00000007180	PF00651	Macaque	Old world
Q9UPP5	F7EVT9	ENSMMUG00000007180	PF15363	Macaque	Old world
Q9UPP5	F7GWE1	ENSCJAG00000017540	PF00651	Marmoset	New world
Q9UPP5	F7GWE1	ENSCJAG00000017540	PF15363	Marmoset	New world
Q9UPP5	K7EVJ0	ENSPPYG00000029907	PF00651	Orangutan	Ape
Q9UPP5	K7EVJ0	ENSPPYG00000029907	PF15363	Orangutan	Ape
Q9UPY3	A0A096NJK7	ENSPANG00000023078	PF00270	Baboon	Old world
Q9UPY3	A0A0D9RE71	ENSCSAG00000010696	PF00270	Vervet	Old world
Q9UPY3	F6SLC3	ENSMMUG00000023305	PF00270	Macaque	Old world
Q9UPY3	F6W4T4	ENSCJAG00000006225	PF00270	Marmoset	New world
Q9Y215	A0A096N7N4	ENSPANG00000007739	PF01391	Baboon	Old world
Q9Y215	A0A2I3GVT1	ENSNLEG00000028932	PF01391	Gibbon	Ape
Q9Y215	A0A2J8U3V5	ENSPPYG00000014087	PF01391	Orangutan	Ape
Q9Y215	F7GP64	ENSMMUG00000022519	PF01391	Macaque	Old world
Q9Y215	H0XA74	ENSOGAG00000013967	PF01391	Bushbaby	Prosimian
Q9Y267	G1R005	ENSNLEG00000005389	PF07690	Gibbon	Ape
Q9Y267	G3RBL0	ENSGGOG00000013189	PF07690	Gorilla	Ape
Q9Y2D5	A0A096P0X3	ENSPANG00000025738	PF03285	Baboon	Old world
Q9Y2D5	A0A0D9RH70	ENSCSAG00000011760	PF03285	Vervet	Old world
Q9Y2D5	A0A2R8N245	ENSCJAG00000048660	PF03285	Marmoset	New world
Q9Y2D5	F7C0F7	ENSMMUG00000002361	PF03285	Macaque	Old world
Q9Y2D5	H2PT04	ENSPPYG00000019489	PF03285	Orangutan	Ape
Q9Y3D6	F7CD22	ENSMMUG00000007839	PF13903	Macaque	Old world
Q9Y3Q7	A0A096NY73	ENSPANG00000013368	PF00008	Baboon	Old world
Q9Y3Q7	A0A2I3GKR2	ENSNLEG00000031652	PF00008	Gibbon	Ape
Q9Y3Q7	F7E7S0	ENSCJAG00000002167	PF00008	Marmoset	New world
Q9Y3Q7	H0WR93	ENSOGAG00000005068	PF00008	Bushbaby	Prosimian
Q9Y3Q7	H2PQ51	ENSPPYG00000018535	PF00008	Orangutan	Ape
Q9Y468	A0A096NXC1	ENSPANG00000026135	PF07647	Baboon	Old world
Q9Y471	H2PI34	ENSPPYG00000016287	PF00355	Orangutan	Ape
Q9Y471	A0A096NLD7	ENSPANG00000011719	PF00355	Baboon	Old world
Q9Y471	A0A0D9R659	ENSCSAG00000007837	PF00355	Vervet	Old world
Q9Y471	G1QQM2	ENSNLEG00000002686	PF00355	Gibbon	Ape
Q9Y471	H0WJ77	ENSOGAG00000001719	PF00355	Bushbaby	Prosimian
Q9Y487	H0X041	ENSOGAG00000009211	PF07773	Bushbaby	Prosimian
Q9Y5R8	F6Z280	ENSMMUG00000022230	PF00248	Macaque	Old world
Q9Y5Z7	H0WL15	ENSOGAG00000002576	PF01344	Bushbaby	Prosimian
Q9Y639	F6PJT0	ENSCJAG00000018009	PF00047	Marmoset	New world
Q9Y697	A0A2R8P1R9	ENSCJAG00000063806	PF00168	Marmoset	New world
Q9Y6N3	A0A2I3MAJ5	ENSPANG00000004994	PF13768	Baboon	Old world

## Sheet: true losses
Human	NHP_Uniprot	NHP_Ensembl	Pfam	Species	Group		Function
A0A0B4J280	A0A2I2Y542	ENSGGOG00000036346	PF13895	Gorilla	Ape	sameclan	T cell receptor alpha variable 40
A0A1W2PP97	A0A2I3MVN6	ENSPANG00000032212	PF00090	Baboon	Old world		Thrombospondin type-1 domain-containing protein 8
A2RUR9	F6YF69	ENSMMUG00000018581	PF12001	Macaque	Old world		Coiled-coil domain-containing protein 144A
A4D1B5	A0A0D9RHA8	ENSCSAG00000011800	PF14959	Vervet	Old world		Gamma-secretase-activating protein (GSAP) (Protein pigeon homolog) [Cleaved into: Gamma-secretase-activating protein 16 kDa C-terminal form (GSAP-16K)]
A4D1E1	A0A0D9RJ53	ENSCSAG00000012457	PF12171	Vervet	Old world		Zinc finger protein 804B
A4D1E1	H0WS30	ENSOGAG00000005442	PF12171	Bushbaby	Prosimian		Zinc finger protein 804B
A4FU01	F7BE93	ENSMMUG00000052282	PF06602	Macaque	Old world		Myotubularin-related protein 11 (Cisplatin resistance-associated protein) (hCRA) (Inactive phosphatidylinositol 3-phosphatase 11)
A4FU01	F7BE93	ENSMMUG00000052282	PF12578	Macaque	Old world		Myotubularin-related protein 11 (Cisplatin resistance-associated protein) (hCRA) (Inactive phosphatidylinositol 3-phosphatase 11)
A5YKK6	A0A2I3NI39	ENSPANG00000020901	PF16418	Baboon	Old world		CCR4-NOT transcription complex subunit 1 (CCR4-associated factor 1) (Negative regulator of transcription subunit 1 homolog) (NOT1H) (hNOT1)
A6H8M9	A0A2I3N650	ENSPANG00000031427	PF00028	Baboon	Old world		Cadherin-related family member 4 (Cadherin-like protein 29)
A6NC57	A0A096MNW2	ENSPANG00000021714	PF12796	Baboon	Old world		Ankyrin repeat domain-containing protein 62
A6NEQ2	F7A8C3	ENSMMUG00000030957	PF15238	Macaque	Old world		Protein FAM181B
A6PVS8	A0A0D9S6Z8	ENSCSAG00000001381	PF00612	Vervet	Old world		Leucine-rich repeat and IQ domain-containing protein 3 (Leucine-rich repeat-containing protein 44)
A6QL64	F6YRT5	ENSMMUG00000053570	PF12796	Macaque	Old world		Ankyrin repeat domain-containing protein 36A
A6QL64	F6YRT5	ENSMMUG00000053570	PF14915	Macaque	Old world		Ankyrin repeat domain-containing protein 36A
A6XGL0	H2NY66	ENSPPYG00000036460	PF03853	Orangutan	Ape		YjeF N-terminal domain-containing protein 3 (YjeF_N3) (hYjeF_N3) (ApoA-I-binding protein 2)
A7E2Y1	A0A0D9RHG0	ENSCSAG00000011856	PF02736	Vervet	Old world		Myosin-7B (Antigen MLAA-21) (Myosin cardiac muscle beta chain) (Myosin heavy chain 7B, cardiac muscle beta isoform) (Slow A MYH14)
A8MWK0	F6SJG6	ENSMMUG00000005151	PF00173	Macaque	Old world		Putative fatty acid desaturase 2-like protein FADS2B (Fatty acid desaturase 2 pseudogene 1) (Fatty acid desaturase 2B, pseudogene)
F8WCM5	H2NCF9	ENSPPYG00000002923	PF00049	Orangutan	Ape		Insulin, isoform 2 (INS-IGF2 readthrough transcript protein)
H0Y980	A0A2I3TQR2	ENSPTRG00000022966	PF00779	Chimpanzee	Ape		Tub domain-containing protein
O00459	A0A0D9QZB1	ENSCSAG00000005413	PF14604	Vervet	Old world		Phosphatidylinositol 3-kinase regulatory subunit beta (PI3-kinase regulatory subunit beta) (PI3K regulatory subunit beta) (PtdIns-3-kinase regulatory subunit beta) (Phosphatidylinositol 3-kinase 85 kDa regulatory subunit beta) (PI3-kinase subunit p85-beta) (PtdIns-3-kinase regulatory subunit p85-beta)
O00468	H0XAD5	ENSOGAG00000014039	PF03146	Bushbaby	Prosimian		Agrin [Cleaved into: Agrin N-terminal 110 kDa subunit; Agrin C-terminal 110 kDa subunit; Agrin C-terminal 90 kDa fragment (C90); Agrin C-terminal 22 kDa fragment (C22)]
O14514	A0A096MTP0	ENSPANG00000015392	PF01825	Baboon	Old world	sameclan	Adhesion G protein-coupled receptor B1 (Brain-specific angiogenesis inhibitor 1) [Cleaved into: Vasculostatin-40 (Vstat40); Vasculostatin-120 (Vstat120)]
O14522	A0A0D9RNG5	ENSCSAG00000014014	PF00629	Vervet	Old world		Receptor-type tyrosine-protein phosphatase T (R-PTP-T) (EC 3.1.3.48) (Receptor-type tyrosine-protein phosphatase rho) (RPTP-rho)
O14594	A0A0D9QYP5	ENSCSAG00000005190	PF00084	Vervet	Old world		Neurocan core protein (Chondroitin sulfate proteoglycan 3)
O14786	A0A096P459	ENSPANG00000022837	PF00629	Baboon	Old world		Neuropilin-1 (Vascular endothelial cell growth factor 165 receptor) (CD antigen CD304)
O14786	A0A096P459	ENSPANG00000022837	PF11980	Baboon	Old world		Neuropilin-1 (Vascular endothelial cell growth factor 165 receptor) (CD antigen CD304)
O14974	A0A0D9QVC9	ENSCSAG00000003956	PF15898	Vervet	Old world		Protein phosphatase 1 regulatory subunit 12A (Myosin phosphatase-targeting subunit 1) (Myosin phosphatase target subunit 1) (Protein phosphatase myosin-binding subunit)
O14994	A0A0D9R7B8	ENSCSAG00000008254	PF02078	Vervet	Old world		Synapsin-3 (Synapsin III)
O14994	A0A0D9R7B8	ENSCSAG00000008254	PF10581	Vervet	Old world		Synapsin-3 (Synapsin III)
O15016	A0A0D9QWP6	ENSCSAG00000004447	PF00439	Vervet	Old world		Tripartite motif-containing protein 66
O15111	G3R0V8	ENSGGOG00000008996	PF00069	Gorilla	Ape		Inhibitor of nuclear factor kappa-B kinase subunit alpha (I-kappa-B kinase alpha) (IKK-A) (IKK-alpha) (IkBKA) (IkappaB kinase) (EC 2.7.11.10) (Conserved helix-loop-helix ubiquitous kinase) (I-kappa-B kinase 1) (IKK1) (Nuclear factor NF-kappa-B inhibitor kinase alpha) (NFKBIKA) (Transcription factor 16) (TCF-16)
O15151	A0A2J8R6R3	ENSPPYG00000000315	PF14634	Orangutan	Ape	sameclan	Protein Mdm4 (Double minute 4 protein) (Mdm2-like p53-binding protein) (Protein Mdmx) (p53-binding protein Mdm4)
O15165	A0A0D9RY32	ENSCSAG00000017490	PF00057	Vervet	Old world		Low-density lipoprotein receptor class A domain-containing protein 4
O15165	H0XCL0	ENSOGAG00000015116	PF00057	Bushbaby	Prosimian		Low-density lipoprotein receptor class A domain-containing protein 4
O15496	H2NQ76	ENSPPYG00000007126	PF05826	Orangutan	Ape	sameclan	Group 10 secretory phospholipase A2 (EC 3.1.1.4) (Group X secretory phospholipase A2) (GX sPLA2) (sPLA2-X) (Phosphatidylcholine 2-acylhydrolase 10)
O43184	A0A0D9QWS7	ENSCSAG00000004479	PF01562	Vervet	Old world		Disintegrin and metalloproteinase domain-containing protein 12 (ADAM 12) (EC 3.4.24.-) (Meltrin-alpha)
O43236	F7GQM5	ENSMMUG00000065117	PF00735	Macaque	Old world		Septin-4 (Bradeion beta) (Brain protein H5) (CE5B3 beta) (Cell division control-related protein 2) (hCDCREL-2) (Peanut-like protein 2)
O43345	H2QFX1	ENSPTRG00000029065	PF01352	Chimpanzee	Ape		Zinc finger protein 208 (Zinc finger protein 91-like)
O43390	A0A0D9S897	ENSCSAG00000000922	PF18360	Vervet	Old world		Heterogeneous nuclear ribonucleoprotein R (hnRNP R)
O60330	A0A2I3H816	ENSNLEG00000033853	PF15974	Gibbon	Ape		Protocadherin gamma-A12 (PCDH-gamma-A12) (Cadherin-21) (Fibroblast cadherin-3)
O60462	A0A0D9RD02	ENSCSAG00000010258	PF11980	Vervet	Old world		Neuropilin-2 (Vascular endothelial cell growth factor 165 receptor 2)
O75151	A0A096P251	ENSPANG00000024693	PF16866	Baboon	Old world	sameclan	Lysine-specific demethylase PHF2 (EC 1.14.11.-) (GRC5) (PHD finger protein 2)
O75151	A0A0D9R3Z1	ENSCSAG00000007054	PF16866	Vervet	Old world		Lysine-specific demethylase PHF2 (EC 1.14.11.-) (GRC5) (PHD finger protein 2)
O75151	H0XQ25	ENSOGAG00000025710	PF16866	Bushbaby	Prosimian		Lysine-specific demethylase PHF2 (EC 1.14.11.-) (GRC5) (PHD finger protein 2)
O75437	A0A0D9QY82	ENSCSAG00000004996	PF01352	Vervet	Old world		Zinc finger protein 254 (Bone marrow zinc finger 5) (BMZF-5) (Hematopoietic cell-derived zinc finger protein 1) (HD-ZNF1) (Zinc finger protein 539) (Zinc finger protein 91-like)
O75473	A0A0D9QVS2	ENSCSAG00000004119	PF01462	Vervet	Old world		Leucine-rich repeat-containing G-protein coupled receptor 5 (G-protein coupled receptor 49) (G-protein coupled receptor 67) (G-protein coupled receptor HG38)
O94851	A0A2J8P5E8	ENSPTRG00000003370	PF12130	Chimpanzee	Ape		[F-actin]-monooxygenase MICAL2 (EC 1.14.13.225) (MICAL C-terminal-like protein) (Mical-cL) (Molecule interacting with CasL protein 2) (MICAL-2)
O94941	A0A0D9RLH4	ENSCSAG00000013294	PF14634	Vervet	Old world		RING finger protein 37 (EC 2.3.2.27) (RING-type E3 ubiquitin transferase RNF37) (U-box domain-containing protein 5) (UbcM4-interacting protein 5) (hUIP5) (Ubiquitin-conjugating enzyme 7-interacting protein 5)
O95185	A0A0D9QVV6	ENSCSAG00000004138	PF07679	Vervet	Old world		Netrin receptor UNC5C (Protein unc-5 homolog 3) (Protein unc-5 homolog C)
O95185	A0A0D9QVV6	ENSCSAG00000004138	PF13895	Vervet	Old world		Netrin receptor UNC5C (Protein unc-5 homolog 3) (Protein unc-5 homolog C)
O95628	G3QD37	ENSGGOG00000000142	PF14634	Gorilla	Ape		CCR4-NOT transcription complex subunit 4 (EC 2.3.2.27) (CCR4-associated factor 4) (E3 ubiquitin-protein ligase CNOT4) (Potential transcriptional repressor NOT4Hp) (RING-type E3 ubiquitin transferase CNOT4)
O95780	H2P0P5	ENSPPYG00000033266	PF01352	Orangutan	Ape		Zinc finger protein 682
O95948	H2NWE8	ENSPPYG00000009181	PF00046	Orangutan	Ape	sameclan	One cut domain family member 2 (Hepatocyte nuclear factor 6-beta) (HNF-6-beta) (One cut homeobox 2) (Transcription factor ONECUT-2) (OC-2)
P00738	A0A1D5QB95	ENSMMUG00000000672	PF00084	Macaque	Old world		Haptoglobin (Zonulin) [Cleaved into: Haptoglobin alpha chain; Haptoglobin beta chain]
P00738	A0A2I3NFW8	ENSPANG00000009861	PF00084	Baboon	Old world		Haptoglobin (Zonulin) [Cleaved into: Haptoglobin alpha chain; Haptoglobin beta chain]
P02461	A0A0D9RJ42	ENSCSAG00000012451	PF01410	Vervet	Old world		Collagen alpha-1(III) chain
P08047	A0A096NA79	ENSPANG00000018241	PF00096	Baboon	Old world		Transcription factor Sp1
P09874	A0A0D9RUY0	ENSCSAG00000016354	PF00644	Vervet	Old world		Poly [ADP-ribose] polymerase 1 (PARP-1) (EC 2.4.2.30) (ADP-ribosyltransferase diphtheria toxin-like 1) (ARTD1) (DNA ADP-ribosyltransferase PARP1) (EC 2.4.2.-) (NAD(+) ADP-ribosyltransferase 1) (ADPRT 1) (Poly[ADP-ribose] synthase 1) (Protein poly-ADP-ribosyltransferase PARP1) (EC 2.4.2.-) [Cleaved into: Poly [ADP-ribose] polymerase 1, processed C-terminus (Poly [ADP-ribose] polymerase 1, 89-kDa f…
P0DPD8	A0A2I3MLB4	ENSPANG00000004695	PF13649	Baboon	Old world		EEF1AKMT4-ECE2 readthrough transcript protein (EC 3.4.24.71) [Includes: Methyltransferase-like region (EC 2.1.1.-); Endothelin-converting enzyme 2 region (EC 3.4.24.71)]
P10243	H9H9Z2	ENSNLEG00000007536	PF00249	Gibbon	Ape		Myb-related protein A (A-Myb) (Myb-like protein 1)
P10243	H9H9Z2	ENSNLEG00000007536	PF07988	Gibbon	Ape		Myb-related protein A (A-Myb) (Myb-like protein 1)
P10586	A0A096N7E0	ENSPANG00000017083	PF07679	Baboon	Old world		Receptor-type tyrosine-protein phosphatase F (EC 3.1.3.48) (Leukocyte common antigen related) (LAR)
P10586	A0A096N7E0	ENSPANG00000017083	PF13895	Baboon	Old world		Receptor-type tyrosine-protein phosphatase F (EC 3.1.3.48) (Leukocyte common antigen related) (LAR)
P12036	F7G5S6	ENSMMUG00000046249	PF00038	Macaque	Old world		Neurofilament heavy polypeptide (NF-H) (200 kDa neurofilament protein) (Neurofilament triplet H protein)
P12036	F7G5S6	ENSMMUG00000046249	PF07142	Macaque	Old world		Neurofilament heavy polypeptide (NF-H) (200 kDa neurofilament protein) (Neurofilament triplet H protein)
P13569	A0A0D9REK4	ENSCSAG00000010820	PF00005	Vervet	Old world	sameclan	Cystic fibrosis transmembrane conductance regulator (CFTR) (ATP-binding cassette sub-family C member 7) (Channel conductance-controlling ATPase) (EC 5.6.1.6) (cAMP-dependent chloride channel)
P13569	A0A0D9REK4	ENSCSAG00000010820	PF13401	Vervet	Old world	sameclan	Cystic fibrosis transmembrane conductance regulator (CFTR) (ATP-binding cassette sub-family C member 7) (Channel conductance-controlling ATPase) (EC 5.6.1.6) (cAMP-dependent chloride channel)
P15056	A0A0D9R789	ENSCSAG00000008218	PF00069	Vervet	Old world	sameclan	Serine/threonine-protein kinase B-raf (EC 2.7.11.1) (Proto-oncogene B-Raf) (p94) (v-Raf murine sarcoma viral oncogene homolog B1)
P15391	A0A0D9R1Y5	ENSCSAG00000006332	PF13895	Vervet	Old world		B-lymphocyte antigen CD19 (B-lymphocyte surface antigen B4) (Differentiation antigen CD19) (T-cell surface antigen Leu-12) (CD antigen CD19)
P16112	H2NP46	ENSPPYG00000006757	PF00008	Orangutan	Ape		Aggrecan core protein (Cartilage-specific proteoglycan core protein) (CSPCP) (Chondroitin sulfate proteoglycan core protein 1) (Chondroitin sulfate proteoglycan 1) [Cleaved into: Aggrecan core protein 2]
P16112	H2NP46	ENSPPYG00000006757	PF00084	Orangutan	Ape		Aggrecan core protein (Cartilage-specific proteoglycan core protein) (CSPCP) (Chondroitin sulfate proteoglycan core protein 1) (Chondroitin sulfate proteoglycan 1) [Cleaved into: Aggrecan core protein 2]
P16144	A0A0D9QXT3	ENSCSAG00000004846	PF00362	Vervet	Old world		Integrin beta-4 (GP150) (CD antigen CD104)
P16144	A0A0D9QXT3	ENSCSAG00000004846	PF07965	Vervet	Old world		Integrin beta-4 (GP150) (CD antigen CD104)
P16144	A0A0D9QXT3	ENSCSAG00000004846	PF07974	Vervet	Old world		Integrin beta-4 (GP150) (CD antigen CD104)
P16144	A0A0D9QXT3	ENSCSAG00000004846	PF17205	Vervet	Old world		Integrin beta-4 (GP150) (CD antigen CD104)
P16144	A0A0D9QXT3	ENSCSAG00000004846	PF18372	Vervet	Old world		Integrin beta-4 (GP150) (CD antigen CD104)
P17022	A0A096P2Y4	ENSPANG00000023768	PF02023	Baboon	Old world		Zinc finger protein 18 (Heart development-specific gene 1 protein) (Zinc finger protein 535) (Zinc finger protein KOX11) (Zinc finger protein with KRAB and SCAN domains 6)
P20742	A0A096MZT7	ENSPANG00000006503	PF01835	Baboon	Old world	sameclan	Pregnancy zone protein (C3 and PZP-like alpha-2-macroglobulin domain-containing protein 6)
P20916	A0A2I3GC47	ENSNLEG00000036142	PF08205	Gibbon	Ape		Myelin-associated glycoprotein (Siglec-4a)
P20916	A0A2I3GC47	ENSNLEG00000036142	PF13895	Gibbon	Ape		Myelin-associated glycoprotein (Siglec-4a)
P21980	F7B5B4	ENSMMUG00000018924	PF00868	Macaque	Old world		Protein-glutamine gamma-glutamyltransferase 2 (EC 2.3.2.13) (Erythrocyte transglutaminase) (Heart G alpha(h)) (hhG alpha(h)) (Isopeptidase TGM2) (EC 3.4.-.-) (Protein G alpha(h)) (G(h)) (Protein-glutamine deamidase TGM2) (EC 3.5.1.44) (Protein-glutamine dopaminyltransferase TGM2) (EC 2.3.1.-) (Protein-glutamine histaminyltransferase TGM2) (EC 2.3.1.-) (Protein-glutamine noradrenalinyltransferase …
P21980	F7B5B4	ENSMMUG00000018924	PF00927	Macaque	Old world		Protein-glutamine gamma-glutamyltransferase 2 (EC 2.3.2.13) (Erythrocyte transglutaminase) (Heart G alpha(h)) (hhG alpha(h)) (Isopeptidase TGM2) (EC 3.4.-.-) (Protein G alpha(h)) (G(h)) (Protein-glutamine deamidase TGM2) (EC 3.5.1.44) (Protein-glutamine dopaminyltransferase TGM2) (EC 2.3.1.-) (Protein-glutamine histaminyltransferase TGM2) (EC 2.3.1.-) (Protein-glutamine noradrenalinyltransferase …
P21980	F7B5B4	ENSMMUG00000018924	PF01841	Macaque	Old world		Protein-glutamine gamma-glutamyltransferase 2 (EC 2.3.2.13) (Erythrocyte transglutaminase) (Heart G alpha(h)) (hhG alpha(h)) (Isopeptidase TGM2) (EC 3.4.-.-) (Protein G alpha(h)) (G(h)) (Protein-glutamine deamidase TGM2) (EC 3.5.1.44) (Protein-glutamine dopaminyltransferase TGM2) (EC 2.3.1.-) (Protein-glutamine histaminyltransferase TGM2) (EC 2.3.1.-) (Protein-glutamine noradrenalinyltransferase …
P22105	H2PIM6	ENSPPYG00000016478	PF00147	Orangutan	Ape		Tenascin-X (TN-X) (Hexabrachion-like protein)
P23381	F6QVP0	ENSMMUG00000013865	PF00458	Macaque	Old world		Tryptophan--tRNA ligase, cytoplasmic (EC 6.1.1.2) (Interferon-induced protein 53) (IFP53) (Tryptophanyl-tRNA synthetase) (TrpRS) (hWRS) [Cleaved into: T1-TrpRS; T2-TrpRS]
P23381	F6QVP0	ENSMMUG00000013865	PF00579	Macaque	Old world		Tryptophan--tRNA ligase, cytoplasmic (EC 6.1.1.2) (Interferon-induced protein 53) (IFP53) (Tryptophanyl-tRNA synthetase) (TrpRS) (hWRS) [Cleaved into: T1-TrpRS; T2-TrpRS]
P23497	A0A1D5R5B8	ENSMMUG00000012199	PF09011	Macaque	Old world		Nuclear autoantigen Sp-100 (Nuclear dot-associated Sp100 protein) (Speckled 100 kDa)
P23497	A0A2R8MEX0	ENSCJAG00000013324	PF09011	Marmoset	New world		Nuclear autoantigen Sp-100 (Nuclear dot-associated Sp100 protein) (Speckled 100 kDa)
P25391	A0A0D9RYB5	ENSCSAG00000017577	PF00055	Vervet	Old world	sameclan	Laminin subunit alpha-1 (Laminin A chain) (Laminin-1 subunit alpha) (Laminin-3 subunit alpha) (S-laminin subunit alpha) (S-LAM alpha)
P25391	F6VZB6	ENSMMUG00000011408	PF00052	Macaque	Old world		Laminin subunit alpha-1 (Laminin A chain) (Laminin-1 subunit alpha) (Laminin-3 subunit alpha) (S-laminin subunit alpha) (S-LAM alpha)
P25391	F6VZB6	ENSMMUG00000011408	PF00053	Macaque	Old world		Laminin subunit alpha-1 (Laminin A chain) (Laminin-1 subunit alpha) (Laminin-3 subunit alpha) (S-laminin subunit alpha) (S-LAM alpha)
P25391	F6VZB6	ENSMMUG00000011408	PF00055	Macaque	Old world		Laminin subunit alpha-1 (Laminin A chain) (Laminin-1 subunit alpha) (Laminin-3 subunit alpha) (S-laminin subunit alpha) (S-LAM alpha)
P25391	F6VZB6	ENSMMUG00000011408	PF06008	Macaque	Old world		Laminin subunit alpha-1 (Laminin A chain) (Laminin-1 subunit alpha) (Laminin-3 subunit alpha) (S-laminin subunit alpha) (S-LAM alpha)
P25391	F6VZB6	ENSMMUG00000011408	PF06009	Macaque	Old world		Laminin subunit alpha-1 (Laminin A chain) (Laminin-1 subunit alpha) (Laminin-3 subunit alpha) (S-laminin subunit alpha) (S-LAM alpha)
P25940	A0A0A0MU39	ENSPANG00000010734	PF01410	Baboon	Old world		Collagen alpha-3(V) chain
P27544	F6ZBU9	ENSMMUG00000023290	PF03798	Macaque	Old world		Ceramide synthase 1 (CerS1) (LAG1 longevity assurance homolog 1) (Longevity assurance gene 1 protein homolog 1) (Protein UOG-1) (Sphingoid base N-stearoyltransferase CERS1) (EC 2.3.1.299)
P27986	H0XC81	ENSOGAG00000014930	PF14604	Bushbaby	Prosimian		Phosphatidylinositol 3-kinase regulatory subunit alpha (PI3-kinase regulatory subunit alpha) (PI3K regulatory subunit alpha) (PtdIns-3-kinase regulatory subunit alpha) (Phosphatidylinositol 3-kinase 85 kDa regulatory subunit alpha) (PI3-kinase subunit p85-alpha) (PtdIns-3-kinase regulatory subunit p85-alpha)
P32942	G3QT83	ENSGGOG00000006021	PF03921	Gorilla	Ape		Intercellular adhesion molecule 3 (ICAM-3) (CDw50) (ICAM-R) (CD antigen CD50)
P35410	H0XXH6	ENSOGAG00000027568	PF00001	Bushbaby	Prosimian		Mas-related G-protein coupled receptor MRG (MAS-R) (MAS1-like)
P35658	A0A096P0F3	ENSPANG00000025984	PF18617	Baboon	Old world		Nuclear pore complex protein Nup214 (214 kDa nucleoporin) (Nucleoporin Nup214) (Protein CAN)
P35658	F7DSX6	ENSCJAG00000008476	PF18617	Marmoset	New world		Nuclear pore complex protein Nup214 (214 kDa nucleoporin) (Nucleoporin Nup214) (Protein CAN)
P40818	A0A0D9RF00	ENSCSAG00000010966	PF08969	Vervet	Old world		Ubiquitin carboxyl-terminal hydrolase 8 (EC 3.4.19.12) (Deubiquitinating enzyme 8) (Ubiquitin isopeptidase Y) (hUBPy) (Ubiquitin thioesterase 8) (Ubiquitin-specific-processing protease 8)
P41970	G3R1F1	ENSGGOG00000009227	PF00178	Gorilla	Ape		ETS domain-containing protein Elk-3 (ETS-related protein ERP) (ETS-related protein NET) (Serum response factor accessory protein 2) (SAP-2) (SRF accessory protein 2)
P46459	A0A2I2Z143	ENSGGOG00000040255	PF02359	Gorilla	Ape		Vesicle-fusing ATPase (EC 3.6.4.6) (N-ethylmaleimide-sensitive fusion protein) (NEM-sensitive fusion protein) (Vesicular-fusion protein NSF)
P46459	A0A2I2Z143	ENSGGOG00000040255	PF02933	Gorilla	Ape		Vesicle-fusing ATPase (EC 3.6.4.6) (N-ethylmaleimide-sensitive fusion protein) (NEM-sensitive fusion protein) (Vesicular-fusion protein NSF)
P46459	A0A2I2Z143	ENSGGOG00000040255	PF13401	Gorilla	Ape		Vesicle-fusing ATPase (EC 3.6.4.6) (N-ethylmaleimide-sensitive fusion protein) (NEM-sensitive fusion protein) (Vesicular-fusion protein NSF)
P46459	A0A2I2Z143	ENSGGOG00000040255	PF17862	Gorilla	Ape		Vesicle-fusing ATPase (EC 3.6.4.6) (N-ethylmaleimide-sensitive fusion protein) (NEM-sensitive fusion protein) (Vesicular-fusion protein NSF)
P49638	G3QQB5	ENSGGOG00000004878	PF03765	Gorilla	Ape		Alpha-tocopherol transfer protein (Alpha-TTP)
P51814	A0A096N6N7	ENSPANG00000006213	PF01352	Baboon	Old world		Zinc finger protein 41
P52333	F7GS58	ENSMMUG00000010996	PF00017	Macaque	Old world		Tyrosine-protein kinase JAK3 (EC 2.7.10.2) (Janus kinase 3) (JAK-3) (Leukocyte janus kinase) (L-JAK)
P55001	A0A096MNW5	ENSPANG00000018163	PF01549	Baboon	Old world		Microfibrillar-associated protein 2 (MFAP-2) (Microfibril-associated glycoprotein 1) (MAGP) (MAGP-1)
P55001	A0A096MNW5	ENSPANG00000018163	PF05507	Baboon	Old world		Microfibrillar-associated protein 2 (MFAP-2) (Microfibril-associated glycoprotein 1) (MAGP) (MAGP-1)
P55036	F6VCY1	ENSCJAG00000066086	PF02809	Marmoset	New world		26S proteasome non-ATPase regulatory subunit 4 (26S proteasome regulatory subunit RPN10) (26S proteasome regulatory subunit S5A) (Antisecretory factor 1) (AF) (ASF) (Multiubiquitin chain-binding protein)
P55786	G1RKC9	ENSNLEG00000011256	PF17900	Gibbon	Ape		Puromycin-sensitive aminopeptidase (PSA) (EC 3.4.11.14) (Cytosol alanyl aminopeptidase) (AAP-S)
P56645	F6Q3T9	ENSCJAG00000000288	PF08447	Marmoset	New world		Period circadian protein homolog 3 (hPER3) (Cell growth-inhibiting gene 13 protein) (Circadian clock protein PERIOD 3)
P56975	A0A0D9RAV4	ENSCSAG00000009497	PF00008	Vervet	Old world		Pro-neuregulin-3, membrane-bound isoform (Pro-NRG3) [Cleaved into: Neuregulin-3 (NRG-3)]
P62979	A0A096N9H2	ENSPANG00000017355	PF14560	Baboon	Old world	sameclan	Ubiquitin-40S ribosomal protein S27a (Ubiquitin carboxyl extension protein 80) [Cleaved into: Ubiquitin; 40S ribosomal protein S27a (Small ribosomal subunit protein eS31)]
P78560	A0A0D9QUM9	ENSCSAG00000003695	PF00619	Vervet	Old world	sameclan	Death domain-containing protein CRADD (Caspase and RIP adapter with death domain) (RIP-associated protein with a death domain)
P98161	A0A0D9RF52	ENSCSAG00000011023	PF01462	Vervet	Old world		Polycystin-1 (PC1) (Autosomal dominant polycystic kidney disease 1 protein)
Q01167	G3QTH1	ENSGGOG00000006120	PF00498	Gorilla	Ape		Forkhead box protein K2 (G/T-mismatch specific binding protein) (nGTBP) (Interleukin enhancer-binding factor 1)
Q01973	A0A0D9S731	ENSCSAG00000001347	PF07679	Vervet	Old world		Inactive tyrosine-protein kinase transmembrane receptor ROR1 (Neurotrophic tyrosine kinase, receptor-related 1)
Q01973	A0A0D9S731	ENSCSAG00000001347	PF13895	Vervet	Old world		Inactive tyrosine-protein kinase transmembrane receptor ROR1 (Neurotrophic tyrosine kinase, receptor-related 1)
Q01974	F7HFW4	ENSCJAG00000017532	PF07679	Marmoset	New world		Tyrosine-protein kinase transmembrane receptor ROR2 (EC 2.7.10.1) (Neurotrophic tyrosine kinase, receptor-related 2)
Q01974	F7HFW4	ENSCJAG00000017532	PF13895	Marmoset	New world		Tyrosine-protein kinase transmembrane receptor ROR2 (EC 2.7.10.1) (Neurotrophic tyrosine kinase, receptor-related 2)
Q02224	A0A0D9QVJ1	ENSCSAG00000004023	PF00225	Vervet	Old world		Centromere-associated protein E (Centromere protein E) (CENP-E) (Kinesin-7) (Kinesin-related protein CENPE)
Q06330	A0A0D9RVU3	ENSCSAG00000016678	PF09271	Vervet	Old world		Recombining binding protein suppressor of hairless (CBF-1) (J kappa-recombination signal-binding protein) (RBP-J kappa) (RBP-J) (RBP-JK) (Renal carcinoma antigen NY-REN-30)
Q06730	G3REN3	ENSGGOG00000014383	PF01352	Gorilla	Ape		Zinc finger protein 33A (Zinc finger and ZAK-associated protein with KRAB domain) (ZZaPK) (Zinc finger protein 11A) (Zinc finger protein KOX31)
Q12959	A0A0D9R8Q0	ENSCSAG00000008734	PF09058	Vervet	Old world		Disks large homolog 1 (Synapse-associated protein 97) (SAP-97) (SAP97) (hDlg)
Q13029	H0WXP8	ENSOGAG00000008099	PF00856	Bushbaby	Prosimian		PR domain zinc finger protein 2 (EC 2.1.1.355) (GATA-3-binding protein G3B) (Lysine N-methyltransferase 8) (MTB-ZF) (MTE-binding protein) (PR domain-containing protein 2) (Retinoblastoma protein-interacting zinc finger protein) (Zinc finger protein RIZ)
Q13427	A0A0D9RRS0	ENSCSAG00000015209	PF00160	Vervet	Old world		Peptidyl-prolyl cis-trans isomerase G (PPIase G) (Peptidyl-prolyl isomerase G) (EC 5.2.1.8) (CASP10) (Clk-associating RS-cyclophilin) (CARS-Cyp) (CARS-cyclophilin) (SR-cyclophilin) (SR-cyp) (SRcyp) (Cyclophilin G) (Rotamase G)
Q13616	A0A2I2Z794	ENSGGOG00000042020	PF10557	Gorilla	Ape		Cullin-1 (CUL-1)
Q13938	H2NX68	ENSPPYG00000009444	PF13202	Orangutan	Ape		Calcyphosin (Calcyphosine)
Q14588	F7EHA5	ENSCJAG00000038929	PF01352	Marmoset	New world		Zinc finger protein 234 (Zinc finger protein 269) (Zinc finger protein HZF4)
Q14914	F7BC73	ENSMMUG00000031944	PF16884	Macaque	Old world		Prostaglandin reductase 1 (PRG-1) (15-oxoprostaglandin 13-reductase) (EC 1.3.1.48) (Dithiolethione-inducible gene 1 protein) (D3T-inducible gene 1 protein) (DIG-1) (Leukotriene B4 12-hydroxydehydrogenase) (NAD(P)H-dependent alkenal/one oxidoreductase) (EC 1.3.1.74)
Q14C87	A0A0D9S5E8	ENSCSAG00000001945	PF15705	Vervet	Old world		Transmembrane protein 132D (Mature oligodendrocytes transmembrane protein) (Mature OL transmembrane protein)
Q15024	H2PAZ2	ENSPPYG00000035883	PF01138	Orangutan	Ape		Exosome complex component RRP42 (Exosome component 7) (Ribosomal RNA-processing protein 42) (p8)
Q15024	H2PAZ2	ENSPPYG00000035883	PF03725	Orangutan	Ape		Exosome complex component RRP42 (Exosome component 7) (Ribosomal RNA-processing protein 42) (p8)
Q15149	A0A0D9R924	ENSCSAG00000008854	PF03501	Vervet	Old world		Plectin (PCN) (PLTN) (Hemidesmosomal protein 1) (HD1) (Plectin-1)
Q15149	H0XMU5	ENSOGAG00000034616	PF03501	Bushbaby	Prosimian		Plectin (PCN) (PLTN) (Hemidesmosomal protein 1) (HD1) (Plectin-1)
Q15329	F7GYK4	ENSMMUG00000041825	PF02319	Macaque	Old world		Transcription factor E2F5 (E2F-5)
Q15329	F7GYK4	ENSMMUG00000041825	PF16421	Macaque	Old world		Transcription factor E2F5 (E2F-5)
Q15652	A0A0D9R529	ENSCSAG00000007455	PF02373	Vervet	Old world		Probable JmjC domain-containing histone demethylation protein 2C (EC 1.14.11.-) (Jumonji domain-containing protein 1C) (Thyroid receptor-interacting protein 8) (TR-interacting protein 8) (TRIP-8)
Q16620	A0A0D9R556	ENSCSAG00000007484	PF00069	Vervet	Old world		BDNF/NT-3 growth factors receptor (EC 2.7.10.1) (GP145-TrkB) (Trk-B) (Neurotrophic tyrosine kinase receptor type 2) (TrkB tyrosine kinase) (Tropomyosin-related kinase B)
Q16620	A0A0D9R556	ENSCSAG00000007484	PF07714	Vervet	Old world		BDNF/NT-3 growth factors receptor (EC 2.7.10.1) (GP145-TrkB) (Trk-B) (Neurotrophic tyrosine kinase receptor type 2) (TrkB tyrosine kinase) (Tropomyosin-related kinase B)
Q17R60	A0A096NQE1	ENSPANG00000019906	PF00008	Baboon	Old world	sameclan	Interphotoreceptor matrix proteoglycan 1 (Interphotoreceptor matrix proteoglycan of 150 kDa) (IPM-150) (Sialoprotein associated with cones and rods)
Q17R60	F6SRM0	ENSCJAG00000010664	PF00008	Marmoset	New world	sameclan	Interphotoreceptor matrix proteoglycan 1 (Interphotoreceptor matrix proteoglycan of 150 kDa) (IPM-150) (Sialoprotein associated with cones and rods)
Q18PE1	H2QP53	ENSPTRG00000015858	PF02174	Chimpanzee	Ape	sameclan	Protein Dok-7 (Downstream of tyrosine kinase 7)
Q1L5Z9	A0A096MX87	ENSPANG00000016950	PF13174	Baboon	Old world	sameclan	LON peptidase N-terminal domain and RING finger protein 2 (Neuroblastoma apoptosis-related protease) (RING finger protein 192)
Q1X8D7	A0A2I3HNS7	ENSNLEG00000035657	PF13855	Gibbon	Ape		Leucine-rich repeat-containing protein 36 (ROR gamma-binding protein 70)
Q27J81	H2NME2	ENSPPYG00000006189	PF06371	Orangutan	Ape	sameclan	Inverted formin-2 (HBEBP2-binding protein C)
Q2M3X9	A0A0D9SDX2	ENSCSAG00000019562	PF01352	Vervet	Old world		Zinc finger protein 674
Q3I5F7	A0A0D9SDY1	ENSCSAG00000019571	PF04775	Vervet	Old world		Acyl-coenzyme A thioesterase 6 (Acyl-CoA thioesterase 6) (EC 3.1.2.-)
Q3I5F7	A0A2I3HZB1	ENSNLEG00000030750	PF04775	Gibbon	Ape		Acyl-coenzyme A thioesterase 6 (Acyl-CoA thioesterase 6) (EC 3.1.2.-)
Q3I5F7	A0A2I3NEU6	ENSPANG00000031897	PF04775	Baboon	Old world		Acyl-coenzyme A thioesterase 6 (Acyl-CoA thioesterase 6) (EC 3.1.2.-)
Q3I5F7	F7HGY5	ENSCJAG00000037095	PF04775	Marmoset	New world		Acyl-coenzyme A thioesterase 6 (Acyl-CoA thioesterase 6) (EC 3.1.2.-)
Q3I5F7	H2R993	ENSPTRG00000030702	PF04775	Chimpanzee	Ape		Acyl-coenzyme A thioesterase 6 (Acyl-CoA thioesterase 6) (EC 3.1.2.-)
Q3ZCU0	A0A0D9S9C0	ENSCSAG00000000546	PF17906	Vervet	Old world		Protein GVQW3 (GVQW motif-containing protein 3)
Q494X3	A0A2I3GE34	ENSNLEG00000035109	PF01352	Gibbon	Ape		Zinc finger protein 404
Q4G0N8	F6XSS5	ENSMMUG00000016075	PF00520	Macaque	Old world		Sodium/hydrogen exchanger 10 (Na(+)/H(+) exchanger 10) (NHE-10) (Solute carrier family 9 member 10) (Solute carrier family 9 member C1) (Sperm-specific Na(+)/H(+) exchanger) (sNHE)
Q4G0N8	H2P9R2	ENSPPYG00000013551	PF00520	Orangutan	Ape		Sodium/hydrogen exchanger 10 (Na(+)/H(+) exchanger 10) (NHE-10) (Solute carrier family 9 member 10) (Solute carrier family 9 member C1) (Sperm-specific Na(+)/H(+) exchanger) (sNHE)
Q4G0X4	A0A096N752	ENSPANG00000012861	PF00651	Baboon	Old world		BTB/POZ domain-containing protein KCTD21 (KCASH2 protein) (Potassium channel tetramerization domain-containing protein 21)
Q4G0X4	A0A096N752	ENSPANG00000012861	PF02214	Baboon	Old world		BTB/POZ domain-containing protein KCTD21 (KCASH2 protein) (Potassium channel tetramerization domain-containing protein 21)
Q4G0X4	A0A096N752	ENSPANG00000012861	PF19329	Baboon	Old world		BTB/POZ domain-containing protein KCTD21 (KCASH2 protein) (Potassium channel tetramerization domain-containing protein 21)
Q4G112	H2NTH9	ENSPPYG00000008231	PF00447	Orangutan	Ape		Heat shock factor protein 5 (HSF 5) (Heat shock transcription factor 5) (HSTF 5)
Q4G176	A0A096N816	ENSPANG00000021831	PF13193	Baboon	Old world		Malonate--CoA ligase ACSF3, mitochondrial (EC 6.2.1.n3) (Acyl-CoA synthetase family member 3)
Q504Y3	A0A096NBC5	ENSPANG00000006222	PF00855	Baboon	Old world		Zinc finger CW-type PWWP domain protein 2
Q504Y3	A0A096NBC5	ENSPANG00000006222	PF07496	Baboon	Old world		Zinc finger CW-type PWWP domain protein 2
Q50LG9	A0A096N203	ENSPANG00000024704	PF01462	Baboon	Old world		Leucine-rich repeat-containing protein 24
Q53H47	H0XK08	ENSOGAG00000024973	PF01359	Bushbaby	Prosimian		Histone-lysine N-methyltransferase SETMAR (SET domain and mariner transposase fusion protein) (Metnase) [Includes: Histone-lysine N-methyltransferase (EC 2.1.1.357); Transposon Hsmar1 transposase (EC 3.1.-.-)]
Q53H47	H0XK08	ENSOGAG00000024973	PF17906	Bushbaby	Prosimian		Histone-lysine N-methyltransferase SETMAR (SET domain and mariner transposase fusion protein) (Metnase) [Includes: Histone-lysine N-methyltransferase (EC 2.1.1.357); Transposon Hsmar1 transposase (EC 3.1.-.-)]
Q5DID0	F7FJ27	ENSMMUG00000018057	PF00095	Macaque	Old world		Uromodulin-like 1 (Olfactorin)
Q5DID0	F7FJ27	ENSMMUG00000018057	PF07546	Macaque	Old world		Uromodulin-like 1 (Olfactorin)
Q5FWF4	H2P7F5	ENSPPYG00000012814	PF00176	Orangutan	Ape	sameclan	DNA annealing helicase and endonuclease ZRANB3 (Annealing helicase 2) (AH2) (Zinc finger Ran-binding domain-containing protein 3) [Includes: DNA annealing helicase ZRANB3 (EC 3.6.4.-); Endonuclease ZRANB3 (EC 3.1.-.-)]
Q5FWF6	G3RM96	ENSGGOG00000022768	PF01352	Gorilla	Ape		Zinc finger protein 789
Q5H8C1	A0A0D9RA11	ENSCSAG00000009200	PF00059	Vervet	Old world		FRAS1-related extracellular matrix protein 1 (Protein QBRICK)
Q5H8C1	A0A0D9RA11	ENSCSAG00000009200	PF03160	Vervet	Old world	sameclan	FRAS1-related extracellular matrix protein 1 (Protein QBRICK)
Q5H8C1	A0A0D9RA11	ENSCSAG00000009200	PF19309	Vervet	Old world		FRAS1-related extracellular matrix protein 1 (Protein QBRICK)
Q5JS37	A0A2I2ZN60	ENSGGOG00000043703	PF01436	Gorilla	Ape		NHL repeat-containing protein 3
Q5JV73	F7I4F3	ENSCJAG00000007898	PF00373	Marmoset	New world		FERM and PDZ domain-containing protein 3
Q5JV73	F7I4F3	ENSCJAG00000007898	PF13180	Marmoset	New world		FERM and PDZ domain-containing protein 3
Q5M7Z0	F6WR27	ENSCJAG00000032128	PF14634	Marmoset	New world	sameclan	E3 ubiquitin-protein ligase RNFT1 (EC 2.3.2.27) (Protein PTD016) (RING finger and transmembrane domain-containing protein 1)
Q5SW79	A0A0D9RAG1	ENSCSAG00000009345	PF00498	Vervet	Old world		Centrosomal protein of 170 kDa (Cep170) (KARP-1-binding protein) (KARP1-binding protein)
Q5SW79	G1QUQ4	ENSNLEG00000003866	PF15308	Gibbon	Ape		Centrosomal protein of 170 kDa (Cep170) (KARP-1-binding protein) (KARP1-binding protein)
Q5T890	A0A2I3SXR0	ENSPTRG00000048689	PF14773	Chimpanzee	Ape		DNA excision repair protein ERCC-6-like 2 (EC 3.6.4.-) (DNA repair and recombination protein RAD26-like)
Q5TCZ1	A0A0D9QZ44	ENSCSAG00000005326	PF00787	Vervet	Old world		SH3 and PX domain-containing protein 2A (Adapter protein TKS5) (Five SH3 domain-containing protein) (SH3 multiple domains protein 1) (Tyrosine kinase substrate with five SH3 domains)
Q5VT52	A0A2I3GG92	ENSNLEG00000029292	PF04818	Gibbon	Ape		Regulation of nuclear pre-mRNA domain-containing protein 2
Q5VX52	G1RFV9	ENSNLEG00000009935	PF15743	Gibbon	Ape		Spermatogenesis-associated protein 1 (Sperm-specific protein SP-2)
Q5VZ89	A0A096P1G8	ENSPANG00000043969	PF03456	Baboon	Old world		DENN domain-containing protein 4C
Q5XUX0	F6WB53	ENSMMUG00000017610	PF12937	Macaque	Old world		F-box only protein 31
Q63HQ2	A0A096MV11	ENSPANG00000010086	PF16794	Baboon	Old world	sameclan	Pikachurin (Agrin-like protein) (EGF-like, fibronectin type-III and laminin G-like domain-containing protein)
Q68CP9	A0A0D9R346	ENSCSAG00000006749	PF01388	Vervet	Old world	sameclan	AT-rich interactive domain-containing protein 2 (ARID domain-containing protein 2) (BRG1-associated factor 200) (BAF200) (Zinc finger protein with activation potential) (Zipzap/p200)
Q6DHV5	A0A0D9R1E1	ENSCSAG00000006140	PF15625	Vervet	Old world		Protein CC2D2B
Q6IPT4	A0A0D9S774	ENSCSAG00000001303	PF09791	Vervet	Old world		NADH-cytochrome b5 reductase-like (EC 1.6.2.2)
Q6IS24	H2QUN9	ENSPTRG00000019262	PF14200	Chimpanzee	Ape	sameclan	Polypeptide N-acetylgalactosaminyltransferase 17 (EC 2.4.1.41) (Polypeptide GalNAc transferase-like protein 3) (GalNAc-T-like protein 3) (pp-GaNTase-like protein 3) (Protein-UDP acetylgalactosaminyltransferase-like protein 3) (UDP-GalNAc:polypeptide N-acetylgalactosaminyltransferase-like protein 3) (Williams-Beuren syndrome chromosomal region 17 protein)
Q6NS38	F7DWK4	ENSMMUG00000039553	PF13532	Macaque	Old world		DNA oxidative demethylase ALKBH2 (EC 1.14.11.33) (Alkylated DNA repair protein alkB homolog 2) (Alpha-ketoglutarate-dependent dioxygenase alkB homolog 2) (Oxy DC1)
Q6NW40	A0A096N023	ENSPANG00000047286	PF06534	Baboon	Old world		Repulsive guidance molecule B (DRG11-responsive axonal guidance and outgrowth of neurite) (DRAGON)
Q6NW40	A0A096N023	ENSPANG00000047286	PF06535	Baboon	Old world		Repulsive guidance molecule B (DRG11-responsive axonal guidance and outgrowth of neurite) (DRAGON)
Q6P9A1	A0A0A0MUN3	ENSPANG00000012095	PF00096	Baboon	Old world		Zinc finger protein 530
Q6P9A1	A0A0A0MUN3	ENSPANG00000012095	PF01352	Baboon	Old world		Zinc finger protein 530
Q6ZMN7	A0A0D9R444	ENSCSAG00000007106	PF14634	Vervet	Old world	sameclan	PDZ domain-containing RING finger protein 4 (Ligand of Numb protein X 4) (SEMACAP3-like protein)
Q6ZMT4	H0WWU3	ENSOGAG00000007678	PF16866	Bushbaby	Prosimian	sameclan	Lysine-specific demethylase 7A (JmjC domain-containing histone demethylation protein 1D) (Lysine-specific demethylase 7) ([histone H3]-dimethyl-L-lysine9 demethylase 7A) (EC 1.14.11.65)
Q6ZMU5	A0A0D9R079	ENSCSAG00000005704	PF00643	Vervet	Old world		Tripartite motif-containing protein 72 (Mitsugumin-53) (Mg53)
Q6ZMU5	A0A0D9R079	ENSCSAG00000005704	PF13445	Vervet	Old world		Tripartite motif-containing protein 72 (Mitsugumin-53) (Mg53)
Q6ZMU5	A0A0D9R079	ENSCSAG00000005704	PF14634	Vervet	Old world		Tripartite motif-containing protein 72 (Mitsugumin-53) (Mg53)
Q6ZMZ0	A0A096N417	ENSPANG00000025214	PF14634	Baboon	Old world	sameclan	E3 ubiquitin-protein ligase RNF19B (EC 2.3.2.31) (IBR domain-containing protein 3) (Natural killer lytic-associated molecule) (RING finger protein 19B)
Q6ZMZ0	G3RGW6	ENSGGOG00000015251	PF14634	Gorilla	Ape	sameclan	E3 ubiquitin-protein ligase RNF19B (EC 2.3.2.31) (IBR domain-containing protein 3) (Natural killer lytic-associated molecule) (RING finger protein 19B)
Q6ZN16	F7CQ99	ENSCJAG00000005459	PF13281	Marmoset	New world		Mitogen-activated protein kinase kinase kinase 15 (EC 2.7.11.25) (Apoptosis signal-regulating kinase 3) (MAPK/ERK kinase kinase 15) (MEK kinase 15) (MEKK 15)
Q6ZN16	F7CQ99	ENSCJAG00000005459	PF19039	Marmoset	New world		Mitogen-activated protein kinase kinase kinase 15 (EC 2.7.11.25) (Apoptosis signal-regulating kinase 3) (MAPK/ERK kinase kinase 15) (MEK kinase 15) (MEKK 15)
Q6ZN16	F7CQ99	ENSCJAG00000005459	PF20309	Marmoset	New world		Mitogen-activated protein kinase kinase kinase 15 (EC 2.7.11.25) (Apoptosis signal-regulating kinase 3) (MAPK/ERK kinase kinase 15) (MEK kinase 15) (MEKK 15)
Q6ZS81	A0A0D9RCX2	ENSCSAG00000010339	PF00400	Vervet	Old world		WD repeat- and FYVE domain-containing protein 4
Q6ZS81	A0A0D9RCX2	ENSCSAG00000010339	PF02138	Vervet	Old world		WD repeat- and FYVE domain-containing protein 4
Q6ZS81	F6TKM9	ENSCJAG00000013528	PF00400	Marmoset	New world		WD repeat- and FYVE domain-containing protein 4
Q6ZS81	F6TKM9	ENSCJAG00000013528	PF02138	Marmoset	New world		WD repeat- and FYVE domain-containing protein 4
Q6ZS81	F6TKM9	ENSCJAG00000013528	PF14844	Marmoset	New world		WD repeat- and FYVE domain-containing protein 4
Q6ZTR5	A0A0D9RNJ0	ENSCSAG00000014059	PF00307	Vervet	Old world		Cilia- and flagella-associated protein 47
Q6ZTR5	F7F8R3	ENSCJAG00000070944	PF00307	Marmoset	New world		Cilia- and flagella-associated protein 47
Q6ZUM4	A0A2I2YEQ6	ENSGGOG00000000800	PF14604	Gorilla	Ape		Rho GTPase-activating protein 27 (CIN85-associated multi-domain-containing Rho GTPase-activating protein 1) (Rho-type GTPase-activating protein 27) (SH3 domain-containing protein 20)
Q6ZUX3	H0X676	ENSOGAG00000012108	PF12348	Bushbaby	Prosimian	sameclan	TOG array regulator of axonemal microtubules protein 2 (Crescerin-2)
Q6ZWH5	A0A0D9RBF2	ENSCSAG00000009690	PF00069	Vervet	Old world		Serine/threonine-protein kinase Nek10 (EC 2.7.11.1) (Never in mitosis A-related kinase 10) (NimA-related protein kinase 10)
Q765I0	A0A2J8WI35	ENSPPYG00000014409	PF02083	Orangutan	Ape		Urotensin-2B (Urotensin II-related peptide) (Urotensin IIB) (U-IIB) (UIIB) (Urotensin-2 domain-containing protein)
Q76FK4	A0A0D9R4G4	ENSCSAG00000007235	PF16367	Vervet	Old world		Nucleolar protein 8 (Nucleolar protein Nop132)
Q7L4I2	A0A0D9S4Y3	ENSCSAG00000002113	PF15477	Vervet	Old world		Arginine/serine-rich coiled-coil protein 2
Q7Z2E3	H2PRY2	ENSPPYG00000019142	PF00096	Orangutan	Ape	sameclan	Aprataxin (EC 3.6.1.71) (EC 3.6.1.72) (Forkhead-associated domain histidine triad-like protein) (FHA-HIT)
Q7Z442	A0A096NE27	ENSPANG00000007353	PF01477	Baboon	Old world		Polycystic kidney disease protein 1-like 2 (PC1-like 2 protein) (Polycystin-1L2)
Q7Z442	A0A096NE27	ENSPANG00000007353	PF01825	Baboon	Old world		Polycystic kidney disease protein 1-like 2 (PC1-like 2 protein) (Polycystin-1L2)
Q7Z442	A0A096NE27	ENSPANG00000007353	PF08016	Baboon	Old world		Polycystic kidney disease protein 1-like 2 (PC1-like 2 protein) (Polycystin-1L2)
Q7Z442	A0A096NE27	ENSPANG00000007353	PF20519	Baboon	Old world		Polycystic kidney disease protein 1-like 2 (PC1-like 2 protein) (Polycystin-1L2)
Q7Z442	F7C5T1	ENSCJAG00000016609	PF01477	Marmoset	New world		Polycystic kidney disease protein 1-like 2 (PC1-like 2 protein) (Polycystin-1L2)
Q7Z442	F7C5T1	ENSCJAG00000016609	PF01825	Marmoset	New world		Polycystic kidney disease protein 1-like 2 (PC1-like 2 protein) (Polycystin-1L2)
Q7Z442	F7C5T1	ENSCJAG00000016609	PF08016	Marmoset	New world		Polycystic kidney disease protein 1-like 2 (PC1-like 2 protein) (Polycystin-1L2)
Q7Z442	F7C5T1	ENSCJAG00000016609	PF20519	Marmoset	New world		Polycystic kidney disease protein 1-like 2 (PC1-like 2 protein) (Polycystin-1L2)
Q7Z570	A0A0D9RJJ8	ENSCSAG00000012608	PF12171	Vervet	Old world		Zinc finger protein 804A
Q7Z570	H0WTC4	ENSOGAG00000006031	PF12171	Bushbaby	Prosimian		Zinc finger protein 804A
Q86SQ3	H2NX95	ENSPPYG00000009467	PF07645	Orangutan	Ape		Putative adhesion G protein-coupled receptor E4P (EGF-like module receptor 4) (EGF-like module-containing mucin-like hormone receptor-like 4) (G-protein coupled receptor 127) (G-protein coupled receptor PGR16)
Q86TJ5	A0A0D9RGD3	ENSCSAG00000011470	PF01352	Vervet	Old world		Zinc finger protein 554
Q86W24	H0X7T4	ENSOGAG00000012822	PF02758	Bushbaby	Prosimian		NACHT, LRR and PYD domains-containing protein 14 (Nucleotide-binding oligomerization domain protein 5)
Q86W56	A0A096P497	ENSPANG00000022653	PF05028	Baboon	Old world		Poly(ADP-ribose) glycohydrolase (EC 3.2.1.143)
Q86W56	A0A2I2YX01	ENSGGOG00000042258	PF05028	Gorilla	Ape		Poly(ADP-ribose) glycohydrolase (EC 3.2.1.143)
Q86XR8	H2NF07	ENSPPYG00000003792	PF06657	Orangutan	Ape		Centrosomal protein of 57 kDa (Cep57) (FGF2-interacting protein) (Testis-specific protein 57) (Translokin)
Q86XR8	H2NF07	ENSPPYG00000003792	PF14073	Orangutan	Ape		Centrosomal protein of 57 kDa (Cep57) (FGF2-interacting protein) (Testis-specific protein 57) (Translokin)
Q8IVT5	A0A0D9R5F5	ENSCSAG00000007628	PF20406	Vervet	Old world		Kinase suppressor of Ras 1 (EC 2.7.11.1)
Q8IVT5	F7F1U6	ENSMMUG00000017888	PF20406	Macaque	Old world		Kinase suppressor of Ras 1 (EC 2.7.11.1)
Q8IY57	A0A0D9R428	ENSCSAG00000007094	PF00641	Vervet	Old world		YY1-associated factor 2
Q8IYB3	A0A0D9S874	ENSCSAG00000000945	PF01480	Vervet	Old world		Serine/arginine repetitive matrix protein 1 (SR-related nuclear matrix protein of 160 kDa) (SRm160) (Ser/Arg-related nuclear matrix protein)
Q8IYJ2	A0A0D9RJ01	ENSCSAG00000012408	PF15852	Vervet	Old world		Uncharacterized protein C10orf67, mitochondrial
Q8IYU8	A0A096NEK2	ENSPANG00000012762	PF13202	Baboon	Old world		Calcium uptake protein 2, mitochondrial (EF-hand domain-containing family member A1)
Q8IYW5	G3RE60	ENSGGOG00000014184	PF14634	Gorilla	Ape		E3 ubiquitin-protein ligase RNF168 (hRNF168) (EC 2.3.2.27) (RING finger protein 168) (RING-type E3 ubiquitin transferase RNF168)
Q8IZ41	H0X7L3	ENSOGAG00000012724	PF13202	Bushbaby	Prosimian		Ras and EF-hand domain-containing protein (Ras-related protein Rab-45)
Q8IZC4	H0XEB2	ENSOGAG00000015941	PF02185	Bushbaby	Prosimian		Rhotekin-2 (Pleckstrin homology domain-containing family K member 1) (PH domain-containing family K member 1)
Q8IZC4	H0XEB2	ENSOGAG00000015941	PF08174	Bushbaby	Prosimian		Rhotekin-2 (Pleckstrin homology domain-containing family K member 1) (PH domain-containing family K member 1)
Q8IZT6	A0A0D9RMB3	ENSCSAG00000013591	PF15780	Vervet	Old world		Abnormal spindle-like microcephaly-associated protein (Abnormal spindle protein homolog) (Asp homolog)
Q8IZT6	B6UL63	ENSOGAG00000028738	PF00307	Bushbaby	Prosimian		Abnormal spindle-like microcephaly-associated protein (Abnormal spindle protein homolog) (Asp homolog)
Q8IZT6	B6UL63	ENSOGAG00000028738	PF00612	Bushbaby	Prosimian		Abnormal spindle-like microcephaly-associated protein (Abnormal spindle protein homolog) (Asp homolog)
Q8N3T6	A0A0D9S5D6	ENSCSAG00000001960	PF15705	Vervet	Old world		Transmembrane protein 132C
Q8N3Z6	H0WQN6	ENSOGAG00000004778	PF00098	Bushbaby	Prosimian		Zinc finger CCHC domain-containing protein 7 (TRAMP-like complex RNA-binding factor ZCCHC7)
Q8N488	A0A2I2Y3I6	ENSGGOG00000040802	PF00641	Gorilla	Ape		RING1 and YY1-binding protein (Apoptin-associating protein 1) (APAP-1) (Death effector domain-associated factor) (DED-associated factor) (YY1 and E4TF1-associated factor 1)
Q8N531	H0XVA5	ENSOGAG00000024500	PF13855	Bushbaby	Prosimian	sameclan	F-box/LRR-repeat protein 6 (F-box and leucine-rich repeat protein 6) (F-box protein FBL6) (FBL6A)
Q8N568	A0A2I3NF72	ENSPANG00000019538	PF00069	Baboon	Old world		Serine/threonine-protein kinase DCLK2 (EC 2.7.11.1) (CaMK-like CREB regulatory kinase 2) (CL2) (CLICK-II) (CLICK2) (Doublecortin domain-containing protein 3B) (Doublecortin-like and CAM kinase-like 2) (Doublecortin-like kinase 2)
Q8N5C7	A0A096NM22	ENSPANG00000042553	PF03942	Baboon	Old world		tRNA-uridine aminocarboxypropyltransferase 1 (EC 2.5.1.25) (DTW domain-containing protein 1)
Q8N7Q3	H2NY85	ENSPPYG00000009788	PF01352	Orangutan	Ape		Zinc finger protein 676
Q8N7Z5	A0A0D9RSC5	ENSCSAG00000015425	PF12796	Vervet	Old world		Ankyrin repeat domain-containing protein 31
Q8N7Z5	A0A2I3LNF3	ENSPANG00000045864	PF12796	Baboon	Old world		Ankyrin repeat domain-containing protein 31
Q8N9V7	A0A096MV59	ENSPANG00000019677	PF14669	Baboon	Old world		Protein TOPAZ1 (Testis- and ovary-specific PAZ domain-containing protein 1)
Q8NCN4	A0A0D9QVG0	ENSCSAG00000003988	PF14634	Vervet	Old world		E3 ubiquitin-protein ligase RNF169 (EC 2.3.2.27) (RING finger protein 169) (RING-type E3 ubiquitin transferase RNF169)
Q8ND25	A0A0D9SAW8	ENSCSAG00000018468	PF14634	Vervet	Old world		E3 ubiquitin-protein ligase ZNRF1 (EC 2.3.2.27) (Nerve injury-induced gene 283 protein) (RING-type E3 ubiquitin transferase ZNRF1) (Zinc/RING finger protein 1)
Q8NE65	H2NY81	ENSPPYG00000031455	PF00096	Orangutan	Ape		Zinc finger protein 738
Q8NE65	H2QFW8	ENSPTRG00000023813	PF00096	Chimpanzee	Ape		Zinc finger protein 738
Q8NEZ4	H2PP40	ENSPPYG00000018200	PF00856	Orangutan	Ape		Histone-lysine N-methyltransferase 2C (Lysine N-methyltransferase 2C) (EC 2.1.1.364) (Homologous to ALR protein) (Myeloid/lymphoid or mixed-lineage leukemia protein 3)
Q8NEZ4	H2PP40	ENSPPYG00000018200	PF05964	Orangutan	Ape		Histone-lysine N-methyltransferase 2C (Lysine N-methyltransferase 2C) (EC 2.1.1.364) (Homologous to ALR protein) (Myeloid/lymphoid or mixed-lineage leukemia protein 3)
Q8NEZ4	H2PP40	ENSPPYG00000018200	PF05965	Orangutan	Ape		Histone-lysine N-methyltransferase 2C (Lysine N-methyltransferase 2C) (EC 2.1.1.364) (Homologous to ALR protein) (Myeloid/lymphoid or mixed-lineage leukemia protein 3)
Q8NFA0	H2NUD0	ENSPPYG00000008513	PF00443	Orangutan	Ape		Ubiquitin carboxyl-terminal hydrolase 32 (EC 3.4.19.12) (Deubiquitinating enzyme 32) (Renal carcinoma antigen NY-REN-60) (Ubiquitin thioesterase 32) (Ubiquitin-specific-processing protease 32)
Q8NFA0	H2NUD0	ENSPPYG00000008513	PF06337	Orangutan	Ape		Ubiquitin carboxyl-terminal hydrolase 32 (EC 3.4.19.12) (Deubiquitinating enzyme 32) (Renal carcinoma antigen NY-REN-60) (Ubiquitin thioesterase 32) (Ubiquitin-specific-processing protease 32)
Q8NFJ5	F6UQD1	ENSMMUG00000017631	PF00003	Macaque	Old world		Retinoic acid-induced protein 3 (G-protein coupled receptor family C group 5 member A) (Phorbol ester induced gene 1) (PEIG-1) (Retinoic acid-induced gene 1 protein) (RAIG-1)
Q8NI35	A0A096N1C8	ENSPANG00000016676	PF09045	Baboon	Old world		InaD-like protein (Inadl protein) (hINADL) (Channel-interacting PDZ domain-containing protein) (Pals1-associated tight junction protein) (Protein associated to tight junctions)
Q8TAX9	A0A0D9S373	ENSCSAG00000002734	PF04598	Vervet	Old world		Gasdermin-B (Gasdermin-like protein) [Cleaved into: Gasdermin-B, N-terminal (GSDMB-NT) (p30); Gasdermin-B, C-terminal (GSDMB-CT) (p16)]
Q8TB24	H2NM27	ENSPPYG00000006078	PF00017	Orangutan	Ape		Ras and Rab interactor 3 (Ras interaction/interference protein 3)
Q8TBB1	A0A0D9QY60	ENSCSAG00000004979	PF14634	Vervet	Old world		E3 ubiquitin-protein ligase LNX (EC 2.3.2.27) (Ligand of Numb-protein X 1) (Numb-binding protein 1) (PDZ domain-containing RING finger protein 2) (RING-type E3 ubiquitin transferase LNX)
Q8TE57	A0A0D9RXP1	ENSCSAG00000017347	PF08686	Vervet	Old world		A disintegrin and metalloproteinase with thrombospondin motifs 16 (ADAM-TS 16) (ADAM-TS16) (ADAMTS-16) (EC 3.4.24.-)
Q8TEJ3	A0A0D9RWP2	ENSCSAG00000016986	PF00097	Vervet	Old world		E3 ubiquitin-protein ligase SH3RF3 (EC 2.3.2.27) (Plenty of SH3s 2) (SH3 domain-containing RING finger protein 3) (SH3 multiple domains protein 4)
Q8TEJ3	A0A0D9RWP2	ENSCSAG00000016986	PF14634	Vervet	Old world		E3 ubiquitin-protein ligase SH3RF3 (EC 2.3.2.27) (Plenty of SH3s 2) (SH3 domain-containing RING finger protein 3) (SH3 multiple domains protein 4)
Q8TEJ3	H0XFD4	ENSOGAG00000016444	PF00097	Bushbaby	Prosimian		E3 ubiquitin-protein ligase SH3RF3 (EC 2.3.2.27) (Plenty of SH3s 2) (SH3 domain-containing RING finger protein 3) (SH3 multiple domains protein 4)
Q8TEJ3	H0XFD4	ENSOGAG00000016444	PF14634	Bushbaby	Prosimian		E3 ubiquitin-protein ligase SH3RF3 (EC 2.3.2.27) (Plenty of SH3s 2) (SH3 domain-containing RING finger protein 3) (SH3 multiple domains protein 4)
Q8WWW0	A0A0D9RR00	ENSCSAG00000014931	PF00130	Vervet	Old world		Ras association domain-containing protein 5 (New ras effector 1) (Regulator for cell adhesion and polarization enriched in lymphoid tissues) (RAPL)
Q8WZ42	A0A2R8MLP9	ENSCJAG00000021525	PF02818	Marmoset	New world		Titin (EC 2.7.11.1) (Connectin) (Rhabdomyosarcoma antigen MU-RMS-40.14)
Q8WZ42	A0A2R8MLP9	ENSCJAG00000021525	PF18362	Marmoset	New world		Titin (EC 2.7.11.1) (Connectin) (Rhabdomyosarcoma antigen MU-RMS-40.14)
Q92503	A0A2I2ZAU0	ENSGGOG00000007196	PF03765	Gorilla	Ape		SEC14-like protein 1
Q92585	A0A096MN91	ENSPANG00000009297	PF09596	Baboon	Old world		Mastermind-like protein 1 (Mam-1)
Q92585	A0A0D9R7N6	ENSCSAG00000008369	PF09596	Vervet	Old world		Mastermind-like protein 1 (Mam-1)
Q92614	A0A0D9R3X3	ENSCSAG00000007039	PF17820	Vervet	Old world		Unconventional myosin-XVIIIa (Molecule associated with JAK3 N-terminus) (MAJN) (Myosin containing a PDZ domain) (Surfactant protein receptor SP-R210) (SP-R210)
Q92752	A0A0D9RHP7	ENSCSAG00000011961	PF00008	Vervet	Old world		Tenascin-R (TN-R) (Janusin) (Restrictin)
Q92752	A0A0D9RHP7	ENSCSAG00000011961	PF07974	Vervet	Old world		Tenascin-R (TN-R) (Janusin) (Restrictin)
Q92752	A0A0D9RHP7	ENSCSAG00000011961	PF18720	Vervet	Old world		Tenascin-R (TN-R) (Janusin) (Restrictin)
Q92784	A0A1D5R0Q0	ENSMMUG00000016351	PF16866	Macaque	Old world	sameclan	Zinc finger protein DPF3 (BRG1-associated factor 45C) (BAF45C) (Zinc finger protein cer-d4)
Q92794	A0A0D9RRC0	ENSCSAG00000015058	PF00538	Vervet	Old world	sameclan	Histone acetyltransferase KAT6A (EC 2.3.1.48) (MOZ, YBF2/SAS3, SAS2 and TIP60 protein 3) (MYST-3) (Monocytic leukemia zinc finger protein) (Runt-related transcription factor-binding protein 2) (Zinc finger protein 220)
Q92953	A0A0D9SB53	ENSCSAG00000018555	PF02214	Vervet	Old world		Potassium voltage-gated channel subfamily B member 2 (Voltage-gated potassium channel subunit Kv2.2)
Q969H4	A0A096MPR8	ENSPANG00000020223	PF13180	Baboon	Old world	sameclan	Connector enhancer of kinase suppressor of ras 1 (Connector enhancer of KSR 1) (CNK homolog protein 1) (CNK1) (hCNK1) (Connector enhancer of KSR-like)
Q969Q6	G3R954	ENSGGOG00000012223	PF17958	Gorilla	Ape		Serine/threonine-protein phosphatase 2A regulatory subunit B'' subunit gamma (Protein phosphatase subunit G5PR) (Rhabdomyosarcoma antigen MU-RMS-40.6A/6C)
Q96A44	H0XM07	ENSOGAG00000027600	PF07525	Bushbaby	Prosimian		SPRY domain-containing SOCS box protein 4 (SSB-4)
Q96F46	A0A096NVX3	ENSPANG00000016404	PF16556	Baboon	Old world	sameclan	Interleukin-17 receptor A (IL-17 receptor A) (IL-17RA) (CDw217) (CD antigen CD217)
Q96FI4	G1RS80	ENSNLEG00000013299	PF09292	Gibbon	Ape		Endonuclease 8-like 1 (EC 3.2.2.-) (EC 4.2.99.18) (DNA glycosylase/AP lyase Neil1) (DNA-(apurinic or apyrimidinic site) lyase Neil1) (Endonuclease VIII-like 1) (FPG1) (Nei homolog 1) (NEH1) (Nei-like protein 1)
Q96GC6	A0A0D9SE71	ENSCSAG00000019664	PF02023	Vervet	Old world		Neurotrophin receptor-interacting factor homolog (Zinc finger protein 274) (Zinc finger protein HFB101) (Zinc finger protein with KRAB and SCAN domains 19) (Zinc finger protein zfp2) (Zf2)
Q96GM8	H0XKS2	ENSOGAG00000032761	PF00642	Bushbaby	Prosimian		Target of EGR1 protein 1
Q96GS4	F6U3R2	ENSMMUG00000002999	PF10157	Macaque	Old world		BLOC-1-related complex subunit 6 (Lysosome-dispersing protein) (Lyspersin)
Q96H15	G3RI88	ENSGGOG00000015766	PF13895	Gorilla	Ape		T-cell immunoglobulin and mucin domain-containing protein 4 (TIMD-4) (T-cell immunoglobulin mucin receptor 4) (TIM-4) (T-cell membrane protein 4)
Q96HC4	A0A0D9QVX0	ENSCSAG00000004173	PF13180	Vervet	Old world		PDZ and LIM domain protein 5 (Enigma homolog) (Enigma-like PDZ and LIM domains protein)
Q96JK9	G3RPJ9	ENSGGOG00000010453	PF09596	Gorilla	Ape		Mastermind-like protein 3 (Mam-3)
Q96JP2	A0A0D9QXS0	ENSCSAG00000004836	PF00063	Vervet	Old world		Unconventional myosin-XVB (Myosin XVBP) (Unconventional myosin-15B)
Q96JP2	A0A0D9QXS0	ENSCSAG00000004836	PF00612	Vervet	Old world		Unconventional myosin-XVB (Myosin XVBP) (Unconventional myosin-15B)
Q96JP2	F6YVR2	ENSMMUG00000064684	PF00063	Macaque	Old world		Unconventional myosin-XVB (Myosin XVBP) (Unconventional myosin-15B)
Q96JP2	F6YVR2	ENSMMUG00000064684	PF00612	Macaque	Old world		Unconventional myosin-XVB (Myosin XVBP) (Unconventional myosin-15B)
Q96JP2	H0WIM4	ENSOGAG00000001451	PF00063	Bushbaby	Prosimian		Unconventional myosin-XVB (Myosin XVBP) (Unconventional myosin-15B)
Q96JP2	H0WIM4	ENSOGAG00000001451	PF00612	Bushbaby	Prosimian		Unconventional myosin-XVB (Myosin XVBP) (Unconventional myosin-15B)
Q96KN3	A0A2I2Z5B1	ENSGGOG00000005181	PF00046	Gorilla	Ape		Homeobox protein PKNOX2 (Homeobox protein PREP-2) (PBX/knotted homeobox 2)
Q96KN3	A0A2I2Z5B1	ENSGGOG00000005181	PF05920	Gorilla	Ape		Homeobox protein PKNOX2 (Homeobox protein PREP-2) (PBX/knotted homeobox 2)
Q96NX9	A0A0D9RDI8	ENSCSAG00000010460	PF02437	Vervet	Old world		Dachshund homolog 2 (Dach2)
Q96P48	A0A0D9QVU4	ENSCSAG00000004127	PF07647	Vervet	Old world		Arf-GAP with Rho-GAP domain, ANK repeat and PH domain-containing protein 1 (Centaurin-delta-2) (Cnt-d2)
Q96QU8	A0A0D9R249	ENSCSAG00000006395	PF03810	Vervet	Old world	sameclan	Exportin-6 (Exp6) (Ran-binding protein 20)
Q99767	A0A096NT22	ENSPANG00000020050	PF13180	Baboon	Old world		Amyloid-beta A4 precursor protein-binding family A member 2 (Adapter protein X11beta) (Neuron-specific X11L protein) (Neuronal Munc18-1-interacting protein 2) (Mint-2)
Q99814	A0A2I2YGW0	ENSGGOG00000042765	PF00010	Gorilla	Ape		Endothelial PAS domain-containing protein 1 (EPAS-1) (Basic-helix-loop-helix-PAS protein MOP2) (Class E basic helix-loop-helix protein 73) (bHLHe73) (HIF-1-alpha-like factor) (HLF) (Hypoxia-inducible factor 2-alpha) (HIF-2-alpha) (HIF2-alpha) (Member of PAS protein 2) (PAS domain-containing protein 2)
Q99814	A0A2I2YGW0	ENSGGOG00000042765	PF00989	Gorilla	Ape	sameclan	Endothelial PAS domain-containing protein 1 (EPAS-1) (Basic-helix-loop-helix-PAS protein MOP2) (Class E basic helix-loop-helix protein 73) (bHLHe73) (HIF-1-alpha-like factor) (HLF) (Hypoxia-inducible factor 2-alpha) (HIF-2-alpha) (HIF2-alpha) (Member of PAS protein 2) (PAS domain-containing protein 2)
Q99933	F6TYR2	ENSMMUG00000020148	PF14560	Macaque	Old world	sameclan	BAG family molecular chaperone regulator 1 (BAG-1) (Bcl-2-associated athanogene 1)
Q99966	H2PW07	ENSPPYG00000020464	PF04487	Orangutan	Ape		Cbp/p300-interacting transactivator 1 (Melanocyte-specific protein 1)
Q9BQ83	F7ILF0	ENSCJAG00000087047	PF01541	Marmoset	New world		Structure-specific endonuclease subunit SLX1 (EC 3.1.-.-) (GIY-YIG domain-containing protein 1)
Q9BRG2	H0XYB1	ENSOGAG00000034187	PF00617	Bushbaby	Prosimian		SH2 domain-containing protein 3A (Novel SH2-containing protein 1)
Q9BVK8	A0A1D5QS90	ENSMMUG00000000845	PF09767	Macaque	Old world		Transmembrane protein 147 (Protein NIFIE 14)
Q9BXB1	G3SA82	ENSGGOG00000026819	PF01462	Gorilla	Ape		Leucine-rich repeat-containing G-protein coupled receptor 4 (G-protein coupled receptor 48)
Q9C0F3	H0X021	ENSOGAG00000009181	PF01352	Bushbaby	Prosimian		Zinc finger protein 436
Q9H0M0	A0A0D9RKR6	ENSCSAG00000013079	PF00168	Vervet	Old world		NEDD4-like E3 ubiquitin-protein ligase WWP1 (EC 2.3.2.26) (Atrophin-1-interacting protein 5) (AIP5) (HECT-type E3 ubiquitin transferase WWP1) (TGIF-interacting ubiquitin ligase 1) (Tiul1) (WW domain-containing protein 1)
Q9H1C3	A0A2J8XM71	ENSPPYG00000004890	PF01501	Orangutan	Ape		Glycosyltransferase 8 domain-containing protein 2 (EC 2.4.1.-)
Q9H239	F6Z2A8	ENSMMUG00000022228	PF00045	Macaque	Old world		Matrix metalloproteinase-28 (MMP-28) (EC 3.4.24.-) (Epilysin)
Q9H239	F6Z2A8	ENSMMUG00000022228	PF00413	Macaque	Old world		Matrix metalloproteinase-28 (MMP-28) (EC 3.4.24.-) (Epilysin)
Q9H239	F6Z2A8	ENSMMUG00000022228	PF01471	Macaque	Old world		Matrix metalloproteinase-28 (MMP-28) (EC 3.4.24.-) (Epilysin)
Q9H254	F7H9V1	ENSMMUG00000020796	PF00307	Macaque	Old world		Spectrin beta chain, non-erythrocytic 4 (Beta-IV spectrin) (Spectrin, non-erythroid beta chain 3)
Q9H254	F7H9V1	ENSMMUG00000020796	PF15410	Macaque	Old world		Spectrin beta chain, non-erythrocytic 4 (Beta-IV spectrin) (Spectrin, non-erythroid beta chain 3)
Q9H3U1	A0A0D9RWX4	ENSCSAG00000017071	PF13174	Vervet	Old world	sameclan	Protein unc-45 homolog A (Unc-45A) (GCUNC-45) (Smooth muscle cell-associated protein 1) (SMAP-1)
Q9H3Y6	H0WZA0	ENSOGAG00000008816	PF14604	Bushbaby	Prosimian		Tyrosine-protein kinase Srms (EC 2.7.10.2)
Q9H5U6	A0A0D9RVQ2	ENSCSAG00000016633	PF06839	Vervet	Old world		rRNA N6-adenosine-methyltransferase ZCCHC4 (EC 2.1.1.-) (Zinc finger CCHC domain-containing protein 4)
Q9H7M6	A0A0A0MW84	ENSPANG00000018289	PF04434	Baboon	Old world		Zinc finger SWIM domain-containing protein 4
Q9H7X3	A0A096N6F3	ENSPANG00000015054	PF00096	Baboon	Old world		Zinc finger protein 696
Q9HAR2	A0A0D9QYM8	ENSCSAG00000005151	PF02140	Vervet	Old world		Adhesion G protein-coupled receptor L3 (Calcium-independent alpha-latrotoxin receptor 3) (CIRL-3) (Latrophilin-3) (Lectomedin-3)
Q9HAR2	A0A0D9QYM8	ENSCSAG00000005151	PF02191	Vervet	Old world		Adhesion G protein-coupled receptor L3 (Calcium-independent alpha-latrotoxin receptor 3) (CIRL-3) (Latrophilin-3) (Lectomedin-3)
Q9HB58	A0A2I3NHC3	ENSPANG00000014735	PF00439	Baboon	Old world		Sp110 nuclear body protein (Interferon-induced protein 41/75) (Speckled 110 kDa) (Transcriptional coactivator Sp110)
Q9HBT7	A0A0D9R907	ENSCSAG00000008835	PF02023	Vervet	Old world		Zinc finger protein 287 (Zinc finger protein with KRAB and SCAN domains 13)
Q9HCH5	A0A0D9QUK2	ENSCSAG00000003677	PF02318	Vervet	Old world		Synaptotagmin-like protein 2 (Breast cancer-associated antigen SGA-72M) (Exophilin-4)
Q9HCJ5	G3RP45	ENSGGOG00000016230	PF04434	Gorilla	Ape		Zinc finger SWIM domain-containing protein 6
Q9HD67	A0A0D9RXF2	ENSCSAG00000017255	PF18597	Vervet	Old world		Unconventional myosin-X (Unconventional myosin-10)
Q9NPB8	A0A096NVE8	ENSPANG00000000778	PF00686	Baboon	Old world		Glycerophosphocholine phosphodiesterase GPCPD1 (EC 3.1.4.2) (Glycerophosphodiester phosphodiesterase 5)
Q9NPP4	H2P6J2	ENSPPYG00000012508	PF00619	Orangutan	Ape		NLR family CARD domain-containing protein 4 (CARD, LRR, and NACHT-containing protein) (CED-4-like protein Clan) (Caspase recruitment domain-containing protein 12) (Ice protease-activating factor) (Ipaf)
Q9NPP4	H2P6J2	ENSPPYG00000012508	PF05729	Orangutan	Ape		NLR family CARD domain-containing protein 4 (CARD, LRR, and NACHT-containing protein) (CED-4-like protein Clan) (Caspase recruitment domain-containing protein 12) (Ice protease-activating factor) (Ipaf)
Q9NPP4	H2P6J2	ENSPPYG00000012508	PF17889	Orangutan	Ape		NLR family CARD domain-containing protein 4 (CARD, LRR, and NACHT-containing protein) (CED-4-like protein Clan) (Caspase recruitment domain-containing protein 12) (Ice protease-activating factor) (Ipaf)
Q9NQV7	H2PF88	ENSPPYG00000015366	PF01352	Orangutan	Ape		Histone-lysine N-methyltransferase PRDM9 (PR domain zinc finger protein 9) (PR domain-containing protein 9) (Protein-lysine N-methyltransferase PRDM9) (EC 2.1.1.-) ([histone H3]-lysine36 N-trimethyltransferase PRDM9) (EC 2.1.1.359) ([histone H3]-lysine4 N-trimethyltransferase PRDM9) (EC 2.1.1.354) ([histone H3]-lysine9 N-trimethyltransferase PRDM9) (EC 2.1.1.355) ([histone H4]-N-methyl-L-lysine20…
Q9NRM7	A0A0D9RZV6	ENSCSAG00000018127	PF00627	Vervet	Old world		Serine/threonine-protein kinase LATS2 (EC 2.7.11.1) (Kinase phosphorylated during mitosis protein) (Large tumor suppressor homolog 2) (Serine/threonine-protein kinase kpm) (Warts-like kinase)
Q9NUZ1	A0A2I3S1K2	ENSPTRG00000046241	PF01756	Chimpanzee	Ape		Acyl-coenzyme A oxidase-like protein (Acyl-CoA oxidase-like protein) (EC 1.3.3.-)
Q9NVU7	A0A0D9QXA0	ENSCSAG00000004658	PF05285	Vervet	Old world		Protein SDA1 homolog (Nucleolar protein 130) (SDA1 domain-containing protein 1) (hSDA)
Q9NW75	A0A0D9RT49	ENSCSAG00000015704	PF01585	Vervet	Old world		G patch domain-containing protein 2
Q9NXC2	A0A2I2ZJ31	ENSGGOG00000043903	PF01408	Gorilla	Ape		Glucose-fructose oxidoreductase domain-containing protein 1 (EC 1.-.-.-)
Q9NXL2	F7B2I1	ENSCJAG00000015747	PF14604	Marmoset	New world		Rho guanine nucleotide exchange factor 38
Q9NXL2	H2PE17	ENSPPYG00000014976	PF14604	Orangutan	Ape		Rho guanine nucleotide exchange factor 38
Q9NXL9	G1QH99	ENSNLEG00000000247	PF17207	Gibbon	Ape		DNA helicase MCM9 (hMCM9) (EC 3.6.4.12) (Mini-chromosome maintenance deficient domain-containing protein 1) (Minichromosome maintenance 9)
Q9NXN4	G3QVI5	ENSGGOG00000006897	PF01661	Gorilla	Ape		Ganglioside-induced differentiation-associated protein 2
Q9P0B6	H2PIW9	ENSPPYG00000016562	PF15188	Orangutan	Ape		Coiled-coil domain-containing protein 167
Q9P1Z9	H0X0S9	ENSOGAG00000009537	PF14644	Bushbaby	Prosimian		Coiled-coil domain-containing protein 180
Q9P2X3	A0A2I2YP99	ENSGGOG00000041761	PF05773	Gorilla	Ape		Protein IMPACT (Imprinted and ancient gene protein homolog)
Q9UDW3	F7H3N6	ENSMMUG00000040034	PF00642	Macaque	Old world		Zinc finger matrin-type protein 5 (U11/U12 small nuclear ribonucleoprotein 20 kDa protein) (U11/U12 snRNP 20 kDa protein) (U11/U12-20K)
Q9UDW3	F7H3N6	ENSMMUG00000040034	PF06220	Macaque	Old world		Zinc finger matrin-type protein 5 (U11/U12 small nuclear ribonucleoprotein 20 kDa protein) (U11/U12 snRNP 20 kDa protein) (U11/U12-20K)
Q9UGM3	A0A2I3LMY2	ENSPANG00000020483	PF00100	Baboon	Old world		Deleted in malignant brain tumors 1 protein (Glycoprotein 340) (Gp-340) (Hensin) (Salivary agglutinin) (SAG) (Surfactant pulmonary-associated D-binding protein)
Q9UGM3	A0A2I3LMY2	ENSPANG00000020483	PF00431	Baboon	Old world		Deleted in malignant brain tumors 1 protein (Glycoprotein 340) (Gp-340) (Hensin) (Salivary agglutinin) (SAG) (Surfactant pulmonary-associated D-binding protein)
Q9UGM3	F7HB63	ENSMMUG00000021138	PF00100	Macaque	Old world		Deleted in malignant brain tumors 1 protein (Glycoprotein 340) (Gp-340) (Hensin) (Salivary agglutinin) (SAG) (Surfactant pulmonary-associated D-binding protein)
Q9UGM3	F7HB63	ENSMMUG00000021138	PF00431	Macaque	Old world		Deleted in malignant brain tumors 1 protein (Glycoprotein 340) (Gp-340) (Hensin) (Salivary agglutinin) (SAG) (Surfactant pulmonary-associated D-binding protein)
Q9UGM3	H0XKW6	ENSOGAG00000030945	PF00431	Bushbaby	Prosimian		Deleted in malignant brain tumors 1 protein (Glycoprotein 340) (Gp-340) (Hensin) (Salivary agglutinin) (SAG) (Surfactant pulmonary-associated D-binding protein)
Q9UGT4	A0A096NTS4	ENSPANG00000020710	PF00084	Baboon	Old world		Sushi domain-containing protein 2
Q9UH65	F7GJL9	ENSCJAG00000011252	PF13202	Marmoset	New world	sameclan	Switch-associated protein 70 (SWAP-70)
Q9UJL9	A0A2I3HIG2	ENSNLEG00000034783	PF02023	Gibbon	Ape		Zinc finger protein 69 homolog B (Zinc finger protein 643)
Q9UJU3	A0A0D9S1J0	ENSCSAG00000003321	PF01352	Vervet	Old world		Zinc finger protein 112 (Zfp-112) (Zinc finger protein 228)
Q9UKJ0	A0A2I3M2N9	ENSPANG00000031519	PF13895	Baboon	Old world	sameclan	Paired immunoglobulin-like type 2 receptor beta (Activating receptor PILR-beta) (Cell surface receptor FDFACT)
Q9UKJ3	H9H9V0	ENSNLEG00000000184	PF01585	Gibbon	Ape		G patch domain-containing protein 8
Q9UKJ3	H9H9V0	ENSNLEG00000000184	PF12171	Gibbon	Ape		G patch domain-containing protein 8
Q9UKT6	A0A2I3N471	ENSPANG00000033309	PF12937	Baboon	Old world		Putative F-box/LRR-repeat protein 21 (F-box and leucine-rich repeat protein 21) (F-box and leucine-rich repeat protein 3B) (F-box/LRR-repeat protein 3B)
Q9UKT6	H2PGM0	ENSPPYG00000015805	PF12937	Orangutan	Ape		Putative F-box/LRR-repeat protein 21 (F-box and leucine-rich repeat protein 21) (F-box and leucine-rich repeat protein 3B) (F-box/LRR-repeat protein 3B)
Q9ULU4	A0A0D9RQW3	ENSCSAG00000014896	PF00439	Vervet	Old world		Protein kinase C-binding protein 1 (Cutaneous T-cell lymphoma-associated antigen se14-3) (CTCL-associated antigen se14-3) (Rack7) (Zinc finger MYND domain-containing protein 8)
Q9UN76	F7HQF7	ENSMMUG00000020849	PF00209	Macaque	Old world		Sodium- and chloride-dependent neutral and basic amino acid transporter B(0+) (Amino acid transporter ATB0+) (Solute carrier family 6 member 14)
Q9UNY4	A0A0D9S640	ENSCSAG00000001699	PF06839	Vervet	Old world		Transcription termination factor 2 (EC 3.6.4.-) (Lodestar homolog) (RNA polymerase II termination factor) (Transcription release factor 2) (F2) (HuF2)
Q9UPQ4	G3R520	ENSGGOG00000010652	PF00643	Gorilla	Ape		E3 ubiquitin-protein ligase TRIM35 (EC 2.3.2.27) (Hemopoietic lineage switch protein 5)
Q9UPQ4	G3R520	ENSGGOG00000010652	PF14634	Gorilla	Ape		E3 ubiquitin-protein ligase TRIM35 (EC 2.3.2.27) (Hemopoietic lineage switch protein 5)
Q9UPS6	A0A0D9S4R1	ENSCSAG00000002187	PF00856	Vervet	Old world		Histone-lysine N-methyltransferase SETD1B (EC 2.1.1.364) (Lysine N-methyltransferase 2G) (SET domain-containing protein 1B) (hSET1B)
Q9UPS8	A0A2I3LLQ6	ENSPANG00000050110	PF12796	Baboon	Old world		Ankyrin repeat domain-containing protein 26
Q9UPU5	A0A0D9S761	ENSCSAG00000001317	PF00627	Vervet	Old world		Ubiquitin carboxyl-terminal hydrolase 24 (EC 3.4.19.12) (Deubiquitinating enzyme 24) (Ubiquitin thioesterase 24) (Ubiquitin-specific-processing protease 24)
Q9UPX8	H0XLG2	ENSOGAG00000030187	PF12796	Bushbaby	Prosimian		SH3 and multiple ankyrin repeat domains protein 2 (Shank2) (Cortactin-binding protein 1) (CortBP1) (Proline-rich synapse-associated protein 1)
Q9UPX8	H0XLG2	ENSOGAG00000030187	PF14604	Bushbaby	Prosimian		SH3 and multiple ankyrin repeat domains protein 2 (Shank2) (Cortactin-binding protein 1) (CortBP1) (Proline-rich synapse-associated protein 1)
Q9UPX8	H0XLG2	ENSOGAG00000030187	PF17820	Bushbaby	Prosimian	sameclan	SH3 and multiple ankyrin repeat domains protein 2 (Shank2) (Cortactin-binding protein 1) (CortBP1) (Proline-rich synapse-associated protein 1)
Q9Y2G2	A0A0A0MTX2	ENSPANG00000004990	PF00619	Baboon	Old world		Caspase recruitment domain-containing protein 8 (EC 3.4.-.-) (CARD-inhibitor of NF-kappa-B-activating ligand) (CARDINAL) (Tumor up-regulated CARD-containing antagonist of CASP9) (TUCAN) [Cleaved into: Caspase recruitment domain-containing protein 8, C-terminus (CARD8-CT); Caspase recruitment domain-containing protein 8, N-terminus (CARD8-NT)]
Q9Y2I1	A0A0D9RLT4	ENSCSAG00000013414	PF00787	Vervet	Old world		Nischarin (Imidazoline receptor 1) (I-1) (IR1) (Imidazoline receptor antisera-selected protein) (hIRAS) (Imidazoline-1 receptor) (I1R) (Imidazoline-1 receptor candidate protein) (I-1 receptor candidate protein) (I1R candidate protein)
Q9Y2K7	G3SHK1	ENSGGOG00000001636	PF02373	Gorilla	Ape		Lysine-specific demethylase 2A (EC 1.14.11.27) (CXXC-type zinc finger protein 8) (F-box and leucine-rich repeat protein 11) (F-box protein FBL7) (F-box protein Lilina) (F-box/LRR-repeat protein 11) (JmjC domain-containing histone demethylation protein 1A) ([Histone-H3]-lysine-36 demethylase 1A)
Q9Y2K7	G3SHK1	ENSGGOG00000001636	PF17811	Gorilla	Ape		Lysine-specific demethylase 2A (EC 1.14.11.27) (CXXC-type zinc finger protein 8) (F-box and leucine-rich repeat protein 11) (F-box protein FBL7) (F-box protein Lilina) (F-box/LRR-repeat protein 11) (JmjC domain-containing histone demethylation protein 1A) ([Histone-H3]-lysine-36 demethylase 1A)
Q9Y2L9	A0A0D9RYT7	ENSCSAG00000017752	PF00307	Vervet	Old world		Leucine-rich repeat and calponin homology domain-containing protein 1 (Calponin homology domain-containing protein 1) (Neuronal protein 81) (NP81)
Q9Y2Q1	G3RYU8	ENSGGOG00000036997	PF01352	Gorilla	Ape		Zinc finger protein 257 (Bone marrow zinc finger 4) (BMZF-4)
Q9Y3A4	H2QLU2	ENSPTRG00000033935	PF12923	Chimpanzee	Ape		Ribosomal RNA-processing protein 7 homolog A (Gastric cancer antigen Zg14)
Q9Y4X5	A0A096NMM9	ENSPANG00000016159	PF14634	Baboon	Old world	sameclan	E3 ubiquitin-protein ligase ARIH1 (EC 2.3.2.31) (H7-AP2) (HHARI) (Monocyte protein 6) (MOP-6) (Protein ariadne-1 homolog) (ARI-1) (UbcH7-binding protein) (UbcM4-interacting protein) (Ubiquitin-conjugating enzyme E2-binding protein 1)
Q9Y520	A0A0D9RGT8	ENSCSAG00000011627	PF07001	Vervet	Old world		Protein PRRC2C (BAT2 domain-containing protein 1) (HBV X-transactivated gene 2 protein) (HBV XAg-transactivated protein 2) (HLA-B-associated transcript 2-like 2) (Proline-rich and coiled-coil-containing protein 2C)
Q9Y577	A0A0D9RVG9	ENSCSAG00000016546	PF13765	Vervet	Old world	sameclan	E3 ubiquitin-protein ligase TRIM17 (EC 2.3.2.27) (RING finger protein 16) (RING-type E3 ubiquitin transferase TRIM17) (Testis RING finger protein) (Tripartite motif-containing protein 17)
Q9Y5G6	H0XKU0	ENSOGAG00000034417	PF15974	Bushbaby	Prosimian		Protocadherin gamma-A7 (PCDH-gamma-A7)
Q9Y5H0	H0XVP0	ENSOGAG00000025480	PF15974	Bushbaby	Prosimian		Protocadherin gamma-A3 (PCDH-gamma-A3)
Q9Y5H5	G3SHY8	ENSGGOG00000008247	PF15974	Gorilla	Ape		Protocadherin alpha-9 (PCDH-alpha-9)
Q9Y5X1	K7EUE5	ENSPPYG00000035657	PF00787	Orangutan	Ape		Sorting nexin-9 (SH3 and PX domain-containing protein 1) (Protein SDP1) (SH3 and PX domain-containing protein 3A)
Q9Y5X1	K7EUE5	ENSPPYG00000035657	PF14604	Orangutan	Ape		Sorting nexin-9 (SH3 and PX domain-containing protein 1) (Protein SDP1) (SH3 and PX domain-containing protein 3A)
Q9Y697	A0A2R8P1R9	ENSCJAG00000063806	PF00266	Marmoset	New world		Cysteine desulfurase, mitochondrial (EC 2.8.1.7)
Q9Y6M5	A0A096MSR6	ENSPANG00000015346	PF01545	Baboon	Old world		Zinc transporter 1 (ZnT-1) (Solute carrier family 30 member 1)
Q9Y6M5	F6TFE8	ENSMMUG00000000868	PF01545	Macaque	Old world		Zinc transporter 1 (ZnT-1) (Solute carrier family 30 member 1)
Q9Y6R6	F7IKW1	ENSCJAG00000014507	PF01352	Marmoset	New world		Zinc finger protein 780B (Zinc finger protein 779)
Q9Y6Y1	A0A0D9S8R5	ENSCSAG00000000752	PF03859	Vervet	Old world		Calmodulin-binding transcription activator 1

## Sheet: true gains
Human	NHP_Uniprot	NHP_Ensembl	Pfam	Species	Group	Clan
A0A1W2PP97	A0A1D5Q1A4	ENSMMUG00000045010	PF01351	Macaque	Old world		Thrombospondin type-1 domain-containing protein 8
A2A2Z9	A0A2I3RBZ1	ENSPTRG00000020960	PF10456	Chimpanzee	Ape		Ankyrin repeat domain-containing protein 18B
A2RU49	F7G1N5	ENSMMUG00000010740	PF00227	Macaque	Old world		Hydroxylysine kinase (5-hydroxy-L-lysine kinase) (EC 2.7.1.81) (Aminoglycoside phosphotransferase domain-containing protein 1)
A2RU49	F7G1N5	ENSMMUG00000010740	PF10584	Macaque	Old world		Hydroxylysine kinase (5-hydroxy-L-lysine kinase) (EC 2.7.1.81) (Aminoglycoside phosphotransferase domain-containing protein 1)
A2VDJ0	F7EGI4	ENSMMUG00000009001	PF03962	Macaque	Old world		Transmembrane protein 131-like
A4D2B8	H2PM00	ENSPPYG00000017341	PF08676	Orangutan	Ape		Putative postmeiotic segregation increased 2-like protein 1 (PMS2-related protein 2) (Postmeiotic segregation increased 2-like protein 13) (Postmeiotic segregation increased 2-like protein 6) (Postmeiotic segregation increased 2-like protein 8) (Postmeiotic segregation increased protein 3) (hPMS3) (Postmeiotic segregation increased protein 8) (Putative postmeiotic segregation increased 2 pseudoge…
A5PLL7	A0A0D9RRD6	ENSCSAG00000015097	PF00179	Vervet	Old world		Plasmanylethanolamine desaturase (EC 1.14.19.77) (Plasmanylethanolamine desaturase 1) (Transmembrane protein 189)
A5PLL7	F6VFV2	ENSMMUG00000012228	PF00179	Macaque	Old world		Plasmanylethanolamine desaturase (EC 1.14.19.77) (Plasmanylethanolamine desaturase 1) (Transmembrane protein 189)
A5PLL7	H2P299	ENSPPYG00000011123	PF00179	Orangutan	Ape		Plasmanylethanolamine desaturase (EC 1.14.19.77) (Plasmanylethanolamine desaturase 1) (Transmembrane protein 189)
A6NNY8	H0Y0Q6	ENSOGAG00000028141	PF02148	Bushbaby	Prosimian		Ubiquitin carboxyl-terminal hydrolase 27 (EC 3.4.19.12) (Deubiquitinating enzyme 27) (Ubiquitin carboxyl-terminal hydrolase 22-like) (Ubiquitin thioesterase 27) (Ubiquitin-specific-processing protease 27) (X-linked ubiquitin carboxyl-terminal hydrolase 27)
A6XGL0	H2NY66	ENSPPYG00000036460	PF06212	Orangutan	Ape		YjeF N-terminal domain-containing protein 3 (YjeF_N3) (hYjeF_N3) (ApoA-I-binding protein 2)
A8K554	A0A2I3SZP9	ENSPTRG00000047693	PF01352	Chimpanzee	Ape		Putative protein ZNF815
A8MT66	H2P2S1	ENSPPYG00000011288	PF07647	Orangutan	Ape		Putative uncharacterized protein ENSP00000383407
A8MV24	H2NUB9	ENSPPYG00000008503	PF10197	Orangutan	Ape		Uncharacterized protein C17orf98
A8MV24	H2NUB9	ENSPPYG00000008503	PF12542	Orangutan	Ape		Uncharacterized protein C17orf98
A8MYZ6	A0A096NFE0	ENSPANG00000000435	PF16675	Baboon	Old world		Forkhead box protein O6
A8MYZ6	A0A1D5Q080	ENSMMUG00000044175	PF16675	Macaque	Old world		Forkhead box protein O6
A8MYZ6	A0A2I3TEI7	ENSPTRG00000047442	PF16675	Chimpanzee	Ape		Forkhead box protein O6
A8MYZ6	A0A2R8ML83	ENSCJAG00000047939	PF16675	Marmoset	New world		Forkhead box protein O6
A8MYZ6	H0Y2H2	ENSOGAG00000028037	PF16675	Bushbaby	Prosimian		Forkhead box protein O6
C9J3V5	F6QJT6	ENSCJAG00000019763	PF10254	Marmoset	New world		Testis-expressed protein 22
F5GYI3	A0A1D5QRM6	ENSMMUG00000006297	PF16021	Macaque	Old world		Ubiquitin-associated protein 1-like (UBAP-1L)
F8VXG1	F7HLW6	ENSMMUG00000000157	PF12413	Macaque	Old world		Homeobox protein DLX-3
H7C241	F7HNU3	ENSMMUG00000006193	PF08687	Macaque	Old world		Claudin-34
O00230	A0A2I2ZC08	ENSGGOG00000012715	PF15630	Gorilla	Ape		Cortistatin [Cleaved into: Cortistatin-29; Cortistatin-17]
O00230	A0A2I3TN69	ENSPTRG00000000130	PF15630	Chimpanzee	Ape		Cortistatin [Cleaved into: Cortistatin-29; Cortistatin-17]
O14798	A0A1D5QP14	ENSMMUG00000048076	PF00531	Macaque	Old world		Tumor necrosis factor receptor superfamily member 10C (Antagonist decoy receptor for TRAIL/Apo-2L) (Decoy TRAIL receptor without death domain) (Decoy receptor 1) (DcR1) (Lymphocyte inhibitor of TRAIL) (TNF-related apoptosis-inducing ligand receptor 3) (TRAIL receptor 3) (TRAIL-R3) (TRAIL receptor without an intracellular domain) (CD antigen CD263)
O15033	A0A1D5Q2B3	ENSMMUG00000018015	PF00008	Macaque	Old world		Apoptosis-resistant E3 ubiquitin protein ligase 1 (EC 2.3.2.26) (Apoptosis-resistant HECT-type E3 ubiquitin transferase 1)
O15321	A0A2I2Y7G8	ENSGGOG00000016091	PF03357	Gorilla	Ape		Transmembrane 9 superfamily member 1 (MP70 protein family member) (hMP70)
O15321	F7EHH2	ENSMMUG00000012493	PF03357	Macaque	Old world		Transmembrane 9 superfamily member 1 (MP70 protein family member) (hMP70)
O15321	G1RZF1	ENSNLEG00000015344	PF03357	Gibbon	Ape		Transmembrane 9 superfamily member 1 (MP70 protein family member) (hMP70)
O15321	H2Q823	ENSPTRG00000032568	PF03357	Chimpanzee	Ape		Transmembrane 9 superfamily member 1 (MP70 protein family member) (hMP70)
O43688	A0A1D5QMU9	ENSMMUG00000023717	PF00249	Macaque	Old world		Phospholipid phosphatase 2 (EC 3.1.3.-) (EC 3.1.3.4) (Lipid phosphate phosphohydrolase 2) (PAP2-gamma) (PAP2-G) (Phosphatidate phosphohydrolase type 2c) (Phosphatidic acid phosphatase 2c) (PAP-2c) (PAP2c)
O43688	A0A1D5QMU9	ENSMMUG00000023717	PF01448	Macaque	Old world		Phospholipid phosphatase 2 (EC 3.1.3.-) (EC 3.1.3.4) (Lipid phosphate phosphohydrolase 2) (PAP2-gamma) (PAP2-G) (Phosphatidate phosphohydrolase type 2c) (Phosphatidic acid phosphatase 2c) (PAP-2c) (PAP2c)
O60662	A0A096NZC0	ENSPANG00000014471	PF07289	Baboon	Old world		Kelch-like protein 41 (Kel-like protein 23) (Kelch repeat and BTB domain-containing protein 10) (Kelch-related protein 1) (Sarcosin)
O60662	F7EJJ0	ENSCJAG00000040542	PF07289	Marmoset	New world		Kelch-like protein 41 (Kel-like protein 23) (Kelch repeat and BTB domain-containing protein 10) (Kelch-related protein 1) (Sarcosin)
O60662	H2P7R5	ENSPPYG00000012912	PF07289	Orangutan	Ape		Kelch-like protein 41 (Kel-like protein 23) (Kelch repeat and BTB domain-containing protein 10) (Kelch-related protein 1) (Sarcosin)
O75052	A0A096ND28	ENSPANG00000023226	PF15429	Baboon	Old world		Carboxyl-terminal PDZ ligand of neuronal nitric oxide synthase protein (C-terminal PDZ ligand of neuronal nitric oxide synthase protein) (Nitric oxide synthase 1 adaptor protein)
O75052	A0A0D9S374	ENSCSAG00000002735	PF15429	Vervet	Old world		Carboxyl-terminal PDZ ligand of neuronal nitric oxide synthase protein (C-terminal PDZ ligand of neuronal nitric oxide synthase protein) (Nitric oxide synthase 1 adaptor protein)
O75052	H2N4Z2	ENSPPYG00000034846	PF15429	Orangutan	Ape		Carboxyl-terminal PDZ ligand of neuronal nitric oxide synthase protein (C-terminal PDZ ligand of neuronal nitric oxide synthase protein) (Nitric oxide synthase 1 adaptor protein)
O75636	F7HFD3	ENSMMUG00000018322	PF05283	Macaque	Old world		Ficolin-3 (Collagen/fibrinogen domain-containing lectin 3 p35) (Collagen/fibrinogen domain-containing protein 3) (Hakata antigen)
O75678	A0A096NJP5	ENSPANG00000005139	PF14634	Baboon	Old world	sameclan	Ret finger protein-like 2 (RING finger protein 79)
O94985	F7HLC1	ENSMMUG00000006225	PF06384	Macaque	Old world		Calsyntenin-1 (Alcadein-alpha) (Alc-alpha) (Alzheimer-related cadherin-like protein) (Non-classical cadherin XB31alpha) [Cleaved into: Soluble Alc-alpha (SAlc-alpha); CTF1-alpha (C-terminal fragment 1-alpha)]
O95497	F6QHW1	ENSCJAG00000036205	PF00429	Marmoset	New world		Pantetheinase (EC 3.5.1.92) (Pantetheine hydrolase) (Tiff66) (Vascular non-inflammatory molecule 1) (Vanin-1)
O95503	H0XJS0	ENSOGAG00000027969	PF00354	Bushbaby	Prosimian		Chromobox protein homolog 6
O96007	F7IBH5	ENSCJAG00000001568	PF02597	Marmoset	New world		Molybdopterin synthase catalytic subunit (EC 2.8.1.12) (MOCO1-B) (Molybdenum cofactor synthesis protein 2 large subunit) (Molybdenum cofactor synthesis protein 2B) (MOCS2B) (Molybdopterin-synthase large subunit) (MPT synthase large subunit)
O96007	H2PFI9	ENSPPYG00000015453	PF02597	Orangutan	Ape		Molybdopterin synthase catalytic subunit (EC 2.8.1.12) (MOCO1-B) (Molybdenum cofactor synthesis protein 2 large subunit) (Molybdenum cofactor synthesis protein 2B) (MOCS2B) (Molybdopterin-synthase large subunit) (MPT synthase large subunit)
P00739	A0A0D9QW49	ENSCSAG00000004233	PF00084	Vervet	Old world		Haptoglobin-related protein
P02585	A0A1D5Q682	ENSMMUG00000021025	PF00095	Macaque	Old world		Troponin C, skeletal muscle
P07339	A0A2I2Z1E6	ENSGGOG00000004724	PF04505	Gorilla	Ape		Cathepsin D (EC 3.4.23.5) [Cleaved into: Cathepsin D light chain; Cathepsin D heavy chain]
P07339	A0A2I3SJ82	ENSPTRG00000045353	PF04505	Chimpanzee	Ape		Cathepsin D (EC 3.4.23.5) [Cleaved into: Cathepsin D light chain; Cathepsin D heavy chain]
P07339	F7HNZ5	ENSCJAG00000018407	PF04505	Marmoset	New world		Cathepsin D (EC 3.4.23.5) [Cleaved into: Cathepsin D light chain; Cathepsin D heavy chain]
P07476	H0Y260	ENSOGAG00000033626	PF06994	Bushbaby	Prosimian		Involucrin
P09086	F6Z1T9	ENSMMUG00000013376	PF19536	Macaque	Old world		POU domain, class 2, transcription factor 2 (Lymphoid-restricted immunoglobulin octamer-binding protein NF-A2) (Octamer-binding protein 2) (Oct-2) (Octamer-binding transcription factor 2) (OTF-2)
P09086	H2NYZ9	ENSPPYG00000010036	PF19536	Orangutan	Ape		POU domain, class 2, transcription factor 2 (Lymphoid-restricted immunoglobulin octamer-binding protein NF-A2) (Octamer-binding protein 2) (Oct-2) (Octamer-binding transcription factor 2) (OTF-2)
P0C7U1	H2NC52	ENSPPYG00000039302	PF04734	Orangutan	Ape		Putative inactive neutral ceramidase B (ASAH2-like protein) (Putative inactive N-acylsphingosine amidohydrolase 2B) (Putative inactive non-lysosomal ceramidase B)
P0C7X4	H2PVA0	ENSPPYG00000020235	PF00594	Orangutan	Ape		Putative ferritin heavy polypeptide-like 19 (Ferritin heavy polypeptide 1 pseudogene 19)
P0CAP1	A0A2I3GGJ2	ENSNLEG00000026899	PF15328	Gibbon	Ape		Myocardial zonula adherens protein (GRINL1A upstream protein) (Gup)
P0CAP1	A0A2I3NG90	ENSPANG00000017221	PF15328	Baboon	Old world		Myocardial zonula adherens protein (GRINL1A upstream protein) (Gup)
P0CAP1	F7GTM9	ENSMMUG00000012690	PF15328	Macaque	Old world		Myocardial zonula adherens protein (GRINL1A upstream protein) (Gup)
P0CAP1	G3S9E8	ENSGGOG00000012125	PF15328	Gorilla	Ape		Myocardial zonula adherens protein (GRINL1A upstream protein) (Gup)
P0CAP1	H2Q9I1	ENSPTRG00000007112	PF15328	Chimpanzee	Ape		Myocardial zonula adherens protein (GRINL1A upstream protein) (Gup)
P0DMQ9	A0A2I3LWD6	ENSPANG00000019416	PF08079	Baboon	Old world		Putative uncharacterized protein C8orf89
P12645	A0A0D9QWS2	ENSCSAG00000004472	PF00688	Vervet	Old world		Bone morphogenetic protein 3 (BMP-3) (Bone morphogenetic protein 3A) (BMP-3A) (Osteogenin)
P12645	G1RAW8	ENSNLEG00000008513	PF00688	Gibbon	Ape		Bone morphogenetic protein 3 (BMP-3) (Bone morphogenetic protein 3A) (BMP-3A) (Osteogenin)
P12645	G3QR41	ENSGGOG00000005183	PF00688	Gorilla	Ape		Bone morphogenetic protein 3 (BMP-3) (Bone morphogenetic protein 3A) (BMP-3A) (Osteogenin)
P12645	H0X4E8	ENSOGAG00000011248	PF00688	Bushbaby	Prosimian		Bone morphogenetic protein 3 (BMP-3) (Bone morphogenetic protein 3A) (BMP-3A) (Osteogenin)
P14324	H0XMC2	ENSOGAG00000025498	PF02759	Bushbaby	Prosimian		Farnesyl pyrophosphate synthase (FPP synthase) (FPS) (EC 2.5.1.10) ((2E,6E)-farnesyl diphosphate synthase) (Dimethylallyltranstransferase) (EC 2.5.1.1) (Farnesyl diphosphate synthase) (Geranyltranstransferase)
P14324	H0XMC2	ENSOGAG00000025498	PF14604	Bushbaby	Prosimian		Farnesyl pyrophosphate synthase (FPP synthase) (FPS) (EC 2.5.1.10) ((2E,6E)-farnesyl diphosphate synthase) (Dimethylallyltranstransferase) (EC 2.5.1.1) (Farnesyl diphosphate synthase) (Geranyltranstransferase)
P14866	A0A2I3LKI9	ENSPANG00000011867	PF00378	Baboon	Old world		Heterogeneous nuclear ribonucleoprotein L (hnRNP L)
P17752	F6ZF94	ENSCJAG00000007283	PF00415	Marmoset	New world		Tryptophan 5-hydroxylase 1 (EC 1.14.16.4) (Tryptophan 5-monooxygenase 1)
P18615	G1R3S2	ENSNLEG00000006449	PF12871	Gibbon	Ape		Negative elongation factor E (NELF-E) (RNA-binding protein RD)
P19971	F7GLL4	ENSMMUG00000001764	PF02630	Macaque	Old world		Thymidine phosphorylase (TP) (EC 2.4.2.4) (Gliostatin) (Platelet-derived endothelial cell growth factor) (PD-ECGF) (TdRPase)
P21980	F7B5B4	ENSMMUG00000018924	PF04818	Macaque	Old world		Protein-glutamine gamma-glutamyltransferase 2 (EC 2.3.2.13) (Erythrocyte transglutaminase) (Heart G alpha(h)) (hhG alpha(h)) (Isopeptidase TGM2) (EC 3.4.-.-) (Protein G alpha(h)) (G(h)) (Protein-glutamine deamidase TGM2) (EC 3.5.1.44) (Protein-glutamine dopaminyltransferase TGM2) (EC 2.3.1.-) (Protein-glutamine histaminyltransferase TGM2) (EC 2.3.1.-) (Protein-glutamine noradrenalinyltransferase …
P21980	F7B5B4	ENSMMUG00000018924	PF16566	Macaque	Old world		Protein-glutamine gamma-glutamyltransferase 2 (EC 2.3.2.13) (Erythrocyte transglutaminase) (Heart G alpha(h)) (hhG alpha(h)) (Isopeptidase TGM2) (EC 3.4.-.-) (Protein G alpha(h)) (G(h)) (Protein-glutamine deamidase TGM2) (EC 3.5.1.44) (Protein-glutamine dopaminyltransferase TGM2) (EC 2.3.1.-) (Protein-glutamine histaminyltransferase TGM2) (EC 2.3.1.-) (Protein-glutamine noradrenalinyltransferase …
P22626	A0A2J8VDV7	ENSPPYG00000017715	PF11627	Orangutan	Ape		Heterogeneous nuclear ribonucleoproteins A2/B1 (hnRNP A2/B1)
P22736	F6TIL9	ENSCJAG00000017915	PF13180	Marmoset	New world		Nuclear receptor subfamily 4 group A member 1 (Early response protein NAK1) (Nuclear hormone receptor NUR/77) (Nur77) (Orphan nuclear receptor HMR) (Orphan nuclear receptor TR3) (ST-59) (Testicular receptor 3)
P23381	F6QVP0	ENSMMUG00000013865	PF00153	Macaque	Old world		Tryptophan--tRNA ligase, cytoplasmic (EC 6.1.1.2) (Interferon-induced protein 53) (IFP53) (Tryptophanyl-tRNA synthetase) (TrpRS) (hWRS) [Cleaved into: T1-TrpRS; T2-TrpRS]
P23508	A0A2I3LW80	ENSPANG00000020012	PF13202	Baboon	Old world		Colorectal mutant cancer protein (Protein MCC)
P23508	A0A2I3SYZ8	ENSPTRG00000017140	PF13202	Chimpanzee	Ape		Colorectal mutant cancer protein (Protein MCC)
P23508	A0A2R8N795	ENSCJAG00000016557	PF13202	Marmoset	New world		Colorectal mutant cancer protein (Protein MCC)
P23508	F7FRB5	ENSMMUG00000013557	PF13202	Macaque	Old world		Colorectal mutant cancer protein (Protein MCC)
P23508	G3QGZ2	ENSGGOG00000001631	PF13202	Gorilla	Ape		Colorectal mutant cancer protein (Protein MCC)
P24298	A0A096N2Z2	ENSPANG00000005936	PF12796	Baboon	Old world		Alanine aminotransferase 1 (ALT1) (EC 2.6.1.2) (Glutamate pyruvate transaminase 1) (GPT 1) (Glutamic--alanine transaminase 1) (Glutamic--pyruvic transaminase 1)
P24941	A0A1D5Q1X3	ENSMMUG00000018814	PF00130	Macaque	Old world		Cyclin-dependent kinase 2 (EC 2.7.11.22) (Cell division protein kinase 2) (p33 protein kinase)
P24941	A0A1D5Q1X3	ENSMMUG00000018814	PF00609	Macaque	Old world		Cyclin-dependent kinase 2 (EC 2.7.11.22) (Cell division protein kinase 2) (p33 protein kinase)
P24941	A0A1D5Q1X3	ENSMMUG00000018814	PF00781	Macaque	Old world		Cyclin-dependent kinase 2 (EC 2.7.11.22) (Cell division protein kinase 2) (p33 protein kinase)
P24941	A0A1D5Q1X3	ENSMMUG00000018814	PF13202	Macaque	Old world		Cyclin-dependent kinase 2 (EC 2.7.11.22) (Cell division protein kinase 2) (p33 protein kinase)
P24941	A0A1D5Q1X3	ENSMMUG00000018814	PF14513	Macaque	Old world		Cyclin-dependent kinase 2 (EC 2.7.11.22) (Cell division protein kinase 2) (p33 protein kinase)
P25445	A0A096P5E2	ENSPANG00000021744	PF01398	Baboon	Old world		Tumor necrosis factor receptor superfamily member 6 (Apo-1 antigen) (Apoptosis-mediating surface antigen FAS) (FASLG receptor) (CD antigen CD95)
P25445	A0A096P5E2	ENSPANG00000021744	PF08969	Baboon	Old world		Tumor necrosis factor receptor superfamily member 6 (Apo-1 antigen) (Apoptosis-mediating surface antigen FAS) (FASLG receptor) (CD antigen CD95)
P27539	F7GST7	ENSCJAG00000019660	PF03798	Marmoset	New world		Embryonic growth/differentiation factor 1 (GDF-1)
P27544	F6ZBU9	ENSMMUG00000023290	PF00019	Macaque	Old world		Ceramide synthase 1 (CerS1) (LAG1 longevity assurance homolog 1) (Longevity assurance gene 1 protein homolog 1) (Protein UOG-1) (Sphingoid base N-stearoyltransferase CERS1) (EC 2.3.1.299)
P30040	A0A1D5QN23	ENSMMUG00000043793	PF01451	Macaque	Old world		Endoplasmic reticulum resident protein 29 (ERp29) (Endoplasmic reticulum resident protein 28) (ERp28) (Endoplasmic reticulum resident protein 31) (ERp31)
P42696	K7ET45	ENSPPYG00000000098	PF01388	Orangutan	Ape		RNA-binding protein 34 (RNA-binding motif protein 34)
P42696	K7ET45	ENSPPYG00000000098	PF08169	Orangutan	Ape		RNA-binding protein 34 (RNA-binding motif protein 34)
P46937	A0A2I3MM76	ENSPANG00000007466	PF14926	Baboon	Old world		Transcriptional coactivator YAP1 (Yes-associated protein 1) (Protein yorkie homolog) (Yes-associated protein YAP65 homolog)
P48048	A0A096N8F3	ENSPANG00000012106	PF17731	Baboon	Old world		ATP-sensitive inward rectifier potassium channel 1 (ATP-regulated potassium channel ROM-K) (Inward rectifier K(+) channel Kir1.1) (Potassium channel, inwardly rectifying subfamily J member 1)
P48048	A0A2I3GSH9	ENSNLEG00000007480	PF17731	Gibbon	Ape		ATP-sensitive inward rectifier potassium channel 1 (ATP-regulated potassium channel ROM-K) (Inward rectifier K(+) channel Kir1.1) (Potassium channel, inwardly rectifying subfamily J member 1)
P48048	A0A2I3REL0	ENSPTRG00000004470	PF17731	Chimpanzee	Ape		ATP-sensitive inward rectifier potassium channel 1 (ATP-regulated potassium channel ROM-K) (Inward rectifier K(+) channel Kir1.1) (Potassium channel, inwardly rectifying subfamily J member 1)
P49356	G1RVZ6	ENSNLEG00000014324	PF06573	Gibbon	Ape		Protein farnesyltransferase subunit beta (FTase-beta) (EC 2.5.1.58) (CAAX farnesyltransferase subunit beta) (Ras proteins prenyltransferase subunit beta)
P52741	H2P0E0	ENSPPYG00000010474	PF01352	Orangutan	Ape		Zinc finger protein 134
P52744	A0A1D5QAV2	ENSMMUG00000043617	PF01352	Macaque	Old world		Zinc finger protein 138
P52744	G3R0N8	ENSGGOG00000008932	PF01352	Gorilla	Ape		Zinc finger protein 138
P53675	A0A0D9RGI6	ENSCSAG00000011559	PF00153	Vervet	Old world		Clathrin heavy chain 2 (Clathrin heavy chain on chromosome 22) (CLH-22)
P54259	A0A2I3GAL9	ENSNLEG00000032638	PF14974	Gibbon	Ape		Atrophin-1 (Dentatorubral-pallidoluysian atrophy protein)
P57060	F7ELP0	ENSMMUG00000030454	PF00238	Macaque	Old world		RWD domain-containing protein 2B
P57105	A0A1D5R1G0	ENSMMUG00000011089	PF14138	Macaque	Old world		Synaptojanin-2-binding protein (Mitochondrial outer membrane protein 25)
P61011	M3ZA05	ENSNLEG00000003496	PF14774	Gibbon	Ape		Signal recognition particle 54 kDa protein (SRP54) (EC 3.6.5.-)
P62913	A0A2I3LIE7	ENSPANG00000020341	PF08711	Baboon	Old world		60S ribosomal protein L11 (CLL-associated antigen KW-12) (Large ribosomal subunit protein uL5)
P62987	G3QPN5	ENSGGOG00000004628	PF10241	Gorilla	Ape		Ubiquitin-60S ribosomal protein L40 (CEP52) (Ubiquitin A-52 residue ribosomal protein fusion product 1) [Cleaved into: Ubiquitin; 60S ribosomal protein L40 (Large ribosomal subunit protein eL40)]
P62987	H2RFH8	ENSPTRG00000010713	PF10241	Chimpanzee	Ape		Ubiquitin-60S ribosomal protein L40 (CEP52) (Ubiquitin A-52 residue ribosomal protein fusion product 1) [Cleaved into: Ubiquitin; 60S ribosomal protein L40 (Large ribosomal subunit protein eL40)]
P82675	A0A0D9RXV6	ENSCSAG00000017411	PF01352	Vervet	Old world		28S ribosomal protein S5, mitochondrial (MRP-S5) (S5mt) (Mitochondrial small ribosomal subunit protein uS5m)
Q03924	H2PM14	ENSPPYG00000017531	PF01352	Orangutan	Ape		Zinc finger protein 117 (Provirus-linked krueppel) (h-PLK) (Zinc finger protein HPF9)
Q07866	F6PNC1	ENSMMUG00000006803	PF10231	Macaque	Old world		Kinesin light chain 1 (KLC 1)
Q07912	A0A0D9R851	ENSCSAG00000008535	PF00627	Vervet	Old world	sameclan	Activated CDC42 kinase 1 (ACK-1) (EC 2.7.10.2) (EC 2.7.11.1) (Tyrosine kinase non-receptor protein 2)
Q07912	A0A2I3LD60	ENSPANG00000019347	PF00627	Baboon	Old world	sameclan	Activated CDC42 kinase 1 (ACK-1) (EC 2.7.10.2) (EC 2.7.11.1) (Tyrosine kinase non-receptor protein 2)
Q07912	F6SXS7	ENSMMUG00000000972	PF00627	Macaque	Old world	sameclan	Activated CDC42 kinase 1 (ACK-1) (EC 2.7.10.2) (EC 2.7.11.1) (Tyrosine kinase non-receptor protein 2)
Q12796	F6TNA0	ENSMMUG00000014942	PF07687	Macaque	Old world		Proline-rich nuclear receptor coactivator 1 (Proline-rich protein 2) (Protein B4-2)
Q13509	A0A2K6EE35	ENSPANG00000006306	PF00001	Baboon	Old world		Tubulin beta-3 chain (Tubulin beta-4 chain) (Tubulin beta-III)
Q13509	A0A2K6I1R2	ENSPTRG00000008496	PF00001	Chimpanzee	Ape		Tubulin beta-3 chain (Tubulin beta-4 chain) (Tubulin beta-III)
Q13509	G1S1K0	ENSNLEG00000015940	PF00001	Gibbon	Ape		Tubulin beta-3 chain (Tubulin beta-4 chain) (Tubulin beta-III)
Q13509	G3RVT2	ENSGGOG00000002192	PF00001	Gorilla	Ape		Tubulin beta-3 chain (Tubulin beta-4 chain) (Tubulin beta-III)
Q13938	H2NX68	ENSPPYG00000009444	PF00638	Orangutan	Ape		Calcyphosin (Calcyphosine)
Q14028	G1QST8	ENSNLEG00000003301	PF00520	Gibbon	Ape		Cyclic nucleotide-gated cation channel beta-1 (Cyclic nucleotide-gated cation channel 4) (CNG channel 4) (CNG-4) (CNG4) (Cyclic nucleotide-gated cation channel gamma) (Cyclic nucleotide-gated cation channel modulatory subunit) (Cyclic nucleotide-gated channel beta-1) (CNG channel beta-1) (Glutamic acid-rich protein) (GARP)
Q14626	A0A2I2ZNW8	ENSGGOG00000044095	PF01087	Gorilla	Ape		Interleukin-11 receptor subunit alpha (IL-11 receptor subunit alpha) (IL-11R subunit alpha) (IL-11R-alpha) (IL-11RA) [Cleaved into: Soluble interleukin-11 receptor subunit alpha (sIL-11R) (sIL-11RA) (sIL11RA)]
Q14626	A0A2I2ZNW8	ENSGGOG00000044095	PF02744	Gorilla	Ape		Interleukin-11 receptor subunit alpha (IL-11 receptor subunit alpha) (IL-11R subunit alpha) (IL-11R-alpha) (IL-11RA) [Cleaved into: Soluble interleukin-11 receptor subunit alpha (sIL-11R) (sIL-11RA) (sIL11RA)]
Q14626	A0A2I3LM29	ENSPANG00000025325	PF01087	Baboon	Old world		Interleukin-11 receptor subunit alpha (IL-11 receptor subunit alpha) (IL-11R subunit alpha) (IL-11R-alpha) (IL-11RA) [Cleaved into: Soluble interleukin-11 receptor subunit alpha (sIL-11R) (sIL-11RA) (sIL11RA)]
Q14626	A0A2I3LM29	ENSPANG00000025325	PF02744	Baboon	Old world		Interleukin-11 receptor subunit alpha (IL-11 receptor subunit alpha) (IL-11R subunit alpha) (IL-11R-alpha) (IL-11RA) [Cleaved into: Soluble interleukin-11 receptor subunit alpha (sIL-11R) (sIL-11RA) (sIL11RA)]
Q14626	A0A2I3SE97	ENSPTRG00000033974	PF01087	Chimpanzee	Ape		Interleukin-11 receptor subunit alpha (IL-11 receptor subunit alpha) (IL-11R subunit alpha) (IL-11R-alpha) (IL-11RA) [Cleaved into: Soluble interleukin-11 receptor subunit alpha (sIL-11R) (sIL-11RA) (sIL11RA)]
Q14626	A0A2I3SE97	ENSPTRG00000033974	PF02744	Chimpanzee	Ape		Interleukin-11 receptor subunit alpha (IL-11 receptor subunit alpha) (IL-11R subunit alpha) (IL-11R-alpha) (IL-11RA) [Cleaved into: Soluble interleukin-11 receptor subunit alpha (sIL-11R) (sIL-11RA) (sIL11RA)]
Q14626	F7H9Z4	ENSMMUG00000048888	PF01087	Macaque	Old world		Interleukin-11 receptor subunit alpha (IL-11 receptor subunit alpha) (IL-11R subunit alpha) (IL-11R-alpha) (IL-11RA) [Cleaved into: Soluble interleukin-11 receptor subunit alpha (sIL-11R) (sIL-11RA) (sIL11RA)]
Q14626	F7H9Z4	ENSMMUG00000048888	PF02744	Macaque	Old world		Interleukin-11 receptor subunit alpha (IL-11 receptor subunit alpha) (IL-11R subunit alpha) (IL-11R-alpha) (IL-11RA) [Cleaved into: Soluble interleukin-11 receptor subunit alpha (sIL-11R) (sIL-11RA) (sIL11RA)]
Q14684	A0A096NIN1	ENSPANG00000011090	PF08543	Baboon	Old world		Ribosomal RNA processing protein 1 homolog B (RRP1-like protein B)
Q15024	H2PAZ2	ENSPPYG00000035883	PF00059	Orangutan	Ape		Exosome complex component RRP42 (Exosome component 7) (Ribosomal RNA-processing protein 42) (p8)
Q15329	F7GYK4	ENSMMUG00000041825	PF15679	Macaque	Old world		Transcription factor E2F5 (E2F-5)
Q15413	A0A0D9R3K2	ENSCSAG00000007004	PF02994	Vervet	Old world		Ryanodine receptor 3 (RYR-3) (RyR3) (Brain ryanodine receptor-calcium release channel) (Brain-type ryanodine receptor) (Type 3 ryanodine receptor)
Q15413	A0A0D9R3K2	ENSCSAG00000007004	PF17490	Vervet	Old world		Ryanodine receptor 3 (RYR-3) (RyR3) (Brain ryanodine receptor-calcium release channel) (Brain-type ryanodine receptor) (Type 3 ryanodine receptor)
Q15526	H0Y2B5	ENSOGAG00000024295	PF02077	Bushbaby	Prosimian		Surfeit locus protein 1
Q15750	H0WFL4	ENSOGAG00000000035	PF01284	Bushbaby	Prosimian		TGF-beta-activated kinase 1 and MAP3K7-binding protein 1 (Mitogen-activated protein kinase kinase kinase 7-interacting protein 1) (TGF-beta-activated kinase 1-binding protein 1) (TAK1-binding protein 1)
Q15813	A0A096N7W2	ENSPANG00000021031	PF01249	Baboon	Old world		Tubulin-specific chaperone E (Tubulin-folding cofactor E)
Q15813	A0A1D5QJB3	ENSMMUG00000008426	PF01249	Macaque	Old world		Tubulin-specific chaperone E (Tubulin-folding cofactor E)
Q15813	A0A2I2YEK3	ENSGGOG00000013627	PF01249	Gorilla	Ape		Tubulin-specific chaperone E (Tubulin-folding cofactor E)
Q15813	A0A2I3HRZ7	ENSNLEG00000002823	PF01249	Gibbon	Ape		Tubulin-specific chaperone E (Tubulin-folding cofactor E)
Q15813	F7B9G2	ENSCJAG00000018023	PF01249	Marmoset	New world		Tubulin-specific chaperone E (Tubulin-folding cofactor E)
Q15813	H2RET5	ENSPTRG00000002131	PF01249	Chimpanzee	Ape		Tubulin-specific chaperone E (Tubulin-folding cofactor E)
Q16186	A0A1D5Q562	ENSMMUG00000012623	PF01237	Macaque	Old world		Proteasomal ubiquitin receptor ADRM1 (110 kDa cell membrane glycoprotein) (Gp110) (Adhesion-regulating molecule 1) (ARM-1) (Proteasome regulatory particle non-ATPase 13) (hRpn13) (Rpn13 homolog)
Q3MIR4	A0A2R8MRN3	ENSCJAG00000019178	PF00069	Marmoset	New world		Cell cycle control protein 50B (P4-ATPase flippase complex beta subunit TMEM30B) (Transmembrane protein 30B)
Q3MIR4	A0A2R8MRN3	ENSCJAG00000019178	PF00130	Marmoset	New world		Cell cycle control protein 50B (P4-ATPase flippase complex beta subunit TMEM30B) (Transmembrane protein 30B)
Q3MIR4	A0A2R8MRN3	ENSCJAG00000019178	PF00433	Marmoset	New world		Cell cycle control protein 50B (P4-ATPase flippase complex beta subunit TMEM30B) (Transmembrane protein 30B)
Q3MUY2	F6RHL0	ENSMMUG00000010318	PF03966	Macaque	Old world		Phosphatidylinositol N-acetylglucosaminyltransferase subunit Y (Phosphatidylinositol-glycan biosynthesis class Y protein) (PIG-Y)
Q50LG9	A0A096N203	ENSPANG00000024704	PF14956	Baboon	Old world		Leucine-rich repeat-containing protein 24
Q53H96	F7FLW2	ENSMMUG00000001645	PF00736	Macaque	Old world		Pyrroline-5-carboxylate reductase 3 (P5C reductase 3) (P5CR 3) (EC 1.5.1.2) (Pyrroline-5-carboxylate reductase-like protein)
Q53H96	F7FLW2	ENSMMUG00000001645	PF10587	Macaque	Old world		Pyrroline-5-carboxylate reductase 3 (P5C reductase 3) (P5CR 3) (EC 1.5.1.2) (Pyrroline-5-carboxylate reductase-like protein)
Q56UN5	F6TGU2	ENSCJAG00000011631	PF12796	Marmoset	New world		Mitogen-activated protein kinase kinase kinase 19 (EC 2.7.11.1) (Regulated in COPD, protein kinase) (SPS1/STE20-related protein kinase YSK4)
Q5JPI9	F7IDP0	ENSCJAG00000012593	PF15242	Marmoset	New world		EEF1A lysine methyltransferase 2 (EC 2.1.1.-) (Methyltransferase-like protein 10) (Protein-lysine N-methyltransferase METTL10)
Q5K651	A0A096NG04	ENSPANG00000011875	PF04326	Baboon	Old world		Sterile alpha motif domain-containing protein 9 (SAM domain-containing protein 9)
Q5K651	A0A0D9SCP3	ENSCSAG00000019122	PF04326	Vervet	Old world		Sterile alpha motif domain-containing protein 9 (SAM domain-containing protein 9)
Q5K651	F7HLR5	ENSMMUG00000000170	PF04326	Macaque	Old world		Sterile alpha motif domain-containing protein 9 (SAM domain-containing protein 9)
Q5TAQ9	F7DQC9	ENSMMUG00000017841	PF04614	Macaque	Old world		DDB1- and CUL4-associated factor 8 (WD repeat-containing protein 42A)
Q5TC82	A0A0D9RHC8	ENSCSAG00000011823	PF00079	Vervet	Old world		Roquin-1 (Roquin) (EC 2.3.2.27) (RING finger and C3H zinc finger protein 1) (RING finger and CCCH-type zinc finger domain-containing protein 1) (RING finger protein 198)
Q5TGL8	H0XFG6	ENSOGAG00000016490	PF00787	Bushbaby	Prosimian		PX domain-containing protein 1
Q5VXM1	A0A2I3LZG0	ENSPANG00000015482	PF00100	Baboon	Old world		CUB domain-containing protein 2
Q5VXM1	A0A2R8MQW1	ENSCJAG00000004989	PF00100	Marmoset	New world		CUB domain-containing protein 2
Q5VXM1	F7DDA2	ENSMMUG00000015947	PF00100	Macaque	Old world		CUB domain-containing protein 2
Q5VXM1	G3RLH5	ENSGGOG00000017032	PF00100	Gorilla	Ape		CUB domain-containing protein 2
Q5VXM1	H2RBL3	ENSPTRG00000034216	PF00100	Chimpanzee	Ape		CUB domain-containing protein 2
Q68CZ2	A0A0D9RTC1	ENSCSAG00000015783	PF00130	Vervet	Old world		Tensin-3 (Tensin-like SH2 domain-containing protein 1) (Tumor endothelial marker 6)
Q68CZ2	F6T1G8	ENSMMUG00000019393	PF00130	Macaque	Old world		Tensin-3 (Tensin-like SH2 domain-containing protein 1) (Tumor endothelial marker 6)
Q6IAA8	A0A2R8MV75	ENSCJAG00000069144	PF15243	Marmoset	New world		Ragulator complex protein LAMTOR1 (Late endosomal/lysosomal adaptor and MAPK and MTOR activator 1) (Lipid raft adaptor protein p18) (Protein associated with DRMs and endosomes) (p27Kip1-releasing factor from RhoA) (p27RF-Rho)
Q6IN97	H2NAA9	ENSPPYG00000002245	PF00373	Orangutan	Ape		Putative protein FRMPD2-like (FERM and PDZ domain-containing protein 2 pseudogene 1) (FERM and PDZ domain-containing protein 2B pseudogene) (PDZ domain-containing protein 5A)
Q6IN97	H2NAA9	ENSPPYG00000002245	PF09379	Orangutan	Ape		Putative protein FRMPD2-like (FERM and PDZ domain-containing protein 2 pseudogene 1) (FERM and PDZ domain-containing protein 2B pseudogene) (PDZ domain-containing protein 5A)
Q6IN97	H2NAA9	ENSPPYG00000002245	PF09380	Orangutan	Ape		Putative protein FRMPD2-like (FERM and PDZ domain-containing protein 2 pseudogene 1) (FERM and PDZ domain-containing protein 2B pseudogene) (PDZ domain-containing protein 5A)
Q6IQ55	A0A2I3FX59	ENSNLEG00000004576	PF00038	Gibbon	Ape		Tau-tubulin kinase 2 (EC 2.7.11.1)
Q6IQ55	A0A2I3FX59	ENSNLEG00000004576	PF16208	Gibbon	Ape		Tau-tubulin kinase 2 (EC 2.7.11.1)
Q6IQ55	G3REJ4	ENSGGOG00000014329	PF00038	Gorilla	Ape		Tau-tubulin kinase 2 (EC 2.7.11.1)
Q6IQ55	G3REJ4	ENSGGOG00000014329	PF16208	Gorilla	Ape		Tau-tubulin kinase 2 (EC 2.7.11.1)
Q6IQ55	H2Q999	ENSPTRG00000006982	PF00038	Chimpanzee	Ape		Tau-tubulin kinase 2 (EC 2.7.11.1)
Q6IQ55	H2Q999	ENSPTRG00000006982	PF16208	Chimpanzee	Ape		Tau-tubulin kinase 2 (EC 2.7.11.1)
Q6NS38	F7DWK4	ENSMMUG00000039553	PF00443	Macaque	Old world		DNA oxidative demethylase ALKBH2 (EC 1.14.11.33) (Alkylated DNA repair protein alkB homolog 2) (Alpha-ketoglutarate-dependent dioxygenase alkB homolog 2) (Oxy DC1)
Q6NSI1	H2NS14	ENSPPYG00000007735	PF12001	Orangutan	Ape		Putative ankyrin repeat domain-containing protein 26-like protein
Q6NSI1	H2NS14	ENSPPYG00000007735	PF14915	Orangutan	Ape		Putative ankyrin repeat domain-containing protein 26-like protein
Q6NVV9	H2PQ49	ENSPPYG00000018533	PF01421	Orangutan	Ape		Putative disintegrin and metalloproteinase domain-containing protein 5 (Putative transmembrane metalloproteinase-like, disintegrin-like, and cysteine-rich protein II) (tMDC II)
Q6NX45	H2NP68	ENSPPYG00000006781	PF14987	Orangutan	Ape		Zinc finger protein 774
Q6P1X6	A0A096MR44	ENSPANG00000007684	PF01463	Baboon	Old world		UPF0598 protein C8orf82
Q6P1X6	A0A096MR44	ENSPANG00000007684	PF13855	Baboon	Old world		UPF0598 protein C8orf82
Q6P1X6	A0A096MR44	ENSPANG00000007684	PF13895	Baboon	Old world		UPF0598 protein C8orf82
Q6PF05	A0A0D9RX26	ENSCSAG00000017131	PF13174	Vervet	Old world	sameclan	Tetratricopeptide repeat protein 23-like
Q6PID6	A0A096NP50	ENSPANG00000014909	PF00069	Baboon	Old world		Tetratricopeptide repeat protein 33 (TPR repeat protein 33) (Osmosis-responsive factor)
Q6PID6	A0A096NP50	ENSPANG00000014909	PF16579	Baboon	Old world		Tetratricopeptide repeat protein 33 (TPR repeat protein 33) (Osmosis-responsive factor)
Q6PIF2	F6V1Z5	ENSMMUG00000004390	PF01409	Macaque	Old world		Synaptonemal complex central element protein 2 (Central element synaptonemal complex protein 1)
Q6PIF2	F6V1Z5	ENSMMUG00000004390	PF18552	Macaque	Old world		Synaptonemal complex central element protein 2 (Central element synaptonemal complex protein 1)
Q6PIF2	F6V1Z5	ENSMMUG00000004390	PF18553	Macaque	Old world		Synaptonemal complex central element protein 2 (Central element synaptonemal complex protein 1)
Q6PIF2	F6V1Z5	ENSMMUG00000004390	PF18554	Macaque	Old world		Synaptonemal complex central element protein 2 (Central element synaptonemal complex protein 1)
Q6PJG2	A0A096NBV0	ENSPANG00000015765	PF00096	Baboon	Old world		Mitotic deacetylase-associated SANT domain protein (ELM2 and SANT domain-containing protein 1)
Q6PJG2	A0A0D9RJS3	ENSCSAG00000012679	PF00096	Vervet	Old world		Mitotic deacetylase-associated SANT domain protein (ELM2 and SANT domain-containing protein 1)
Q6PJG2	F7CEF7	ENSMMUG00000004913	PF00096	Macaque	Old world		Mitotic deacetylase-associated SANT domain protein (ELM2 and SANT domain-containing protein 1)
Q6PJG2	F7ERP7	ENSCJAG00000009935	PF00096	Marmoset	New world		Mitotic deacetylase-associated SANT domain protein (ELM2 and SANT domain-containing protein 1)
Q6PJG2	G1S1U3	ENSNLEG00000016069	PF00096	Gibbon	Ape		Mitotic deacetylase-associated SANT domain protein (ELM2 and SANT domain-containing protein 1)
Q6PJG2	G3SCN7	ENSGGOG00000006163	PF00096	Gorilla	Ape		Mitotic deacetylase-associated SANT domain protein (ELM2 and SANT domain-containing protein 1)
Q6PJG2	H2NLR2	ENSPPYG00000005975	PF00096	Orangutan	Ape		Mitotic deacetylase-associated SANT domain protein (ELM2 and SANT domain-containing protein 1)
Q6PJG2	H2Q8K6	ENSPTRG00000006523	PF00096	Chimpanzee	Ape		Mitotic deacetylase-associated SANT domain protein (ELM2 and SANT domain-containing protein 1)
Q6UWB4	F6Q3F0	ENSMMUG00000012043	PF01625	Macaque	Old world		Serine protease 55 (EC 3.4.21.-) (Testis serine protease 1) (T-SP1)
Q6ZR08	A0A096NG50	ENSPANG00000013369	PF12777	Baboon	Old world		Dynein axonemal heavy chain 12 (Axonemal beta dynein heavy chain 12) (Axonemal dynein heavy chain 12-like protein) (Axonemal dynein heavy chain 7-like protein) (Ciliary dynein heavy chain 12) (Dynein axonemal heavy chain 7-like) (Dynein heavy chain domain-containing protein 2)
Q6ZR08	A0A096NG50	ENSPANG00000013369	PF12781	Baboon	Old world		Dynein axonemal heavy chain 12 (Axonemal beta dynein heavy chain 12) (Axonemal dynein heavy chain 12-like protein) (Axonemal dynein heavy chain 7-like protein) (Ciliary dynein heavy chain 12) (Dynein axonemal heavy chain 7-like) (Dynein heavy chain domain-containing protein 2)
Q6ZR08	A0A2I3GXG0	ENSNLEG00000007264	PF12777	Gibbon	Ape		Dynein axonemal heavy chain 12 (Axonemal beta dynein heavy chain 12) (Axonemal dynein heavy chain 12-like protein) (Axonemal dynein heavy chain 7-like protein) (Ciliary dynein heavy chain 12) (Dynein axonemal heavy chain 7-like) (Dynein heavy chain domain-containing protein 2)
Q6ZR08	A0A2I3GXG0	ENSNLEG00000007264	PF12781	Gibbon	Ape		Dynein axonemal heavy chain 12 (Axonemal beta dynein heavy chain 12) (Axonemal dynein heavy chain 12-like protein) (Axonemal dynein heavy chain 7-like protein) (Ciliary dynein heavy chain 12) (Dynein axonemal heavy chain 7-like) (Dynein heavy chain domain-containing protein 2)
Q6ZR08	A0A2I3TN80	ENSPTRG00000015049	PF12777	Chimpanzee	Ape		Dynein axonemal heavy chain 12 (Axonemal beta dynein heavy chain 12) (Axonemal dynein heavy chain 12-like protein) (Axonemal dynein heavy chain 7-like protein) (Ciliary dynein heavy chain 12) (Dynein axonemal heavy chain 7-like) (Dynein heavy chain domain-containing protein 2)
Q6ZR08	A0A2I3TN80	ENSPTRG00000015049	PF12781	Chimpanzee	Ape		Dynein axonemal heavy chain 12 (Axonemal beta dynein heavy chain 12) (Axonemal dynein heavy chain 12-like protein) (Axonemal dynein heavy chain 7-like protein) (Ciliary dynein heavy chain 12) (Dynein axonemal heavy chain 7-like) (Dynein heavy chain domain-containing protein 2)
Q6ZR52	A0A096N0B1	ENSPANG00000037775	PF01352	Baboon	Old world		Zinc finger protein 493
Q6ZR52	A0A2I3GFJ3	ENSNLEG00000032017	PF01352	Gibbon	Ape		Zinc finger protein 493
Q6ZR52	H2QFW6	ENSPTRG00000033732	PF01352	Chimpanzee	Ape		Zinc finger protein 493
Q6ZUG5	A0A096N4C8	ENSPANG00000013114	PF15084	Baboon	Old world		Uncharacterized protein FLJ43738
Q6ZUG5	A0A0D9R8S3	ENSCSAG00000008754	PF15084	Vervet	Old world		Uncharacterized protein FLJ43738
Q6ZUG5	F7ETD2	ENSCJAG00000017479	PF15084	Marmoset	New world		Uncharacterized protein FLJ43738
Q719H9	A0A0D9RZ00	ENSCSAG00000017816	PF12012	Vervet	Old world		BTB/POZ domain-containing protein KCTD1 (Potassium channel tetramerization domain-containing protein 1)
Q719H9	A0A2I3N367	ENSPANG00000024016	PF12012	Baboon	Old world		BTB/POZ domain-containing protein KCTD1 (Potassium channel tetramerization domain-containing protein 1)
Q719H9	A0A2R8MJX2	ENSCJAG00000020728	PF12012	Marmoset	New world		BTB/POZ domain-containing protein KCTD1 (Potassium channel tetramerization domain-containing protein 1)
Q719H9	F6Q984	ENSMMUG00000004595	PF12012	Macaque	Old world		BTB/POZ domain-containing protein KCTD1 (Potassium channel tetramerization domain-containing protein 1)
Q719H9	G1R434	ENSNLEG00000006544	PF12012	Gibbon	Ape		BTB/POZ domain-containing protein KCTD1 (Potassium channel tetramerization domain-containing protein 1)
Q719H9	H2NW34	ENSPPYG00000009078	PF12012	Orangutan	Ape		BTB/POZ domain-containing protein KCTD1 (Potassium channel tetramerization domain-containing protein 1)
Q719H9	H2QED6	ENSPTRG00000009935	PF12012	Chimpanzee	Ape		BTB/POZ domain-containing protein KCTD1 (Potassium channel tetramerization domain-containing protein 1)
Q75MW2	H2PNZ6	ENSPPYG00000035963	PF01352	Orangutan	Ape		Protein ZNF767 (Zinc finger protein 767 pseudogene)
Q7L099	A0A096MZ45	ENSPANG00000006247	PF01363	Baboon	Old world		Protein RUFY3 (RUN and FYVE domain-containing protein 3) (Rap2-interacting protein x) (RIPx) (Single axon-regulated protein) (Singar)
Q7L099	A0A2I3TSU6	ENSPTRG00000016135	PF01363	Chimpanzee	Ape		Protein RUFY3 (RUN and FYVE domain-containing protein 3) (Rap2-interacting protein x) (RIPx) (Single axon-regulated protein) (Singar)
Q7L099	H0WYT4	ENSOGAG00000008593	PF01363	Bushbaby	Prosimian		Protein RUFY3 (RUN and FYVE domain-containing protein 3) (Rap2-interacting protein x) (RIPx) (Single axon-regulated protein) (Singar)
Q7L099	H9Z6I6	ENSMMUG00000004465	PF01363	Macaque	Old world		Protein RUFY3 (RUN and FYVE domain-containing protein 3) (Rap2-interacting protein x) (RIPx) (Single axon-regulated protein) (Singar)
Q7L590	A0A2I3NHM9	ENSPANG00000023347	PF11577	Baboon	Old world		Protein MCM10 homolog (HsMCM10)
Q7L590	A0A2I3NHM9	ENSPANG00000023347	PF16516	Baboon	Old world		Protein MCM10 homolog (HsMCM10)
Q7RTR2	H0XE92	ENSOGAG00000015909	PF14484	Bushbaby	Prosimian		NLR family CARD domain-containing protein 3 (CARD15-like protein) (Caterpiller protein 16.2) (CLR16.2) (NACHT, LRR and CARD domains-containing protein 3) (Nucleotide-binding oligomerization domain protein 3)
Q7Z2Y8	H0XKM2	ENSOGAG00000028235	PF01823	Bushbaby	Prosimian		Interferon-induced very large GTPase 1 (Interferon-induced very large GTPase pseudogene 1)
Q7Z410	F6R805	ENSMMUG00000001190	PF01390	Macaque	Old world		Transmembrane protease serine 9 (EC 3.4.21.-) (Polyserase-I) (Polyserine protease 1) (Polyserase-1) [Cleaved into: Serase-1; Serase-2; Serase-3]
Q7Z410	H0X9I0	ENSOGAG00000013627	PF01390	Bushbaby	Prosimian		Transmembrane protease serine 9 (EC 3.4.21.-) (Polyserase-I) (Polyserine protease 1) (Polyserase-1) [Cleaved into: Serase-1; Serase-2; Serase-3]
Q86SQ9	F7I4W9	ENSCJAG00000009802	PF01101	Marmoset	New world		Dehydrodolichyl diphosphate synthase complex subunit DHDDS (EC 2.5.1.87) (Cis-isoprenyltransferase) (CIT) (Cis-IPTase) (Cis-prenyltransferase subunit hCIT) (Epididymis tissue protein Li 189m)
Q86T20	A0A2J8Y368	ENSPPYG00000016514	PF17700	Orangutan	Ape		Small integral membrane protein 29 (Protein LBH)
Q86TL2	A0A0D9RKX7	ENSCSAG00000013113	PF15682	Vervet	Old world		Store-operated calcium entry regulator STIMATE (STIM-activating enhancer encoded by TMEM110) (Transmembrane protein 110)
Q86TL2	F7HL59	ENSMMUG00000014526	PF15682	Macaque	Old world		Store-operated calcium entry regulator STIMATE (STIM-activating enhancer encoded by TMEM110) (Transmembrane protein 110)
Q86TL2	H0XRQ1	ENSOGAG00000033993	PF15682	Bushbaby	Prosimian		Store-operated calcium entry regulator STIMATE (STIM-activating enhancer encoded by TMEM110) (Transmembrane protein 110)
Q86TL2	H2PAI1	ENSPPYG00000013793	PF15682	Orangutan	Ape		Store-operated calcium entry regulator STIMATE (STIM-activating enhancer encoded by TMEM110) (Transmembrane protein 110)
Q86U42	A0A2I2YPX6	ENSGGOG00000022683	PF00452	Gorilla	Ape		Polyadenylate-binding protein 2 (PABP-2) (Poly(A)-binding protein 2) (Nuclear poly(A)-binding protein 1) (Poly(A)-binding protein II) (PABII) (Polyadenylate-binding nuclear protein 1)
Q86U42	A0A2I2YPX6	ENSGGOG00000022683	PF02180	Gorilla	Ape		Polyadenylate-binding protein 2 (PABP-2) (Poly(A)-binding protein 2) (Nuclear poly(A)-binding protein 1) (Poly(A)-binding protein II) (PABII) (Polyadenylate-binding nuclear protein 1)
Q86U42	A0A2I3GEA7	ENSNLEG00000015007	PF00452	Gibbon	Ape		Polyadenylate-binding protein 2 (PABP-2) (Poly(A)-binding protein 2) (Nuclear poly(A)-binding protein 1) (Poly(A)-binding protein II) (PABII) (Polyadenylate-binding nuclear protein 1)
Q86U42	A0A2I3GEA7	ENSNLEG00000015007	PF02180	Gibbon	Ape		Polyadenylate-binding protein 2 (PABP-2) (Poly(A)-binding protein 2) (Nuclear poly(A)-binding protein 1) (Poly(A)-binding protein II) (PABII) (Polyadenylate-binding nuclear protein 1)
Q86U42	K7C6D4	ENSPTRG00000006167	PF00452	Chimpanzee	Ape		Polyadenylate-binding protein 2 (PABP-2) (Poly(A)-binding protein 2) (Nuclear poly(A)-binding protein 1) (Poly(A)-binding protein II) (PABII) (Polyadenylate-binding nuclear protein 1)
Q86U42	K7C6D4	ENSPTRG00000006167	PF02180	Chimpanzee	Ape		Polyadenylate-binding protein 2 (PABP-2) (Poly(A)-binding protein 2) (Nuclear poly(A)-binding protein 1) (Poly(A)-binding protein II) (PABII) (Polyadenylate-binding nuclear protein 1)
Q86VS8	F7GTC3	ENSMMUG00000019866	PF01239	Macaque	Old world		Protein Hook homolog 3 (h-hook3) (hHK3)
Q86WS3	H2NDB5	ENSPPYG00000003222	PF00100	Orangutan	Ape		Oocyte-secreted protein 2 (Placenta-specific 1-like protein) (Protein TMEM122)
Q86WT6	F6WVB3	ENSCJAG00000002369	PF15101	Marmoset	New world		E3 ubiquitin-protein ligase TRIM69 (EC 2.3.2.27) (RFP-like domain-containing protein trimless) (RING finger protein 36) (RING-type E3 ubiquitin transferase TRIM69) (Tripartite motif-containing protein 69)
Q86XR8	H2NF07	ENSPPYG00000003792	PF02893	Orangutan	Ape		Centrosomal protein of 57 kDa (Cep57) (FGF2-interacting protein) (Testis-specific protein 57) (Translokin)
Q86XR8	H2NF07	ENSPPYG00000003792	PF06602	Orangutan	Ape		Centrosomal protein of 57 kDa (Cep57) (FGF2-interacting protein) (Testis-specific protein 57) (Translokin)
Q86Z02	F7H7R1	ENSMMUG00000021535	PF02191	Macaque	Old world		Homeodomain-interacting protein kinase 1 (EC 2.7.11.1) (Nuclear body-associated kinase 2)
Q8IV35	F6VZE5	ENSMMUG00000022925	PF00079	Macaque	Old world		WD repeat-containing protein 49
Q8IYE1	A0A096NCQ6	ENSPANG00000018162	PF04588	Baboon	Old world		Coiled-coil domain-containing protein 13
Q8IYR6	A0A0D9RFI4	ENSCSAG00000011159	PF13873	Vervet	Old world		Tomoregulin-1 (TR-1) (H7365) (Transmembrane protein with EGF-like and one follistatin-like domain)
Q8IYR6	F6T7D1	ENSCJAG00000011484	PF13873	Marmoset	New world		Tomoregulin-1 (TR-1) (H7365) (Transmembrane protein with EGF-like and one follistatin-like domain)
Q8IYR6	F6ZHT2	ENSMMUG00000009775	PF13873	Macaque	Old world		Tomoregulin-1 (TR-1) (H7365) (Transmembrane protein with EGF-like and one follistatin-like domain)
Q8IYR6	G1S5H7	ENSNLEG00000017101	PF13873	Gibbon	Ape		Tomoregulin-1 (TR-1) (H7365) (Transmembrane protein with EGF-like and one follistatin-like domain)
Q8IYR6	G3QJ45	ENSGGOG00000026943	PF13873	Gorilla	Ape		Tomoregulin-1 (TR-1) (H7365) (Transmembrane protein with EGF-like and one follistatin-like domain)
Q8IYR6	K7DCF5	ENSPTRG00000021194	PF13873	Chimpanzee	Ape		Tomoregulin-1 (TR-1) (H7365) (Transmembrane protein with EGF-like and one follistatin-like domain)
Q8IYU4	H0XCA9	ENSOGAG00000014977	PF00627	Bushbaby	Prosimian		Ubiquilin-like protein
Q8IYW5	F6X8M3	ENSMMUG00000004035	PF15080	Macaque	Old world		E3 ubiquitin-protein ligase RNF168 (hRNF168) (EC 2.3.2.27) (RING finger protein 168) (RING-type E3 ubiquitin transferase RNF168)
Q8IZM9	A0A096NVH1	ENSPANG00000021510	PF14634	Baboon	Old world		Probable sodium-coupled neutral amino acid transporter 6 (N-system amino acid transporter 1) (NAT-1) (Na(+)-coupled neutral amino acid transporter 6) (Solute carrier family 38 member 6)
Q8IZS7	H0Y0S6	ENSOGAG00000024934	PF00059	Bushbaby	Prosimian		Putative C-type lectin-like domain family 1 (C-type lectin-like domain family 1 pseudogene) (Dendritic cell-associated lectin 1) (DC-associated lectin-1) (DCAL-1)
Q8N0X7	A0A096N684	ENSPANG00000018678	PF15372	Baboon	Old world		Spartin (Spastic paraplegia 20 protein) (Trans-activated by hepatitis C virus core protein 1)
Q8N2Z9	F6VFH3	ENSMMUG00000023030	PF03002	Macaque	Old world		Centromere protein S (CENP-S) (Apoptosis-inducing TAF9-like domain-containing protein 1) (FANCM-associated histone fold protein 1) (FANCM-interacting histone fold protein 1) (Fanconi anemia-associated polypeptide of 16 kDa)
Q8N2Z9	H2N958	ENSPPYG00000001900	PF03002	Orangutan	Ape		Centromere protein S (CENP-S) (Apoptosis-inducing TAF9-like domain-containing protein 1) (FANCM-associated histone fold protein 1) (FANCM-interacting histone fold protein 1) (Fanconi anemia-associated polypeptide of 16 kDa)
Q8N5L8	F7H7G6	ENSMMUG00000020782	PF07426	Macaque	Old world		Ribonuclease P protein subunit p25-like protein (RNase P protein subunit-like p25) (Rpp25-like protein)
Q8N635	F6YDQ0	ENSMMUG00000000739	PF17244	Macaque	Old world	sameclan	Meiosis-specific with OB domain-containing protein (EC 3.1.-.-)
Q8N635	G1RC20	ENSNLEG00000008811	PF17244	Gibbon	Ape	sameclan	Meiosis-specific with OB domain-containing protein (EC 3.1.-.-)
Q8N9W4	A0A2I3SSL6	ENSPTRG00000051938	PF19046	Chimpanzee	Ape		Golgin subfamily A member 6-like protein 2
Q8N9W4	G3S3G6	ENSGGOG00000025127	PF19046	Gorilla	Ape		Golgin subfamily A member 6-like protein 2
Q8NA54	F7GL80	ENSCJAG00000017429	PF00612	Marmoset	New world		IQ and ubiquitin-like domain-containing protein
Q8NB15	H0WGU5	ENSOGAG00000000623	PF15314	Bushbaby	Prosimian		Zinc finger protein 511
Q8NDV7	F6TUK7	ENSMMUG00000020428	PF12938	Macaque	Old world		Trinucleotide repeat-containing gene 6A protein (CAG repeat protein 26) (EMSY interactor protein) (GW182 autoantigen) (Protein GW1) (Glycine-tryptophan protein of 182 kDa)
Q8NDV7	H2R4F2	ENSPTRG00000007898	PF12938	Chimpanzee	Ape		Trinucleotide repeat-containing gene 6A protein (CAG repeat protein 26) (EMSY interactor protein) (GW182 autoantigen) (Protein GW1) (Glycine-tryptophan protein of 182 kDa)
Q8NEZ5	F7HRI0	ENSMMUG00000009160	PF00179	Macaque	Old world		F-box only protein 22 (F-box protein FBX22p44)
Q8TAC2	A0A0A0MV01	ENSPANG00000008417	PF01958	Baboon	Old world		Josephin-2 (EC 3.4.19.12) (Josephin domain-containing protein 2)
Q8TAF3	A0A2I3M9M9	ENSPANG00000015970	PF13174	Baboon	Old world		WD repeat-containing protein 48 (USP1-associated factor 1) (WD repeat endosomal protein) (p80)
Q8TBZ9	G1RYP0	ENSNLEG00000015120	PF04940	Gibbon	Ape		Testis-expressed protein 47
Q8TBZ9	G3RY79	ENSGGOG00000027057	PF04940	Gorilla	Ape		Testis-expressed protein 47
Q8TBZ9	H2PMZ2	ENSPPYG00000017836	PF04940	Orangutan	Ape		Testis-expressed protein 47
Q8TDQ0	H2PH67	ENSPPYG00000015984	PF05983	Orangutan	Ape		Hepatitis A virus cellular receptor 2 (HAVcr-2) (T-cell immunoglobulin and mucin domain-containing protein 3) (TIMD-3) (T-cell immunoglobulin mucin receptor 3) (TIM-3) (T-cell membrane protein 3) (CD antigen CD366)
Q8TDU6	F6UW78	ENSMMUG00000022808	PF04045	Macaque	Old world		G-protein coupled bile acid receptor 1 (G-protein coupled receptor GPCR19) (hGPCR19) (Membrane-type receptor for bile acids) (M-BAR) (hBG37) (BG37)
Q8TF20	H2PCL6	ENSPPYG00000014502	PF01352	Orangutan	Ape		Zinc finger protein 721
Q8WX94	G1RI93	ENSNLEG00000010637	PF13855	Gibbon	Ape	sameclan	NACHT, LRR and PYD domains-containing protein 7 (Nucleotide-binding oligomerization domain protein 12) (PYRIN-containing APAF1-like protein 3)
Q8WXW3	A0A0D9RYF3	ENSCSAG00000017614	PF00096	Vervet	Old world		Progesterone-induced-blocking factor 1 (PIBF) (Centrosomal protein of 90 kDa) (CEP90)
Q92546	F7FX74	ENSCJAG00000009924	PF00170	Marmoset	New world		RAB6A-GEF complex partner protein 2 (Retrograde Golgi transport protein RGP1 homolog)
Q92681	A0A0D9S8I1	ENSCSAG00000000836	PF09668	Vervet	Old world		Regulatory solute carrier protein family 1 member 1 (Transporter regulator RS1) (hRS1)
Q92681	F7GNT7	ENSMMUG00000019912	PF09668	Macaque	Old world		Regulatory solute carrier protein family 1 member 1 (Transporter regulator RS1) (hRS1)
Q92871	H2P4J9	ENSPPYG00000011875	PF05903	Orangutan	Ape		Phosphomannomutase 1 (PMM 1) (EC 5.4.2.8) (PMMH-22)
Q96CV9	A0A096P3F9	ENSPANG00000023347	PF09329	Baboon	Old world		Optineurin (E3-14.7K-interacting protein) (FIP-2) (Huntingtin yeast partner L) (Huntingtin-interacting protein 7) (HIP-7) (Huntingtin-interacting protein L) (NEMO-related protein) (Optic neuropathy-inducing protein) (Transcription factor IIIA-interacting protein) (TFIIIA-IntP)
Q96CV9	A0A096P3F9	ENSPANG00000023347	PF09332	Baboon	Old world		Optineurin (E3-14.7K-interacting protein) (FIP-2) (Huntingtin yeast partner L) (Huntingtin-interacting protein 7) (HIP-7) (Huntingtin-interacting protein L) (NEMO-related protein) (Optic neuropathy-inducing protein) (Transcription factor IIIA-interacting protein) (TFIIIA-IntP)
Q96EF6	H2NYQ9	ENSPPYG00000009949	PF00587	Orangutan	Ape		F-box only protein 17 (F-box only protein 26)
Q96FJ0	A0A0D9R393	ENSCSAG00000006795	PF00020	Vervet	Old world		AMSH-like protease (AMSH-LP) (EC 3.4.19.-) (STAM-binding protein-like 1)
Q96FJ0	A0A0D9R393	ENSCSAG00000006795	PF00531	Vervet	Old world		AMSH-like protease (AMSH-LP) (EC 3.4.19.-) (STAM-binding protein-like 1)
Q96HV5	F7HP78	ENSMMUG00000046626	PF00151	Macaque	Old world		Transmembrane protein 41A
Q96I36	F7G8C2	ENSMMUG00000006532	PF01210	Macaque	Old world		Cytochrome c oxidase assembly protein COX14
Q96I36	F7G8C2	ENSMMUG00000006532	PF07479	Macaque	Old world		Cytochrome c oxidase assembly protein COX14
Q96JP2	A0A0D9QXS0	ENSCSAG00000004836	PF00373	Vervet	Old world		Unconventional myosin-XVB (Myosin XVBP) (Unconventional myosin-15B)
Q96JP2	A0A2I3HJ43	ENSNLEG00000001105	PF00373	Gibbon	Ape		Unconventional myosin-XVB (Myosin XVBP) (Unconventional myosin-15B)
Q96JP2	A0A2I3MNX3	ENSPANG00000020136	PF00373	Baboon	Old world		Unconventional myosin-XVB (Myosin XVBP) (Unconventional myosin-15B)
Q96JP2	A0A2I3TTV4	ENSPTRG00000049499	PF00373	Chimpanzee	Ape		Unconventional myosin-XVB (Myosin XVBP) (Unconventional myosin-15B)
Q96JP2	A0A2R8MTK1	ENSCJAG00000014244	PF00373	Marmoset	New world		Unconventional myosin-XVB (Myosin XVBP) (Unconventional myosin-15B)
Q96JP2	F6YVR2	ENSMMUG00000064684	PF00373	Macaque	Old world		Unconventional myosin-XVB (Myosin XVBP) (Unconventional myosin-15B)
Q96JP2	G3R221	ENSGGOG00000009450	PF00373	Gorilla	Ape		Unconventional myosin-XVB (Myosin XVBP) (Unconventional myosin-15B)
Q96JP5	A0A096N0J3	ENSPANG00000010800	PF01110	Baboon	Old world		E3 ubiquitin-protein ligase ZFP91 (EC 2.3.2.27) (RING-type E3 ubiquitin transferase ZFP91) (Zinc finger protein 757) (Zinc finger protein 91 homolog) (Zfp-91)
Q96JP5	H2NDD4	ENSPPYG00000003246	PF01110	Orangutan	Ape		E3 ubiquitin-protein ligase ZFP91 (EC 2.3.2.27) (RING-type E3 ubiquitin transferase ZFP91) (Zinc finger protein 757) (Zinc finger protein 91 homolog) (Zfp-91)
Q96L92	B4UT13	ENSOGAG00000005184	PF00183	Bushbaby	Prosimian		Sorting nexin-27
Q96MC6	A0A2I2Z5P1	ENSGGOG00000000908	PF04142	Gorilla	Ape		Hippocampus abundant transcript 1 protein (Major facilitator superfamily domain-containing 14A) (Putative tetracycline transporter-like protein)
Q96MX6	H2QI03	ENSPTRG00000041941	PF13202	Chimpanzee	Ape		Dynein axonemal assembly factor 10 (WD repeat-containing protein 92) (WD repeat-containing protein Monad)
Q96MY7	F6TJB9	ENSMMUG00000029273	PF01150	Macaque	Old world		Protein FAM161B
Q96NN9	A0A096NS76	ENSPANG00000026324	PF00017	Baboon	Old world		Apoptosis-inducing factor 3 (EC 1.-.-.-) (Apoptosis-inducing factor-like protein)
Q96NN9	A0A096NS76	ENSPANG00000026324	PF14604	Baboon	Old world		Apoptosis-inducing factor 3 (EC 1.-.-.-) (Apoptosis-inducing factor-like protein)
Q96Q27	H0XII5	ENSOGAG00000031214	PF02809	Bushbaby	Prosimian		Ankyrin repeat and SOCS box protein 2 (ASB-2)
Q99755	H0WLK9	ENSOGAG00000002846	PF14987	Bushbaby	Prosimian		Phosphatidylinositol 4-phosphate 5-kinase type-1 alpha (PIP5K1-alpha) (PtdIns(4)P-5-kinase 1 alpha) (EC 2.7.1.68) (68 kDa type I phosphatidylinositol 4-phosphate 5-kinase alpha) (Phosphatidylinositol 4-phosphate 5-kinase type I alpha) (PIP5KIalpha)
Q99966	F7FG01	ENSMMUG00000003296	PF00850	Macaque	Old world		Cbp/p300-interacting transactivator 1 (Melanocyte-specific protein 1)
Q99966	H2PW07	ENSPPYG00000020464	PF00850	Orangutan	Ape		Cbp/p300-interacting transactivator 1 (Melanocyte-specific protein 1)
Q9BQ83	F7EDY5	ENSMMUG00000022330	PF00685	Macaque	Old world		Structure-specific endonuclease subunit SLX1 (EC 3.1.-.-) (GIY-YIG domain-containing protein 1)
Q9BQ83	F7ILF0	ENSCJAG00000087047	PF00685	Marmoset	New world		Structure-specific endonuclease subunit SLX1 (EC 3.1.-.-) (GIY-YIG domain-containing protein 1)
Q9BRJ6	A0A1D5QIL1	ENSMMUG00000007206	PF01428	Macaque	Old world		Uncharacterized protein C7orf50
Q9BRP7	H2NF99	ENSPPYG00000003866	PF03901	Orangutan	Ape		Ferredoxin-fold anticodon-binding domain-containing protein 1 (FDX-ACDB domain-containing protein 1)
Q9BT81	A0A1D5QV24	ENSMMUG00000010180	PF01585	Macaque	Old world		Transcription factor SOX-7
Q9BVK8	A0A1D5QS90	ENSMMUG00000000845	PF00689	Macaque	Old world		Transmembrane protein 147 (Protein NIFIE 14)
Q9BVK8	A0A1D5QS90	ENSMMUG00000000845	PF00690	Macaque	Old world		Transmembrane protein 147 (Protein NIFIE 14)
Q9BVK8	A0A1D5QS90	ENSMMUG00000000845	PF09040	Macaque	Old world		Transmembrane protein 147 (Protein NIFIE 14)
Q9BW04	H2N3W6	ENSPPYG00000000273	PF02338	Orangutan	Ape		Specifically androgen-regulated gene protein
Q9BXG8	H0XN13	ENSOGAG00000028918	PF11348	Bushbaby	Prosimian		Spermatogenic leucine zipper protein 1 (Testis-specific protein 1) (Testis-specific protein NYD-TSP1)
Q9BXI6	A0A096NJG4	ENSPANG00000017139	PF13840	Baboon	Old world		TBC1 domain family member 10A (EBP50-PDX interactor of 64 kDa) (EPI64 protein) (Rab27A-GAP-alpha)
Q9BY41	A0A096MM52	ENSPANG00000006122	PF04487	Baboon	Old world		Histone deacetylase 8 (HD8) (EC 3.5.1.98) (Protein deacetylase HDAC8) (EC 3.5.1.-) (Protein decrotonylase HDAC8) (EC 3.5.1.-)
Q9BYK8	A0A0D9RV44	ENSCSAG00000016417	PF00642	Vervet	Old world		Helicase with zinc finger domain 2 (ATP-dependent helicase PRIC285) (Helicase with zinc finger 2, transcriptional coactivator) (PPAR-alpha-interacting complex protein 285) (PPAR-gamma DNA-binding domain-interacting protein 1) (PDIP1) (PPAR-gamma DBD-interacting protein 1) (Peroxisomal proliferator-activated receptor A-interacting complex 285 kDa protein) (EC 3.6.4.-)
Q9BZ81	A0A1D5RCS5	ENSMMUG00000044123	PF12440	Macaque	Old world		Melanoma-associated antigen B5 (Cancer/testis antigen 3.3) (CT3.3) (MAGE-B5 antigen)
Q9BZ81	A0A2I3M531	ENSPANG00000035394	PF12440	Baboon	Old world		Melanoma-associated antigen B5 (Cancer/testis antigen 3.3) (CT3.3) (MAGE-B5 antigen)
Q9GZM7	A0A1D5QFC3	ENSMMUG00000013188	PF03348	Macaque	Old world		Tubulointerstitial nephritis antigen-like (Glucocorticoid-inducible protein 5) (Oxidized LDL-responsive gene 2 protein) (OLRG-2) (Tubulointerstitial nephritis antigen-related protein) (TIN Ag-related protein) (TIN-Ag-RP)
Q9H1B4	F7IC37	ENSCJAG00000009652	PF02136	Marmoset	New world		Nuclear RNA export factor 5 (TAP-like protein 1) (TAPL-1)
Q9H1B4	F7IC37	ENSCJAG00000009652	PF03943	Marmoset	New world		Nuclear RNA export factor 5 (TAP-like protein 1) (TAPL-1)
Q9H1C3	A0A2J8XM71	ENSPPYG00000004890	PF03167	Orangutan	Ape		Glycosyltransferase 8 domain-containing protein 2 (EC 2.4.1.-)
Q9H239	F6Z2A8	ENSMMUG00000022228	PF15470	Macaque	Old world		Matrix metalloproteinase-28 (MMP-28) (EC 3.4.24.-) (Epilysin)
Q9H4D5	F6PSL6	ENSMMUG00000020724	PF03943	Macaque	Old world		Nuclear RNA export factor 3 (TAP-like protein 3) (TAPL-3)
Q9H4D5	F7G9J9	ENSCJAG00000003435	PF03943	Marmoset	New world		Nuclear RNA export factor 3 (TAP-like protein 3) (TAPL-3)
Q9H5U6	F7H362	ENSCJAG00000013271	PF00454	Marmoset	New world		rRNA N6-adenosine-methyltransferase ZCCHC4 (EC 2.1.1.-) (Zinc finger CCHC domain-containing protein 4)
Q9H6U8	A0A096ML60	ENSPANG00000019268	PF10354	Baboon	Old world		Alpha-1,2-mannosyltransferase ALG9 (EC 2.4.1.259) (EC 2.4.1.261) (Asparagine-linked glycosylation protein 9 homolog) (Disrupted in bipolar disorder protein 1) (Dol-P-Man:Man(6)GlcNAc(2)-PP-Dol alpha-1,2-mannosyltransferase) (Dol-P-Man:Man(8)GlcNAc(2)-PP-Dol alpha-1,2-mannosyltransferase)
Q9H6U8	F6ZPS0	ENSMMUG00000014003	PF10354	Macaque	Old world		Alpha-1,2-mannosyltransferase ALG9 (EC 2.4.1.259) (EC 2.4.1.261) (Asparagine-linked glycosylation protein 9 homolog) (Disrupted in bipolar disorder protein 1) (Dol-P-Man:Man(6)GlcNAc(2)-PP-Dol alpha-1,2-mannosyltransferase) (Dol-P-Man:Man(8)GlcNAc(2)-PP-Dol alpha-1,2-mannosyltransferase)
Q9H6U8	H0X7G0	ENSOGAG00000012667	PF10354	Bushbaby	Prosimian		Alpha-1,2-mannosyltransferase ALG9 (EC 2.4.1.259) (EC 2.4.1.261) (Asparagine-linked glycosylation protein 9 homolog) (Disrupted in bipolar disorder protein 1) (Dol-P-Man:Man(6)GlcNAc(2)-PP-Dol alpha-1,2-mannosyltransferase) (Dol-P-Man:Man(8)GlcNAc(2)-PP-Dol alpha-1,2-mannosyltransferase)
Q9H6U8	H2NF98	ENSPPYG00000003866	PF10354	Orangutan	Ape		Alpha-1,2-mannosyltransferase ALG9 (EC 2.4.1.259) (EC 2.4.1.261) (Asparagine-linked glycosylation protein 9 homolog) (Disrupted in bipolar disorder protein 1) (Dol-P-Man:Man(6)GlcNAc(2)-PP-Dol alpha-1,2-mannosyltransferase) (Dol-P-Man:Man(8)GlcNAc(2)-PP-Dol alpha-1,2-mannosyltransferase)
Q9HBL0	A0A0D9R9F0	ENSCSAG00000008987	PF00130	Vervet	Old world		Tensin-1
Q9HBL0	H2P8J5	ENSPPYG00000013159	PF00130	Orangutan	Ape		Tensin-1
Q9NPP4	H2P6J2	ENSPPYG00000012508	PF01545	Orangutan	Ape		NLR family CARD domain-containing protein 4 (CARD, LRR, and NACHT-containing protein) (CED-4-like protein Clan) (Caspase recruitment domain-containing protein 12) (Ice protease-activating factor) (Ipaf)
Q9NQ55	F7HEA3	ENSMMUG00000017211	PF00001	Macaque	Old world		Suppressor of SWI4 1 homolog (Ssf-1) (Brix domain-containing protein 3) (Peter Pan homolog)
Q9NQ60	A0A096P1E4	ENSPANG00000025274	PF03637	Baboon	Old world		Equatorin (Acrosome formation-associated factor)
Q9NSD4	H0XXR5	ENSOGAG00000031649	PF01352	Bushbaby	Prosimian		Zinc finger protein 275
Q9NTZ6	H0XZQ6	ENSOGAG00000011112	PF00168	Bushbaby	Prosimian		RNA-binding protein 12 (RNA-binding motif protein 12) (SH3/WW domain anchor protein in the nucleus) (SWAN)
Q9NUI1	A0A096NKF0	ENSPANG00000010772	PF00334	Baboon	Old world		Peroxisomal 2,4-dienoyl-CoA reductase [(3E)-enoyl-CoA-producing] (pDCR) (EC 1.3.1.124) (2,4-dienoyl-CoA reductase 2) (Short chain dehydrogenase/reductase family 17C member 1)
Q9NX45	A0A1D5RF64	ENSMMUG00000001172	PF15372	Macaque	Old world		Spermatogenesis- and oogenesis-specific basic helix-loop-helix-containing protein 2
Q9NZV7	H0XJX0	ENSOGAG00000029163	PF02023	Bushbaby	Prosimian		Zinc finger imprinted 2 (Zinc finger protein 656)
Q9P0B6	H2PIW9	ENSPPYG00000016562	PF01585	Orangutan	Ape		Coiled-coil domain-containing protein 167
Q9P0B6	H2PIW9	ENSPPYG00000016562	PF01728	Orangutan	Ape		Coiled-coil domain-containing protein 167
Q9UBC2	A0A0A0MUF8	ENSPANG00000010521	PF02809	Baboon	Old world		Epidermal growth factor receptor substrate 15-like 1 (Eps15-related protein) (Eps15R)
Q9UBC2	A0A0D9R0C7	ENSCSAG00000005759	PF02809	Vervet	Old world		Epidermal growth factor receptor substrate 15-like 1 (Eps15-related protein) (Eps15R)
Q9UBC2	A0A2I3GA14	ENSNLEG00000005471	PF02809	Gibbon	Ape		Epidermal growth factor receptor substrate 15-like 1 (Eps15-related protein) (Eps15R)
Q9UBC2	F6SR49	ENSMMUG00000000994	PF02809	Macaque	Old world		Epidermal growth factor receptor substrate 15-like 1 (Eps15-related protein) (Eps15R)
Q9UBC2	G3RCR8	ENSGGOG00000013623	PF02809	Gorilla	Ape		Epidermal growth factor receptor substrate 15-like 1 (Eps15-related protein) (Eps15R)
Q9UBC2	H0WYI8	ENSOGAG00000008456	PF02809	Bushbaby	Prosimian		Epidermal growth factor receptor substrate 15-like 1 (Eps15-related protein) (Eps15R)
Q9UBC2	H2QFP4	ENSPTRG00000010644	PF02809	Chimpanzee	Ape		Epidermal growth factor receptor substrate 15-like 1 (Eps15-related protein) (Eps15R)
Q9UBC2	K7EUT0	ENSPPYG00000009688	PF02809	Orangutan	Ape		Epidermal growth factor receptor substrate 15-like 1 (Eps15-related protein) (Eps15R)
Q9UBC2	U3CXN3	ENSCJAG00000013985	PF02809	Marmoset	New world		Epidermal growth factor receptor substrate 15-like 1 (Eps15-related protein) (Eps15R)
Q9UBX3	F7H0R4	ENSMMUG00000004457	PF16320	Macaque	Old world		Mitochondrial dicarboxylate carrier (DIC) (Solute carrier family 25 member 10)
Q9UDW3	F7H3N6	ENSMMUG00000040034	PF13202	Macaque	Old world		Zinc finger matrin-type protein 5 (U11/U12 small nuclear ribonucleoprotein 20 kDa protein) (U11/U12 snRNP 20 kDa protein) (U11/U12-20K)
Q9UEE9	G3RL47	ENSGGOG00000001336	PF10190	Gorilla	Ape		Craniofacial development protein 1 (Bucentaur)
Q9UHJ6	H2NS95	ENSPPYG00000007816	PF00520	Orangutan	Ape		Sedoheptulokinase (SHK) (EC 2.7.1.14) (Carbohydrate kinase-like protein)
Q9UHJ6	H2NS95	ENSPPYG00000007816	PF12796	Orangutan	Ape		Sedoheptulokinase (SHK) (EC 2.7.1.14) (Carbohydrate kinase-like protein)
Q9UHQ4	A0A1D5QLW2	ENSMMUG00000030218	PF01207	Macaque	Old world		B-cell receptor-associated protein 29 (BCR-associated protein 29) (Bap29)
Q9UII5	A0A096MSU9	ENSPANG00000040318	PF01352	Baboon	Old world		Zinc finger protein 107 (Zinc finger protein 588) (Zinc finger protein ZFD25)
Q9UII5	A0A2I3TBH6	ENSPTRG00000028577	PF01352	Chimpanzee	Ape		Zinc finger protein 107 (Zinc finger protein 588) (Zinc finger protein ZFD25)
Q9UII5	G1RCB1	ENSNLEG00000029664	PF01352	Gibbon	Ape		Zinc finger protein 107 (Zinc finger protein 588) (Zinc finger protein ZFD25)
Q9UII5	G3RX61	ENSGGOG00000039417	PF01352	Gorilla	Ape		Zinc finger protein 107 (Zinc finger protein 588) (Zinc finger protein ZFD25)
Q9UII5	H9H325	ENSMMUG00000002042	PF01352	Macaque	Old world		Zinc finger protein 107 (Zinc finger protein 588) (Zinc finger protein ZFD25)
Q9UKY4	F7AMK2	ENSCJAG00000016739	PF00042	Marmoset	New world		Protein O-mannosyl-transferase 2 (EC 2.4.1.109) (Dolichyl-phosphate-mannose--protein mannosyltransferase 2)
Q9UMX6	F6XR41	ENSMMUG00000003999	PF00338	Macaque	Old world		Guanylyl cyclase-activating protein 2 (GCAP 2) (Guanylate cyclase activator 1B)
Q9UN76	F7HQF7	ENSMMUG00000020849	PF15204	Macaque	Old world		Sodium- and chloride-dependent neutral and basic amino acid transporter B(0+) (Amino acid transporter ATB0+) (Solute carrier family 6 member 14)
Q9UPP5	A0A096MV40	ENSPANG00000005230	PF00651	Baboon	Old world		BTB/POZ domain-containing protein 8 (AP2-interacting clathrin-endocytosis) (APache)
Q9UPP5	F7EVT9	ENSMMUG00000007180	PF00651	Macaque	Old world		BTB/POZ domain-containing protein 8 (AP2-interacting clathrin-endocytosis) (APache)
Q9UPP5	F7GWE1	ENSCJAG00000017540	PF00651	Marmoset	New world		BTB/POZ domain-containing protein 8 (AP2-interacting clathrin-endocytosis) (APache)
Q9UPP5	K7EVJ0	ENSPPYG00000029907	PF00651	Orangutan	Ape		BTB/POZ domain-containing protein 8 (AP2-interacting clathrin-endocytosis) (APache)
Q9Y2D5	A0A096P0X3	ENSPANG00000025738	PF03285	Baboon	Old world		A-kinase anchor protein 2 (AKAP-2) (AKAP-KL) (Protein kinase A-anchoring protein 2) (PRKA2)
Q9Y2D5	A0A0D9RH70	ENSCSAG00000011760	PF03285	Vervet	Old world		A-kinase anchor protein 2 (AKAP-2) (AKAP-KL) (Protein kinase A-anchoring protein 2) (PRKA2)
Q9Y2D5	A0A2R8N245	ENSCJAG00000048660	PF03285	Marmoset	New world		A-kinase anchor protein 2 (AKAP-2) (AKAP-KL) (Protein kinase A-anchoring protein 2) (PRKA2)
Q9Y2D5	F7C0F7	ENSMMUG00000002361	PF03285	Macaque	Old world		A-kinase anchor protein 2 (AKAP-2) (AKAP-KL) (Protein kinase A-anchoring protein 2) (PRKA2)
Q9Y2D5	H2PT04	ENSPPYG00000019489	PF03285	Orangutan	Ape		A-kinase anchor protein 2 (AKAP-2) (AKAP-KL) (Protein kinase A-anchoring protein 2) (PRKA2)
Q9Y3D6	F7CD22	ENSMMUG00000007839	PF13903	Macaque	Old world		Mitochondrial fission 1 protein (FIS1 homolog) (hFis1) (Tetratricopeptide repeat protein 11) (TPR repeat protein 11)
Q9Y471	A0A096NLD7	ENSPANG00000011719	PF00355	Baboon	Old world		Inactive cytidine monophosphate-N-acetylneuraminic acid hydroxylase (CMP-NeuAc hydroxylase-like protein) (Cytidine monophosphate-N-acetylneuraminic acid hydroxylase pseudogene)
Q9Y471	A0A0D9R659	ENSCSAG00000007837	PF00355	Vervet	Old world		Inactive cytidine monophosphate-N-acetylneuraminic acid hydroxylase (CMP-NeuAc hydroxylase-like protein) (Cytidine monophosphate-N-acetylneuraminic acid hydroxylase pseudogene)
Q9Y471	G1QQM2	ENSNLEG00000002686	PF00355	Gibbon	Ape		Inactive cytidine monophosphate-N-acetylneuraminic acid hydroxylase (CMP-NeuAc hydroxylase-like protein) (Cytidine monophosphate-N-acetylneuraminic acid hydroxylase pseudogene)
Q9Y471	H0WJ77	ENSOGAG00000001719	PF00355	Bushbaby	Prosimian		Inactive cytidine monophosphate-N-acetylneuraminic acid hydroxylase (CMP-NeuAc hydroxylase-like protein) (Cytidine monophosphate-N-acetylneuraminic acid hydroxylase pseudogene)
Q9Y487	H0X041	ENSOGAG00000009211	PF07773	Bushbaby	Prosimian		V-type proton ATPase 116 kDa subunit a 2 (V-ATPase 116 kDa subunit a 2) (Lysosomal H(+)-transporting ATPase V0 subunit a 2) (TJ6) (Vacuolar proton translocating ATPase 116 kDa subunit a isoform 2)
Q9Y5R8	F6Z280	ENSMMUG00000022230	PF00248	Macaque	Old world		Trafficking protein particle complex subunit 1 (BET5 homolog) (Multiple myeloma protein 2) (MUM-2)
Q9Y697	A0A2R8P1R9	ENSCJAG00000063806	PF00168	Marmoset	New world		Cysteine desulfurase, mitochondrial (EC 2.8.1.7)
Q9Y6N3	A0A2I3MAJ5	ENSPANG00000004994	PF13768	Baboon	Old world		Calcium-activated chloride channel regulator family member 3 (Calcium-activated chloride channel family member 3) (hCLCA3)
